# Supplementary material for: Synthesis, crystal structure and thermal properties of a new polymorphic modification of diiso­thio­cyanato­tetra­kis­(4-methyl­pyridine)cobalt(II)
Source: Acta Crystallogr E Crystallogr Commun. 2024 May 31;80(Pt 6):677–81. doi: 10.1107/S2056989024004997 (PMC11151321; doi:10.1107/S2056989024004997)
Supplement: Supplementary file 1 [file e-80-00677-sup1.cif]

##############################################################################
#                                                                            #
# This CIF contains the data in a paper accepted for publication in          #
# Acta Crystallographica Section E. It conforms to the requirements of       #
# Notes for Authors for Acta Crystallographica Section E, and has been       #
# peer reviewed under the auspices of the IUCr Commission on Journals.       #
#                                                                            #
# Full details of the Crystallographic Information File format               #
# are given in the paper "The Crystallographic Information File (CIF):       #
# a New Standard Archive File for Crystallography" by S. R. Hall, F. H.      #
# Allen and I. D. Brown [Acta Cryst. (1991), A47, 655-685].                  #
#                                                                            #
# The current version of the core CIF dictionary is obtainable from          #
# ftp://ftp.iucr.org/pub/cif_core.dic.                                       #
#                                                                            #
# Software is freely available for graphical display of the structure(s)     #
# in this CIF. For information consult the CIF software page                 #
# http://www.iucr.org/resources/cif/software.                                #
#                                                                            #
# This file may be used for bona fide research purposes within the           #
# scientific community so long as proper attribution is given to the journal # 
# article from which it was obtained.                                        #
#                                                                            #
##############################################################################
data_I
_audit_creation_method     'SHELXL-2016/6'
_journal_date_recd_electronic     2024-04-18
_journal_date_accepted     2024-05-27
_journal_name_full     'Acta Crystallographica, Section E'
_journal_year     2024
_journal_volume     80
_journal_issue      1
_journal_page_first     0
_journal_page_last     0
_journal_paper_category     GM
_journal_paper_doi     10.1107/S2056989024004997
_journal_coeditor_code     JP2006
_publ_contact_author_name     'Christian N\"ather'
_publ_contact_author_address
;
Institut f\"ur Anorganische Chemie
Universit\"at Kiel
;
_publ_contact_author_email     'cnaether@ac.uni-kiel.de'
_publ_contact_author_fax     ?
_publ_contact_author_phone     ?
_publ_section_title
;
Synthesis, crystal structure and thermal properties of a new polymorphic
modification of diisothiocyanatotetrakis(4-methylpyridine)cobalt(II)
;
_publ_section_title_footnote     .
loop_
    _publ_author_name
    _publ_author_footnote
    _publ_author_address
    'N\"ather, Christian' .
;
Institut f\"ur Anorganische Chemie
Universit\"at Kiel
Germany
;
    'Jochim, Aleksej' .
;
Institut f\"ur Anorganische Chemie
Universit\"at Kiel
Germany
;
_publ_section_synopsis
;
The crystal structure of title compound consists of discrete complexes in which
the Co^II^ cations are octahedrally coordinated by two terminally N-bonded
thiocyanate anions and four 4-methylpyridine coligands and represents a new
polymorphic modification of Co(NCS)~2~(4-methylpyridine)~4~, which is already
 reported
in the literature.
;
_chemical_name_systematic
;
Diisothiocyanatotetrakis(4-methylpyridine)cobalt(II)
;
_chemical_name_common     ?
_chemical_formula_moiety     'C26 H28 Co N6 S2'
_chemical_formula_sum     'C26 H28 Co N6 S2'
_chemical_formula_iupac     '[Co (N C S)2 (C6 H7 N1)4]'
_chemical_formula_weight     547.59
_chemical_melting_point     ?
_space_group_crystal_system     monoclinic
_space_group_name_H-M_alt     'P 21/c'
_space_group_name_Hall     '-P 2ybc'
loop_
    _space_group_symop_operation_xyz
    'x, y, z'
    '-x, y+1/2, -z+1/2'
    '-x, -y, -z'
    'x, -y-1/2, z-1/2'
_cell_length_a     19.0089(7)
_cell_length_b     9.7403(3)
_cell_length_c     16.7516(6)
_cell_angle_alpha     90
_cell_angle_beta     113.370(3)
_cell_angle_gamma     90
_cell_volume     2847.15(18)
_cell_formula_units_Z     4
_cell_measurement_reflns_used     22661
_cell_measurement_theta_min     2.434
_cell_measurement_theta_max     26.005
_cell_measurement_temperature     200(2)
_exptl_crystal_description     plate
_exptl_crystal_colour     red
_exptl_crystal_size_max     0.14
_exptl_crystal_size_mid     0.10
_exptl_crystal_size_min     0.06
_exptl_crystal_density_diffrn     1.277
_exptl_crystal_density_meas     ?
_exptl_crystal_density_method     ?
_exptl_crystal_F_000     1140
_exptl_absorpt_coefficient_mu     0.774
_exptl_absorpt_correction_type     numerical
_exptl_absorpt_process_details
;
(X-Red and X-Shape; Stoe, 2008)
;
_exptl_absorpt_correction_T_min     0.7347
_exptl_absorpt_correction_T_max     0.9417
_diffrn_ambient_temperature     200(2)
_diffrn_source     ?
_diffrn_radiation_type     MoK\a
_diffrn_radiation_wavelength     0.71073
_diffrn_measurement_device_type     'Stoe IPDS-2'
_diffrn_measurement_method     'Omega scans'
_diffrn_detector_area_resol_mean     ?
_diffrn_reflns_number     22646
_diffrn_reflns_av_R_equivalents     0.0751
_diffrn_reflns_av_unetI/netI     0.0396
_diffrn_reflns_theta_min     2.434
_diffrn_reflns_theta_max     26.005
_diffrn_reflns_theta_full     25.242
_diffrn_measured_fraction_theta_max     0.993
_diffrn_measured_fraction_theta_full     0.993
_diffrn_reflns_limit_h_min     -23
_diffrn_reflns_limit_h_max     23
_diffrn_reflns_limit_k_min     -12
_diffrn_reflns_limit_k_max     11
_diffrn_reflns_limit_l_min     -19
_diffrn_reflns_limit_l_max     20
_refine_special_details     ?
_reflns_number_total     5557
_reflns_number_gt     4740
_reflns_threshold_expression     'I > 2\s(I)'
_refine_ls_structure_factor_coef     Fsqd
_refine_ls_matrix_type     full
_refine_ls_R_factor_all     0.0661
_refine_ls_R_factor_gt     0.0579
_refine_ls_wR_factor_gt     0.1592
_refine_ls_wR_factor_ref     0.1638
_refine_ls_goodness_of_fit_ref     1.099
_refine_ls_restrained_S_all     1.099
_refine_ls_number_reflns     5557
_refine_ls_number_parameters     321
_refine_ls_number_restraints     0
_refine_ls_hydrogen_treatment     constr
_refine_ls_weighting_scheme     calc
_refine_ls_weighting_details
              'w=1/[\s^2^(Fo^2^)+(0.0526P)^2^+3.0556P] where P=(Fo^2^+2Fc^2^)/3'
_atom_sites_solution_hydrogens     geom
_atom_sites_solution_primary     ?
_atom_sites_solution_secondary     ?
_refine_ls_shift/su_max     0.001
_refine_ls_shift/su_mean     0.000
_refine_diff_density_max     0.374
_refine_diff_density_min     -0.338
_refine_ls_extinction_method
;
<i>SHELXL2016/6</i> (Sheldrick, 2015b)
;
_refine_ls_extinction_coef     0.020(2)
_refine_ls_extinction_expression
                                  'Fc^*^=kFc[1+0.001xFc^2^\l^3^/sin(2\q)]^-1/4^'
loop_
    _atom_type_symbol
    _atom_type_description
    _atom_type_scat_dispersion_real
    _atom_type_scat_dispersion_imag
    _atom_type_scat_source
    'C' 'C' 0.0033 0.0016
                         'International Tables Vol C Tables 4.2.6.8 and 6.1.1.4'
    'H' 'H' 0.0000 0.0000
                         'International Tables Vol C Tables 4.2.6.8 and 6.1.1.4'
    'Co' 'Co' 0.3494 0.9721
                         'International Tables Vol C Tables 4.2.6.8 and 6.1.1.4'
    'N' 'N' 0.0061 0.0033
                         'International Tables Vol C Tables 4.2.6.8 and 6.1.1.4'
    'S' 'S' 0.1246 0.1234
                         'International Tables Vol C Tables 4.2.6.8 and 6.1.1.4'
_computing_data_collection
;
X-AREA (Stoe, 2008)
;
_computing_cell_refinement
;
X-AREA (Stoe, 2008)
;
_computing_data_reduction
;
X-AREA (Stoe, 2008)
;
_computing_structure_solution
;
<i>SHELXT2014/4</i> (Sheldrick, 2015a)
;
_computing_structure_refinement
;
<i>SHELXL2016/6</i> (Sheldrick, 2015b)
;
_computing_molecular_graphics
;
DIAMOND (Brandenburg & Putz, 1999) and XP in SHELXTL-PC (Sheldrick,
2008)
;
_computing_publication_material
;
Publcif (Westrip, 2010)
;
loop_
    _atom_site_type_symbol
    _atom_site_label
    _atom_site_fract_x
    _atom_site_fract_y
    _atom_site_fract_z
    _atom_site_U_iso_or_equiv
    _atom_site_adp_type
    _atom_site_calc_flag
    _atom_site_occupancy
    _atom_site_disorder_assembly
    _atom_site_disorder_group
    Co Co1 0.75009(3) 0.27830(5) 0.72802(3) 0.0598(2) Uani d 1 . .
    N N1 0.83018(19) 0.4369(4) 0.7493(2) 0.0687(8) Uani d 1 . .
    C C1 0.8514(2) 0.5485(4) 0.7635(3) 0.0700(10) Uani d 1 . .
    S S1 0.88072(10) 0.70552(14) 0.78286(16) 0.1355(8) Uani d 1 . .
    N N2 0.6711(2) 0.1190(3) 0.7075(2) 0.0706(9) Uani d 1 . .
    C C2 0.6392(2) 0.0154(4) 0.6866(2) 0.0627(9) Uani d 1 . .
    S S2 0.59471(9) -0.12915(13) 0.65766(9) 0.0953(4) Uani d 1 . .
    N N11 0.81009(18) 0.1530(3) 0.6687(2) 0.0631(8) Uani d 1 . .
    C C11 0.7743(2) 0.0719(4) 0.5998(3) 0.0734(11) Uani d 1 . .
    H H11 0.719864 0.073772 0.573384 0.088 Uiso calc 1 . .
    C C12 0.8125(3) -0.0137(5) 0.5657(3) 0.0798(12) Uani d 1 . .
    H H12 0.784522 -0.067672 0.515937 0.096 Uiso calc 1 . .
    C C13 0.8911(3) -0.0219(4) 0.6033(3) 0.0773(11) Uani d 1 . .
    C C14 0.9283(2) 0.0599(5) 0.6740(3) 0.0729(11) Uani d 1 . .
    H H14 0.982624 0.057449 0.702150 0.087 Uiso calc 1 . .
    C C15 0.8869(2) 0.1452(4) 0.7040(2) 0.0674(10) Uani d 1 . .
    H H15 0.914097 0.202117 0.752488 0.081 Uiso calc 1 . .
    C C16 0.9359(4) -0.1151(6) 0.5673(4) 0.114(2) Uani d 1 . .
    H H16A 0.943638 -0.204637 0.596216 0.171 Uiso calc 1 . .
    H H16B 0.985779 -0.073434 0.578040 0.171 Uiso calc 1 . .
    H H16C 0.907147 -0.127082 0.504637 0.171 Uiso calc 1 . .
    N N21 0.69095(18) 0.4019(3) 0.7907(2) 0.0618(7) Uani d 1 . .
    C C21 0.6878(2) 0.5394(4) 0.7865(3) 0.0666(10) Uani d 1 . .
    H H21 0.711052 0.584993 0.753049 0.080 Uiso calc 1 . .
    C C22 0.6527(2) 0.6173(4) 0.8283(3) 0.0705(10) Uani d 1 . .
    H H22 0.652627 0.714535 0.823941 0.085 Uiso calc 1 . .
    C C23 0.6172(2) 0.5543(4) 0.8771(3) 0.0678(10) Uani d 1 . .
    C C24 0.6202(3) 0.4139(4) 0.8810(3) 0.0708(10) Uani d 1 . .
    H H24 0.596838 0.365610 0.913386 0.085 Uiso calc 1 . .
    C C25 0.6572(2) 0.3426(4) 0.8376(3) 0.0681(10) Uani d 1 . .
    H H25 0.658601 0.245226 0.841550 0.082 Uiso calc 1 . .
    C C26 0.5760(3) 0.6355(5) 0.9219(3) 0.0942(15) Uani d 1 . .
    H H26A 0.579480 0.733587 0.911053 0.141 Uiso calc 1 . .
    H H26B 0.599684 0.617846 0.984604 0.141 Uiso calc 1 . .
    H H26C 0.522031 0.607787 0.899158 0.141 Uiso calc 1 . .
    N N31 0.82027(19) 0.1859(3) 0.8531(2) 0.0627(8) Uani d 1 . .
    C C31 0.8626(3) 0.2631(4) 0.9211(3) 0.0714(11) Uani d 1 . .
    H H31 0.861677 0.359849 0.913605 0.086 Uiso calc 1 . .
    C C32 0.9076(3) 0.2104(4) 1.0015(3) 0.0767(12) Uani d 1 . .
    H H32 0.937495 0.270155 1.047220 0.092 Uiso calc 1 . .
    C C33 0.9093(3) 0.0714(4) 1.0156(3) 0.0715(10) Uani d 1 . .
    C C34 0.8663(3) -0.0092(4) 0.9449(3) 0.0780(12) Uani d 1 . .
    H H34 0.866465 -0.106195 0.950902 0.094 Uiso calc 1 . .
    C C35 0.8234(2) 0.0505(4) 0.8662(3) 0.0709(11) Uani d 1 . .
    H H35 0.794590 -0.007362 0.818849 0.085 Uiso calc 1 . .
    C C36 0.9558(3) 0.0107(5) 1.1038(3) 0.0936(15) Uani d 1 . .
    H H36A 0.979077 0.084740 1.145571 0.140 Uiso calc 1 . .
    H H36B 0.996251 -0.047877 1.099818 0.140 Uiso calc 1 . .
    H H36C 0.922411 -0.044334 1.123206 0.140 Uiso calc 1 . .
    N N41 0.67845(18) 0.3624(3) 0.6016(2) 0.0622(8) Uani d 1 . .
    C C41 0.6027(2) 0.3398(4) 0.5677(2) 0.0625(9) Uani d 1 . .
    H H41 0.580692 0.296345 0.603153 0.075 Uiso calc 1 . .
    C C42 0.5553(2) 0.3761(4) 0.4845(3) 0.0641(9) Uani d 1 . .
    H H42 0.501995 0.356864 0.463767 0.077 Uiso calc 1 . .
    C C43 0.5844(2) 0.4403(4) 0.4309(2) 0.0675(10) Uani d 1 . .
    C C44 0.6623(3) 0.4658(4) 0.4658(3) 0.0716(10) Uani d 1 . .
    H H44 0.685217 0.510643 0.431756 0.086 Uiso calc 1 . .
    C C45 0.7068(2) 0.4263(4) 0.5496(3) 0.0676(10) Uani d 1 . .
    H H45 0.760195 0.445089 0.571864 0.081 Uiso calc 1 . .
    C C46 0.5336(3) 0.4760(5) 0.3387(3) 0.0888(14) Uani d 1 . .
    H H46A 0.561211 0.537278 0.314717 0.133 Uiso calc 1 . .
    H H46B 0.487385 0.522127 0.337480 0.133 Uiso calc 1 . .
    H H46C 0.519184 0.391905 0.303875 0.133 Uiso calc 1 . .
loop_
    _atom_site_aniso_label
    _atom_site_aniso_U_11
    _atom_site_aniso_U_22
    _atom_site_aniso_U_33
    _atom_site_aniso_U_12
    _atom_site_aniso_U_13
    _atom_site_aniso_U_23
    Co1 0.0631(3) 0.0557(3) 0.0541(3) -0.0041(2) 0.0163(2) 0.0001(2)
    N1 0.0677(19) 0.064(2) 0.067(2) -0.0042(16) 0.0191(16) 0.0020(16)
    C1 0.062(2) 0.063(2) 0.079(3) -0.0027(19) 0.021(2) -0.004(2)
    S1 0.0977(11) 0.0653(8) 0.239(2) -0.0171(7) 0.0625(13) -0.0333(10)
    N2 0.075(2) 0.0621(19) 0.068(2) -0.0067(17) 0.0203(17) 0.0009(16)
    C2 0.066(2) 0.062(2) 0.053(2) -0.0015(18) 0.0160(17) 0.0060(17)
    S2 0.1259(11) 0.0697(7) 0.0837(8) -0.0312(7) 0.0345(8) -0.0084(6)
    N11 0.0613(18) 0.0658(19) 0.0539(17) -0.0028(15) 0.0141(14) -0.0015(14)
    C11 0.068(2) 0.077(3) 0.065(2) -0.004(2) 0.0153(19) -0.014(2)
    C12 0.089(3) 0.067(3) 0.073(3) -0.003(2) 0.022(2) -0.015(2)
    C13 0.091(3) 0.059(2) 0.080(3) 0.012(2) 0.033(2) 0.006(2)
    C14 0.068(2) 0.078(3) 0.066(2) 0.007(2) 0.020(2) 0.012(2)
    C15 0.067(2) 0.073(2) 0.053(2) -0.0020(19) 0.0145(18) -0.0006(18)
    C16 0.131(5) 0.093(4) 0.125(5) 0.032(3) 0.058(4) -0.008(3)
    N21 0.0658(18) 0.0588(17) 0.0574(17) -0.0020(14) 0.0207(15) 0.0045(14)
    C21 0.073(2) 0.057(2) 0.068(2) 0.0022(18) 0.026(2) 0.0085(18)
    C22 0.080(3) 0.058(2) 0.070(2) 0.0021(19) 0.026(2) 0.0033(18)
    C23 0.075(2) 0.066(2) 0.059(2) 0.0032(19) 0.0232(19) 0.0008(18)
    C24 0.082(3) 0.070(2) 0.062(2) 0.001(2) 0.030(2) 0.0066(19)
    C25 0.079(3) 0.058(2) 0.065(2) -0.0021(19) 0.026(2) 0.0065(18)
    C26 0.121(4) 0.079(3) 0.097(4) 0.003(3) 0.057(3) -0.009(3)
    N31 0.0714(19) 0.0558(17) 0.0531(17) -0.0022(15) 0.0164(15) -0.0030(14)
    C31 0.096(3) 0.056(2) 0.052(2) 0.001(2) 0.019(2) -0.0023(17)
    C32 0.094(3) 0.071(3) 0.053(2) 0.002(2) 0.016(2) -0.0047(19)
    C33 0.080(3) 0.070(2) 0.057(2) 0.008(2) 0.0187(19) 0.0062(19)
    C34 0.085(3) 0.060(2) 0.073(3) 0.002(2) 0.013(2) 0.010(2)
    C35 0.078(3) 0.055(2) 0.066(2) 0.0002(19) 0.013(2) 0.0036(18)
    C36 0.106(4) 0.091(3) 0.061(3) 0.007(3) 0.010(2) 0.017(2)
    N41 0.0608(17) 0.0644(18) 0.0550(17) -0.0005(14) 0.0161(14) 0.0022(14)
    C41 0.062(2) 0.062(2) 0.059(2) -0.0001(17) 0.0191(17) 0.0001(17)
    C42 0.060(2) 0.061(2) 0.062(2) 0.0016(17) 0.0150(17) -0.0054(17)
    C43 0.074(2) 0.063(2) 0.056(2) 0.0111(19) 0.0151(19) -0.0039(17)
    C44 0.080(3) 0.069(2) 0.064(2) 0.000(2) 0.026(2) 0.0048(19)
    C45 0.064(2) 0.070(2) 0.064(2) -0.0034(19) 0.0199(19) 0.0067(19)
    C46 0.092(3) 0.100(3) 0.057(2) 0.019(3) 0.011(2) 0.005(2)
_geom_special_details
;
 All esds (except the esd in the dihedral angle between two l.s. planes)
 are estimated using the full covariance matrix.  The cell esds are taken
 into account individually in the estimation of esds in distances, angles
 and torsion angles; correlations between esds in cell parameters are only
 used when they are defined by crystal symmetry.  An approximate (isotropic)
 treatment of cell esds is used for estimating esds involving l.s. planes.
;
loop_
    _geom_bond_atom_site_label_1
    _geom_bond_atom_site_label_2
    _geom_bond_site_symmetry_2
    _geom_bond_distance
    _geom_bond_publ_flag
    Co1 N2 . 2.091(3) y
    Co1 N1 . 2.097(3) y
    Co1 N11 . 2.162(3) y
    Co1 N41 . 2.173(3) y
    Co1 N21 . 2.180(3) y
    Co1 N31 . 2.183(3) y
    N1 C1 . 1.151(5) ?
    C1 S1 . 1.616(4) ?
    N2 C2 . 1.158(5) ?
    C2 S2 . 1.614(4) ?
    N11 C11 . 1.341(5) ?
    N11 C15 . 1.342(5) ?
    C11 C12 . 1.370(6) ?
    C11 H11 . 0.9500 ?
    C12 C13 . 1.375(6) ?
    C12 H12 . 0.9500 ?
    C13 C14 . 1.368(6) ?
    C13 C16 . 1.523(7) ?
    C14 C15 . 1.370(6) ?
    C14 H14 . 0.9500 ?
    C15 H15 . 0.9500 ?
    C16 H16A . 0.9800 ?
    C16 H16B . 0.9800 ?
    C16 H16C . 0.9800 ?
    N21 C25 . 1.327(5) ?
    N21 C21 . 1.341(5) ?
    C21 C22 . 1.372(6) ?
    C21 H21 . 0.9500 ?
    C22 C23 . 1.392(6) ?
    C22 H22 . 0.9500 ?
    C23 C24 . 1.369(6) ?
    C23 C26 . 1.506(6) ?
    C24 C25 . 1.384(6) ?
    C24 H24 . 0.9500 ?
    C25 H25 . 0.9500 ?
    C26 H26A . 0.9800 ?
    C26 H26B . 0.9800 ?
    C26 H26C . 0.9800 ?
    N31 C35 . 1.334(5) ?
    N31 C31 . 1.336(5) ?
    C31 C32 . 1.376(6) ?
    C31 H31 . 0.9500 ?
    C32 C33 . 1.372(6) ?
    C32 H32 . 0.9500 ?
    C33 C34 . 1.385(6) ?
    C33 C36 . 1.509(6) ?
    C34 C35 . 1.375(5) ?
    C34 H34 . 0.9500 ?
    C35 H35 . 0.9500 ?
    C36 H36A . 0.9800 ?
    C36 H36B . 0.9800 ?
    C36 H36C . 0.9800 ?
    N41 C41 . 1.340(5) ?
    N41 C45 . 1.345(5) ?
    C41 C42 . 1.373(5) ?
    C41 H41 . 0.9500 ?
    C42 C43 . 1.378(6) ?
    C42 H42 . 0.9500 ?
    C43 C44 . 1.382(6) ?
    C43 C46 . 1.501(5) ?
    C44 C45 . 1.376(5) ?
    C44 H44 . 0.9500 ?
    C45 H45 . 0.9500 ?
    C46 H46A . 0.9800 ?
    C46 H46B . 0.9800 ?
    C46 H46C . 0.9800 ?
loop_
    _geom_angle_atom_site_label_1
    _geom_angle_atom_site_label_2
    _geom_angle_atom_site_label_3
    _geom_angle_site_symmetry_1
    _geom_angle_site_symmetry_3
    _geom_angle
    _geom_angle_publ_flag
    N2 Co1 N1 . . 179.47(14) y
    N2 Co1 N11 . . 88.91(13) y
    N1 Co1 N11 . . 90.82(13) y
    N2 Co1 N41 . . 89.29(12) y
    N1 Co1 N41 . . 91.17(12) y
    N11 Co1 N41 . . 90.33(12) y
    N2 Co1 N21 . . 90.86(13) y
    N1 Co1 N21 . . 89.41(13) y
    N11 Co1 N21 . . 178.63(12) y
    N41 Co1 N21 . . 91.01(12) y
    N2 Co1 N31 . . 88.72(13) y
    N1 Co1 N31 . . 90.82(12) y
    N11 Co1 N31 . . 88.60(12) y
    N41 Co1 N31 . . 177.75(12) y
    N21 Co1 N31 . . 90.05(12) y
    C1 N1 Co1 . . 154.4(3) ?
    N1 C1 S1 . . 179.7(5) ?
    C2 N2 Co1 . . 162.3(4) ?
    N2 C2 S2 . . 180.0(5) ?
    C11 N11 C15 . . 115.9(4) ?
    C11 N11 Co1 . . 123.2(3) ?
    C15 N11 Co1 . . 120.7(3) ?
    N11 C11 C12 . . 123.0(4) ?
    N11 C11 H11 . . 118.5 ?
    C12 C11 H11 . . 118.5 ?
    C11 C12 C13 . . 120.3(4) ?
    C11 C12 H12 . . 119.9 ?
    C13 C12 H12 . . 119.9 ?
    C14 C13 C12 . . 117.2(4) ?
    C14 C13 C16 . . 120.7(5) ?
    C12 C13 C16 . . 122.0(5) ?
    C13 C14 C15 . . 119.7(4) ?
    C13 C14 H14 . . 120.2 ?
    C15 C14 H14 . . 120.2 ?
    N11 C15 C14 . . 123.8(4) ?
    N11 C15 H15 . . 118.1 ?
    C14 C15 H15 . . 118.1 ?
    C13 C16 H16A . . 109.5 ?
    C13 C16 H16B . . 109.5 ?
    H16A C16 H16B . . 109.5 ?
    C13 C16 H16C . . 109.5 ?
    H16A C16 H16C . . 109.5 ?
    H16B C16 H16C . . 109.5 ?
    C25 N21 C21 . . 116.4(4) ?
    C25 N21 Co1 . . 120.5(3) ?
    C21 N21 Co1 . . 123.2(3) ?
    N21 C21 C22 . . 123.1(4) ?
    N21 C21 H21 . . 118.5 ?
    C22 C21 H21 . . 118.5 ?
    C21 C22 C23 . . 120.2(4) ?
    C21 C22 H22 . . 119.9 ?
    C23 C22 H22 . . 119.9 ?
    C24 C23 C22 . . 116.6(4) ?
    C24 C23 C26 . . 121.4(4) ?
    C22 C23 C26 . . 122.0(4) ?
    C23 C24 C25 . . 119.8(4) ?
    C23 C24 H24 . . 120.1 ?
    C25 C24 H24 . . 120.1 ?
    N21 C25 C24 . . 124.0(4) ?
    N21 C25 H25 . . 118.0 ?
    C24 C25 H25 . . 118.0 ?
    C23 C26 H26A . . 109.5 ?
    C23 C26 H26B . . 109.5 ?
    H26A C26 H26B . . 109.5 ?
    C23 C26 H26C . . 109.5 ?
    H26A C26 H26C . . 109.5 ?
    H26B C26 H26C . . 109.5 ?
    C35 N31 C31 . . 116.4(3) ?
    C35 N31 Co1 . . 122.4(3) ?
    C31 N31 Co1 . . 121.2(3) ?
    N31 C31 C32 . . 123.7(4) ?
    N31 C31 H31 . . 118.2 ?
    C32 C31 H31 . . 118.2 ?
    C33 C32 C31 . . 120.0(4) ?
    C33 C32 H32 . . 120.0 ?
    C31 C32 H32 . . 120.0 ?
    C32 C33 C34 . . 116.5(4) ?
    C32 C33 C36 . . 121.3(4) ?
    C34 C33 C36 . . 122.2(4) ?
    C35 C34 C33 . . 120.3(4) ?
    C35 C34 H34 . . 119.8 ?
    C33 C34 H34 . . 119.8 ?
    N31 C35 C34 . . 123.1(4) ?
    N31 C35 H35 . . 118.4 ?
    C34 C35 H35 . . 118.4 ?
    C33 C36 H36A . . 109.5 ?
    C33 C36 H36B . . 109.5 ?
    H36A C36 H36B . . 109.5 ?
    C33 C36 H36C . . 109.5 ?
    H36A C36 H36C . . 109.5 ?
    H36B C36 H36C . . 109.5 ?
    C41 N41 C45 . . 116.2(3) ?
    C41 N41 Co1 . . 120.2(3) ?
    C45 N41 Co1 . . 123.3(3) ?
    N41 C41 C42 . . 123.4(4) ?
    N41 C41 H41 . . 118.3 ?
    C42 C41 H41 . . 118.3 ?
    C41 C42 C43 . . 120.5(4) ?
    C41 C42 H42 . . 119.8 ?
    C43 C42 H42 . . 119.8 ?
    C42 C43 C44 . . 116.5(4) ?
    C42 C43 C46 . . 121.0(4) ?
    C44 C43 C46 . . 122.5(4) ?
    C45 C44 C43 . . 120.2(4) ?
    C45 C44 H44 . . 119.9 ?
    C43 C44 H44 . . 119.9 ?
    N41 C45 C44 . . 123.3(4) ?
    N41 C45 H45 . . 118.4 ?
    C44 C45 H45 . . 118.4 ?
    C43 C46 H46A . . 109.5 ?
    C43 C46 H46B . . 109.5 ?
    H46A C46 H46B . . 109.5 ?
    C43 C46 H46C . . 109.5 ?
    H46A C46 H46C . . 109.5 ?
    H46B C46 H46C . . 109.5 ?
loop_
    _geom_torsion_atom_site_label_1
    _geom_torsion_atom_site_label_2
    _geom_torsion_atom_site_label_3
    _geom_torsion_atom_site_label_4
    _geom_torsion_site_symmetry_1
    _geom_torsion_site_symmetry_2
    _geom_torsion_site_symmetry_3
    _geom_torsion_site_symmetry_4
    _geom_torsion
    _geom_torsion_publ_flag
    C15 N11 C11 C12 . . . . -0.6(6) ?
    Co1 N11 C11 C12 . . . . -175.9(3) ?
    N11 C11 C12 C13 . . . . 1.5(7) ?
    C11 C12 C13 C14 . . . . -1.0(7) ?
    C11 C12 C13 C16 . . . . -179.7(5) ?
    C12 C13 C14 C15 . . . . -0.2(6) ?
    C16 C13 C14 C15 . . . . 178.5(4) ?
    C11 N11 C15 C14 . . . . -0.7(6) ?
    Co1 N11 C15 C14 . . . . 174.7(3) ?
    C13 C14 C15 N11 . . . . 1.1(7) ?
    C25 N21 C21 C22 . . . . 0.5(6) ?
    Co1 N21 C21 C22 . . . . -177.8(3) ?
    N21 C21 C22 C23 . . . . -0.8(6) ?
    C21 C22 C23 C24 . . . . 0.5(6) ?
    C21 C22 C23 C26 . . . . -178.2(4) ?
    C22 C23 C24 C25 . . . . 0.0(6) ?
    C26 C23 C24 C25 . . . . 178.7(4) ?
    C21 N21 C25 C24 . . . . 0.0(6) ?
    Co1 N21 C25 C24 . . . . 178.4(3) ?
    C23 C24 C25 N21 . . . . -0.3(7) ?
    C35 N31 C31 C32 . . . . -0.3(7) ?
    Co1 N31 C31 C32 . . . . 179.7(4) ?
    N31 C31 C32 C33 . . . . -1.4(8) ?
    C31 C32 C33 C34 . . . . 2.3(7) ?
    C31 C32 C33 C36 . . . . -177.9(5) ?
    C32 C33 C34 C35 . . . . -1.5(7) ?
    C36 C33 C34 C35 . . . . 178.6(5) ?
    C31 N31 C35 C34 . . . . 1.1(7) ?
    Co1 N31 C35 C34 . . . . -178.9(4) ?
    C33 C34 C35 N31 . . . . -0.2(8) ?
    C45 N41 C41 C42 . . . . 1.2(6) ?
    Co1 N41 C41 C42 . . . . -172.4(3) ?
    N41 C41 C42 C43 . . . . -0.5(6) ?
    C41 C42 C43 C44 . . . . -0.4(6) ?
    C41 C42 C43 C46 . . . . 177.8(4) ?
    C42 C43 C44 C45 . . . . 0.6(6) ?
    C46 C43 C44 C45 . . . . -177.5(4) ?
    C41 N41 C45 C44 . . . . -0.9(6) ?
    Co1 N41 C45 C44 . . . . 172.4(3) ?
    C43 C44 C45 N41 . . . . 0.0(7) ?
loop_
    _geom_hbond_atom_site_label_D
    _geom_hbond_atom_site_label_H
    _geom_hbond_atom_site_label_A
    _geom_hbond_site_symmetry_A
    _geom_hbond_distance_DH
    _geom_hbond_distance_HA
    _geom_hbond_distance_DA
    _geom_hbond_angle_DHA
    C14 H14 S1 2_746 0.95 2.89 3.692(5) 142.4
    C22 H22 S2 1_565 0.95 2.98 3.604(4) 124.8
    C25 H25 N2 . 0.95 2.65 3.164(6) 114.3
    C31 H31 N1 . 0.95 2.68 3.181(5) 113.5
    C35 H35 N2 . 0.95 2.65 3.129(5) 111.6
    C41 H41 N2 . 0.95 2.57 3.062(5) 112.5
_shelx_space_group_comment
;
The symmetry employed for this shelxl refinement is uniquely defined
by the following loop, which should always be used as a source of
symmetry information in preference to the above space-group names.
They are only intended as comments.
;
_shelx_estimated_absorpt_T_min     ?
_shelx_estimated_absorpt_T_max     ?
_shelx_hkl_file
;
  -3   0   0   20.16    9.35   0
  -3   0   0   16.99    7.94   0
   3   0   0   20.71    9.33   0
   3   0   0   24.62    8.31   0
  -5   0   0  327.45    7.95   0
   5   0   0  338.51    7.90   0
   5   0   0  322.91    9.65   0
  -5   0   0  323.25   11.89   0
   6   0   0 1529.66   10.93   0
   6   0   0 1414.60   11.82   0
  -6   0   0 1396.86   11.02   0
  -6   0   0 1428.12   12.41   0
   7   0   0   94.93    7.24   0
  -7   0   0   96.52    7.78   0
  -7   0   0   96.61    5.32   0
   7   0   0  104.75    5.43   0
   8   0   0  153.02    6.20   0
   8   0   0  135.03    5.91   0
  -8   0   0  134.47    6.41   0
  -8   0   0  128.74    5.37   0
   9   0   0  423.23    5.98   0
  -9   0   0  366.86    7.41   0
   9   0   0  396.95    7.47   0
  -9   0   0  353.52    6.99   0
 -10   0   0   78.30    4.84   0
 -10   0   0   79.10    5.92   0
  10   0   0   91.61    5.21   0
  10   0   0  101.07    4.88   0
 -11   0   0  256.18    6.59   0
 -11   0   0  259.54    5.35   0
  11   0   0  316.66    5.30   0
  11   0   0  290.52    5.78   0
  12   0   0 1622.35    9.34   0
 -12   0   0 1303.65    9.59   0
  12   0   0 1760.12    8.95   0
 -12   0   0 1337.24   11.72   0
 -13   0   0   44.55    4.99   0
 -13   0   0   44.09    4.28   0
  13   0   0   51.16    4.28   0
  13   0   0   52.15    4.47   0
  14   0   0 1999.24   10.55   0
 -14   0   0 1457.67   12.30   0
  14   0   0 2187.06   10.23   0
 -14   0   0 1432.76   11.06   0
  15   0   0   34.31    4.89   0
  15   0   0   32.56    4.30   0
 -15   0   0   20.21    4.00   0
 -15   0   0   20.52    4.78   0
  16   0   0  613.06    6.43   0
 -16   0   0  381.86    7.01   0
 -16   0   0  352.69    7.99   0
  16   0   0  560.45    7.59   0
 -17   0   0   49.62    4.43   0
  17   0   0   84.46    4.67   0
  17   0   0   92.42    4.44   0
 -17   0   0   68.65    5.41   0
  18   0   0  108.90    4.45   0
 -18   0   0   62.24    4.47   0
  18   0   0  114.01    4.57   0
 -18   0   0   69.24    5.13   0
  19   0   0   21.85    4.74   0
  19   0   0   23.09    3.66   0
 -19   0   0   14.41    4.57   0
  20   0   0   34.10    3.96   0
  20   0   0   32.01    3.93   0
 -20   0   0   14.65    4.45   0
  21   0   0    5.42    4.39   0
 -21   0   0    9.35    5.22   0
  21   0   0    3.61    4.46   0
   0  -1   0    3.86   10.60   0
   0   1   0    2.20    9.82   0
   2  -1   0   45.09    9.54   0
  -2  -1   0   43.64   11.59   0
  -2   1   0   43.11   11.12   0
  -4  -1   0  179.16    9.39   0
  -4   1   0  171.77   10.83   0
   4   1   0  171.77    9.22   0
   4  -1   0  168.18   11.05   0
   4  -1   0  174.48    8.07   0
  -4  -1   0  160.65    9.69   0
   4   1   0  194.36    8.62   0
   5   1   0 1794.41   14.05   0
   5   1   0 1986.64   12.84   0
  -5   1   0 1781.07   13.82   0
   5  -1   0 1852.49   13.38   0
  -5  -1   0 1893.75   13.26   0
  -5  -1   0 1715.46   15.03   0
   5  -1   0 1900.70   12.21   0
  -6   1   0   56.25    6.92   0
   6  -1   0   58.32    6.81   0
   6   1   0   62.02    5.90   0
  -6  -1   0   52.75    8.40   0
   6   1   0   57.66    6.31   0
   6  -1   0   60.46    5.44   0
  -6  -1   0   54.39    5.81   0
  -7  -1   0   51.86    5.34   0
   7   1   0   62.60    5.26   0
   7   1   0   53.48    5.67   0
   7  -1   0   60.22    7.16   0
   7  -1   0   62.67    6.05   0
  -7   1   0   59.37    7.34   0
  -7  -1   0   63.89    7.40   0
  -8  -1   0  446.90    8.01   0
   8   1   0  519.01    6.75   0
  -8  -1   0  434.07    6.85   0
   8  -1   0  475.59    7.15   0
  -8   1   0  441.55    6.69   0
   8  -1   0  511.29    7.25   0
   8   1   0  473.76    7.15   0
  -8   1   0  470.51    7.66   0
  -9  -1   0  269.99    6.08   0
   9   1   0  300.05    6.19   0
   9  -1   0  321.39    5.85   0
  -9  -1   0  271.15    6.98   0
   9   1   0  321.94    5.89   0
  -9   1   0  268.28    5.79   0
  -9   1   0  283.07    7.77   0
   9  -1   0  290.98    6.29   0
 -10   1   0  222.83    6.47   0
  10  -1   0  264.57    5.99   0
 -10   1   0  197.58    5.19   0
  10   1   0  257.32    5.45   0
  10  -1   0  231.80    6.81   0
 -10  -1   0  201.53    6.55   0
 -10  -1   0  205.49    5.58   0
  10   1   0  235.73    5.75   0
 -11   1   0 1943.72   12.72   0
  11   1   0 2358.64   10.24   0
  11  -1   0 2312.80   10.07   0
 -11   1   0 1955.79   10.38   0
 -11  -1   0 1682.98   12.61   0
 -11  -1   0 1842.37   11.22   0
  11  -1   0 2090.40   10.28   0
  11   1   0 2148.54   11.37   0
  12  -1   0   17.45    4.06   0
  12   1   0   18.51    4.18   0
 -12  -1   0    8.38    5.03   0
 -12  -1   0   17.58    6.03   0
  12   1   0    9.88    4.41   0
  12  -1   0   16.86    4.45   0
 -12   1   0   14.12    4.97   0
  13   1   0 1621.27    9.68   0
 -13   1   0 1472.66   10.88   0
  13   1   0 1803.91    9.37   0
 -13  -1   0 1323.37   11.59   0
 -13  -1   0 1184.55   10.59   0
  13  -1   0 1816.41    9.16   0
  13  -1   0 1637.87    9.37   0
 -14  -1   0  105.38    4.74   0
 -14  -1   0  121.52    5.72   0
  14  -1   0  125.50    4.70   0
  14   1   0  158.69    4.91   0
  14   1   0  154.43    5.71   0
 -14   1   0  125.62    5.32   0
  14  -1   0  151.53    4.69   0
  15  -1   0  606.02    6.61   0
  15  -1   0  684.80    6.59   0
 -15  -1   0  479.19    6.72   0
 -15   1   0  503.55    7.63   0
  15   1   0  644.62    7.55   0
 -15  -1   0  504.21    7.84   0
  15   1   0  681.68    6.55   0
 -16  -1   0   14.43    4.86   0
  16   1   0   23.70    5.06   0
 -16  -1   0   12.14    3.86   0
 -16   1   0    9.40    4.47   0
  16   1   0   23.61    3.85   0
  16  -1   0   24.20    3.80   0
  16  -1   0   18.16    4.90   0
 -17   1   0  124.74    5.41   0
 -17  -1   0  139.98    5.73   0
  17  -1   0  184.68    5.50   0
  17   1   0  196.17    5.54   0
 -17  -1   0   78.82    5.14   0
  17   1   0  178.71    4.95   0
  17  -1   0  207.81    4.91   0
 -18  -1   0    4.11    4.41   0
  18   1   0    5.34    4.40   0
 -18  -1   0    0.21    3.67   0
  18   1   0    1.43    3.80   0
 -18   1   0    3.22    5.29   0
  18  -1   0   -4.06    4.46   0
  18  -1   0   -0.72    3.93   0
 -19   1   0   46.40    5.07   0
  19  -1   0   89.11    4.51   0
  19   1   0   85.56    4.50   0
 -19  -1   0   49.69    4.33   0
  19  -1   0   94.88    4.28   0
  19   1   0   93.34    5.10   0
 -19  -1   0   47.39    5.95   0
 -20  -1   0    6.55    5.55   0
  20   1   0   21.46    4.52   0
 -20   1   0   12.87    4.69   0
  20  -1   0   19.35    3.90   0
  20  -1   0   20.55    3.71   0
  20   1   0   13.22    5.04   0
 -20  -1   0   13.18    4.56   0
  21  -1   0   18.43    4.09   0
 -21  -1   0   13.32    5.69   0
 -21   1   0   11.03    4.88   0
  21   1   0   21.11    3.89   0
  21  -1   0   21.95    4.71   0
  21   1   0   18.72    3.97   0
 -21  -1   0   17.25    4.07   0
   0   2   0 4697.42   23.00   0
   0  -2   0 4658.60   23.14   0
  -1  -2   0  672.07   11.90   0
  -1   2   0  664.75   11.07   0
   1  -2   0  667.98   11.25   0
   2  -2   0 3217.77   17.54   0
  -2   2   0 3121.59   17.30   0
   3  -2   0 1045.08   10.89   0
  -3   2   0 1025.03   10.78   0
  -4   2   0 2084.88   13.25   0
   4  -2   0 2128.22   13.23   0
  -4  -2   0 2077.79   15.60   0
   5  -2   0  237.31    7.32   0
  -5   2   0  240.66    7.36   0
  -5  -2   0  226.81    8.84   0
   5   2   0  252.32    7.48   0
  -5  -2   0  243.49    7.06   0
  -6  -2   0 5977.46   23.33   0
  -6  -2   0 6577.87   20.34   0
  -6   2   0 6380.83   20.02   0
  -7   2   0  182.56    6.34   0
  -7  -2   0  166.40    7.23   0
   7  -2   0  183.11    6.17   0
   7   2   0  185.46    5.81   0
   7  -2   0  192.16    5.47   0
  -7  -2   0  183.72    5.95   0
  -8  -2   0 5461.73   18.27   0
  -8   2   0 5618.47   18.22   0
   8  -2   0 6185.73   16.53   0
  -8  -2   0 4932.18   20.77   0
   8  -2   0 5722.72   16.59   0
   9  -2   0  317.53    6.43   0
  -9   2   0  311.96    6.92   0
   9   2   0  338.78    7.02   0
  -9  -2   0  268.29    7.80   0
   9   2   0  364.17    6.21   0
  -9  -2   0  296.80    6.23   0
   9  -2   0  349.63    5.73   0
 -10  -2   0  625.61    9.09   0
  10  -2   0  827.33    6.85   0
 -10  -2   0  674.47    7.43   0
  10  -2   0  765.17    7.16   0
 -10   2   0  736.53    7.88   0
  10   2   0  789.75    7.43   0
  10   2   0  836.32    7.08   0
 -11  -2   0   16.48    4.97   0
  11   2   0   19.80    5.19   0
  11   2   0   21.49    4.24   0
 -11   2   0   17.06    4.86   0
  11  -2   0   14.37    4.63   0
 -11  -2   0   15.28    4.18   0
  11  -2   0   19.56    3.95   0
  12  -2   0  666.19    6.80   0
  12  -2   0  718.45    6.47   0
 -12   2   0  599.05    7.53   0
  12   2   0  716.70    6.69   0
  12   2   0  665.30    7.07   0
 -12  -2   0  462.94    8.83   0
 -12  -2   0  511.04    7.69   0
  13   2   0  244.64    5.55   0
  13  -2   0  271.16    4.95   0
 -13  -2   0  166.46    6.99   0
  13  -2   0  235.88    5.45   0
 -13   2   0  210.87    7.13   0
 -13  -2   0  177.76    5.23   0
  13   2   0  247.86    5.05   0
 -14  -2   0  480.85    7.88   0
  14  -2   0  733.64    7.24   0
 -14   2   0  601.98    8.02   0
  14   2   0  696.20    6.54   0
  14   2   0  678.00    7.02   0
  14  -2   0  662.24    6.87   0
 -14  -2   0  420.67    7.19   0
 -15  -2   0   43.16    6.09   0
 -15  -2   0   41.23    5.01   0
  15  -2   0   61.20    4.42   0
 -15   2   0   45.83    6.00   0
  15   2   0   69.37    4.14   0
  15   2   0   57.56    5.13   0
  15  -2   0   66.43    3.95   0
 -16   2   0  242.23    6.76   0
 -16  -2   0  217.58    6.07   0
  16   2   0  356.40    6.02   0
  16   2   0  395.17    6.51   0
 -16  -2   0  226.68    6.50   0
  16  -2   0  359.19    6.47   0
  16  -2   0  400.35    5.69   0
 -17   2   0   -2.35    4.02   0
 -17  -2   0   11.46    5.59   0
  17  -2   0    0.27    3.57   0
  17   2   0   -0.83    3.78   0
  17   2   0    2.67    3.88   0
 -17  -2   0   -2.46    3.71   0
  17  -2   0    7.39    3.69   0
  18  -2   0   62.29    4.32   0
 -18   2   0   38.74    4.83   0
 -18  -2   0   34.40    4.07   0
  18   2   0   55.77    4.88   0
 -18  -2   0   40.02    4.67   0
  18  -2   0   60.07    4.09   0
  19  -2   0   11.50    3.52   0
 -19  -2   0    6.08    3.77   0
  19   2   0   16.70    4.70   0
 -19   2   0    5.36    4.34   0
  19  -2   0   15.11    3.85   0
 -19  -2   0    6.36    4.47   0
 -20  -2   0   25.04    4.89   0
 -20   2   0   29.10    4.92   0
 -20  -2   0   18.53    5.83   0
  20   2   0   43.66    5.12   0
  20  -2   0   51.37    4.35   0
  20  -2   0   62.78    4.18   0
 -21  -2   0   -6.15    3.74   0
  21  -2   0    4.61    3.61   0
  21  -2   0    6.84    3.62   0
 -21   2   0   -3.32    4.28   0
 -21  -2   0   -0.49    5.30   0
  21   2   0    2.13    4.44   0
   0  -3   0    2.77    8.26   0
   0   3   0   10.58    7.64   0
  -1   3   0   21.29    7.71   0
   1   3   0   16.89    6.37   0
  -1  -3   0   17.40    8.32   0
   1  -3   0   19.68    6.30   0
   2  -3   0    6.47    6.38   0
  -2   3   0    6.20    6.08   0
  -2  -3   0    7.06    6.18   0
   3  -3   0 1071.68   10.84   0
  -3   3   0 1021.87    9.54   0
  -4   3   0  625.76    7.98   0
   4  -3   0  662.96    8.05   0
   5  -3   0 2867.19   12.87   0
  -5   3   0 2707.98   12.91   0
  -5  -3   0 2752.30   14.97   0
  -6  -3   0  424.92    6.89   0
  -6  -3   0  383.43    7.86   0
  -6   3   0  407.46    6.84   0
   6  -3   0  426.69    6.75   0
  -7   3   0 4315.15   15.36   0
  -7  -3   0 3819.51   18.14   0
   7  -3   0 4483.56   14.47   0
  -7  -3   0 4361.93   15.71   0
   8  -3   0  486.90    6.38   0
  -8  -3   0  450.05    6.70   0
   8  -3   0  492.24    5.95   0
  -8  -3   0  412.11    8.07   0
  -8   3   0  456.11    6.61   0
   9  -3   0 1980.08    9.43   0
  -9  -3   0 1661.91   10.48   0
  -9  -3   0 1479.05   11.39   0
   9  -3   0 1851.60   10.36   0
   9   3   0 1968.46   11.10   0
  -9   3   0 1710.84   10.42   0
 -10  -3   0    9.09    4.26   0
  10   3   0   14.75    5.16   0
 -10  -3   0    3.45    4.87   0
 -10   3   0   10.62    4.75   0
  10  -3   0   15.51    4.82   0
  10  -3   0    7.38    3.90   0
 -11  -3   0  951.46    8.56   0
  11  -3   0 1279.46    7.83   0
 -11  -3   0  861.10   10.15   0
  11  -3   0 1146.69    8.10   0
 -11   3   0 1019.13    9.01   0
  11   3   0 1192.97    8.79   0
  12  -3   0   25.49    3.93   0
 -12   3   0   20.87    5.93   0
 -12  -3   0   14.02    4.26   0
  12  -3   0   20.35    5.70   0
 -12  -3   0   16.54    6.21   0
  12   3   0   23.36    5.15   0
  13  -3   0  375.42    6.00   0
 -13  -3   0  249.48    6.59   0
  13   3   0  381.30    5.97   0
  13  -3   0  405.83    6.10   0
 -13   3   0  321.49    7.58   0
 -13  -3   0  253.25    6.23   0
  14  -3   0   39.50    3.81   0
  14   3   0   38.24    4.90   0
 -14  -3   0   20.03    5.94   0
 -14   3   0   32.54    4.72   0
  14  -3   0   37.36    4.38   0
 -14  -3   0   27.00    4.08   0
 -15   3   0   37.08    4.72   0
  15  -3   0   38.24    4.21   0
 -15  -3   0   26.22    5.61   0
  15   3   0   46.81    3.95   0
  15  -3   0   52.39    3.94   0
 -15  -3   0   25.82    4.15   0
  16   3   0   16.20    4.55   0
 -16   3   0   18.79    4.20   0
  16  -3   0   12.56    5.29   0
 -16  -3   0   12.17    4.13   0
 -16  -3   0    7.67    5.30   0
  16  -3   0   18.37    3.82   0
  17   3   0  135.45    5.56   0
 -17   3   0  102.94    5.35   0
  17  -3   0  152.71    4.50   0
 -17  -3   0   65.58    4.68   0
 -17  -3   0   85.37    6.31   0
  17  -3   0  135.36    4.73   0
 -18   3   0    5.12    4.21   0
 -18  -3   0    3.77    4.68   0
  18  -3   0   11.02    3.80   0
  18   3   0    5.73    3.62   0
 -18  -3   0    1.04    4.42   0
  18  -3   0   12.79    3.64   0
  19   3   0  144.28    5.93   0
 -19   3   0   95.73    5.86   0
 -19  -3   0  110.71    6.76   0
  19  -3   0  166.68    5.34   0
 -19  -3   0   83.14    5.36   0
  19  -3   0  189.74    5.18   0
  20   3   0   -2.98    3.71   0
  20  -3   0    7.29    3.56   0
 -20  -3   0   -0.40    5.42   0
 -20   3   0   -2.16    4.49   0
 -20  -3   0    6.92    3.81   0
  20  -3   0   -0.72    3.80   0
   0  -4   0    5.21    5.38   0
   0   4   0    4.45    5.05   0
  -1  -4   0 6496.45   19.71   0
   1  -4   0 6616.30   19.30   0
  -1   4   0 6590.09   19.16   0
  -2   4   0 1726.71   10.79   0
   2  -4   0 1769.23   10.76   0
  -2  -4   0 1727.53   11.12   0
  -3   4   0 3126.94   13.34   0
  -3  -4   0 3198.13   14.80   0
   3  -4   0 3257.22   13.43   0
   4  -4   0 1930.79   10.37   0
  -4   4   0 1851.66   10.90   0
  -4  -4   0 1923.40   11.58   0
  -5   4   0  605.14    6.99   0
   5  -4   0  658.19    7.43   0
   6  -4   0  297.18    5.84   0
  -6   4   0  277.23    5.77   0
  -6  -4   0  279.51    6.27   0
  -7  -4   0    1.84    5.52   0
  -7   4   0    1.13    4.35   0
   7  -4   0    3.80    4.46   0
  -8   4   0 3385.69   13.39   0
  -8  -4   0 3369.34   13.63   0
  -8  -4   0 3018.29   15.56   0
   8  -4   0 3644.96   12.61   0
  -9  -4   0    0.18    5.45   0
  -9  -4   0    7.00    5.63   0
  -9   4   0   -2.28    4.48   0
   9  -4   0    2.57    4.49   0
 -10   4   0 1584.14   10.23   0
  10  -4   0 1826.19    9.46   0
 -10  -4   0 1465.31   10.82   0
 -10  -4   0 1279.90   11.55   0
  10  -4   0 1919.02    9.58   0
 -11  -4   0   54.68    6.18   0
 -11  -4   0   61.34    4.79   0
  11  -4   0   86.19    4.27   0
 -11   4   0   66.40    4.94   0
  11  -4   0   77.30    4.85   0
  12  -4   0    5.72    4.52   0
  12  -4   0    8.61    4.02   0
 -12  -4   0    3.57    4.80   0
 -12  -4   0    4.95    5.63   0
 -12   4   0    5.78    4.56   0
 -13  -4   0   -1.24    3.81   0
  13  -4   0    7.50    3.79   0
  13  -4   0    0.30    4.17   0
 -13   4   0    8.92    4.28   0
 -13  -4   0    3.58    5.50   0
  14  -4   0   84.73    4.59   0
 -14   4   0   77.19    4.85   0
 -14  -4   0   60.14    5.85   0
  14  -4   0   87.90    4.11   0
 -14  -4   0   59.66    5.29   0
 -15  -4   0    3.47    4.01   0
 -15   4   0   13.91    4.48   0
  15  -4   0    4.32    3.70   0
 -15  -4   0   10.38    4.60   0
  15  -4   0   11.69    4.21   0
 -16  -4   0   86.08    6.54   0
  16  -4   0  153.97    4.99   0
  16  -4   0  180.67    4.58   0
 -16  -4   0   99.87    4.88   0
 -16   4   0  112.19    5.56   0
 -17  -4   0    6.45    3.95   0
  17  -4   0   10.97    3.49   0
  17  -4   0    3.09    3.87   0
 -17   4   0   -2.28    5.28   0
 -17  -4   0   -2.75    5.36   0
 -18   4   0  100.70    5.55   0
 -18  -4   0   57.95    4.82   0
  18  -4   0  157.41    4.83   0
 -18  -4   0   60.87    6.45   0
  18  -4   0  139.75    4.91   0
  19  -4   0   -3.69    3.56   0
  19  -4   0   -0.51    3.54   0
 -19  -4   0    2.79    5.16   0
 -19  -4   0    5.36    3.71   0
 -19   4   0    1.79    4.24   0
  20  -4   0    8.27    4.72   0
 -20  -4   0    0.52    5.60   0
 -20  -4   0    6.14    3.90   0
 -20   4   0   -0.96    4.48   0
  20  -4   0   11.66    3.77   0
   0   5   0   -0.04    4.76   0
   0  -5   0    7.49    4.59   0
  -1   5   0  941.62    8.94   0
   1  -5   0  915.93    8.27   0
   1   5   0  957.86    8.78   0
  -1  -5   0  935.02    8.23   0
  -2  -5   0   22.71    4.74   0
  -2   5   0   24.92    4.66   0
   2  -5   0   21.80    4.96   0
  -3   5   0   26.95    4.35   0
   3  -5   0   29.33    4.66   0
  -3  -5   0   30.41    5.58   0
   4  -5   0   76.87    4.94   0
  -4  -5   0   80.37    4.93   0
  -4   5   0   82.52    4.71   0
  -5  -5   0 2933.64   13.21   0
   5  -5   0 3089.34   11.94   0
  -5   5   0 2930.25   11.89   0
  -6   5   0  317.58    5.62   0
   6  -5   0  367.85    5.79   0
  -6  -5   0  335.18    5.96   0
  -7  -5   0 1328.20    9.94   0
   7  -5   0 1533.93    8.74   0
  -7   5   0 1359.32    8.67   0
  -8  -5   0   74.16    5.80   0
   8  -5   0   80.37    4.83   0
  -8   5   0   71.48    4.48   0
  -9  -5   0  114.99    6.43   0
  -9  -5   0  121.18    5.89   0
  -9   5   0  133.96    5.81   0
   9  -5   0  148.07    5.01   0
 -10  -5   0  104.73    5.18   0
 -10  -5   0  126.91    5.71   0
 -10   5   0  126.21    5.00   0
  10  -5   0  160.87    4.91   0
 -11  -5   0  391.32    7.45   0
  11  -5   0  654.63    6.33   0
  11  -5   0  620.38    6.33   0
 -11  -5   0  477.20    7.01   0
 -11   5   0  519.45    6.56   0
  12  -5   0   23.52    3.83   0
 -12   5   0   14.67    4.23   0
 -12  -5   0   16.17    4.37   0
 -12  -5   0   10.66    3.91   0
  12  -5   0   11.19    5.08   0
  13  -5   0  241.42    5.26   0
 -13  -5   0  174.59    5.31   0
  13  -5   0  283.87    5.00   0
 -13  -5   0  147.71    6.73   0
 -13   5   0  198.61    5.63   0
 -14  -5   0    7.51    5.56   0
  14  -5   0   21.40    3.73   0
 -14   5   0   13.60    4.14   0
 -14  -5   0   11.59    4.06   0
  14  -5   0   12.04    4.05   0
 -15  -5   0   12.38    5.62   0
 -15   5   0   26.31    4.40   0
  15  -5   0   28.41    3.78   0
 -15  -5   0   15.22    3.90   0
  15  -5   0   19.15    4.08   0
  16  -5   0   83.83    3.92   0
 -16   5   0   45.62    4.70   0
  16  -5   0   69.81    4.42   0
 -16  -5   0   36.91    4.20   0
 -16  -5   0   42.83    5.57   0
  17  -5   0   20.82    4.02   0
  17  -5   0   27.28    3.77   0
 -17  -5   0    4.69    3.94   0
 -17  -5   0   12.13    4.58   0
 -17   5   0   13.41    4.38   0
  18  -5   0   13.61    3.65   0
 -18  -5   0   11.63    5.42   0
 -18  -5   0    2.16    3.84   0
  18  -5   0   19.56    3.87   0
 -18   5   0    9.74    4.43   0
 -19   5   0   13.75    4.58   0
  19  -5   0   26.42    4.17   0
  19  -5   0   25.51    3.89   0
 -19  -5   0    7.30    4.73   0
 -19  -5   0   17.09    5.48   0
   0  -6   0  177.97    5.31   0
   0   6   0  187.89    5.80   0
  -1  -6   0    4.05    4.53   0
  -1   6   0   -0.28    4.08   0
   1  -6   0    1.61    4.43   0
   2  -6   0  510.61    6.34   0
  -2   6   0  508.96    6.15   0
  -2  -6   0  508.78    6.61   0
  -3  -6   0   74.64    4.81   0
  -3   6   0   81.17    4.48   0
   3  -6   0   78.93    4.79   0
  -4  -6   0  968.39    8.54   0
  -4   6   0  964.41    7.58   0
   4  -6   0 1012.90    7.73   0
   5  -6   0   80.28    4.94   0
  -5  -6   0   78.21    5.49   0
  -5   6   0   74.99    4.58   0
  -6   6   0  572.73    6.38   0
  -6  -6   0  559.36    7.64   0
   6  -6   0  606.35    6.49   0
  -7  -6   0   66.06    5.53   0
  -7  -6   0   71.50    4.75   0
   7  -6   0   82.64    4.74   0
  -7   6   0   73.78    4.58   0
   8  -6   0   63.40    4.54   0
  -8  -6   0   55.00    5.50   0
  -8  -6   0   60.74    5.35   0
  -8   6   0   56.68    4.21   0
  -9  -6   0   24.08    4.21   0
   9  -6   0   38.29    5.18   0
  -9   6   0   20.57    4.11   0
  -9  -6   0   19.65    5.45   0
  10  -6   0  250.62    5.12   0
 -10  -6   0  166.26    6.37   0
 -10  -6   0  189.43    5.37   0
 -10   6   0  204.53    5.02   0
 -11  -6   0   32.22    4.62   0
 -11  -6   0   32.00    4.25   0
  11  -6   0   45.99    4.34   0
 -11   6   0   40.22    4.33   0
 -12  -6   0   93.71    5.93   0
 -12  -6   0  101.56    4.93   0
  12  -6   0  163.89    4.56   0
 -12   6   0  103.59    4.98   0
  12  -6   0  139.73    4.86   0
 -13  -6   0  153.26    6.26   0
 -13  -6   0  139.86    5.29   0
  13  -6   0  232.98    5.21   0
 -13   6   0  174.26    5.24   0
  13  -6   0  252.20    4.97   0
 -14  -6   0   14.72    4.40   0
 -14   6   0   15.88    4.07   0
  14  -6   0   34.70    3.86   0
  14  -6   0   24.69    3.70   0
 -14  -6   0    8.32    3.93   0
 -15   6   0   33.66    4.30   0
 -15  -6   0   21.30    4.16   0
  15  -6   0   58.95    4.32   0
  15  -6   0   66.51    4.17   0
 -15  -6   0   35.77    4.29   0
  16  -6   0   28.02    3.80   0
  16  -6   0   18.96    4.14   0
 -16   6   0   17.08    4.30   0
 -16  -6   0    9.01    4.40   0
 -16  -6   0   11.69    3.95   0
  17  -6   0    0.60    3.88   0
 -17  -6   0    7.65    5.24   0
  17  -6   0    2.56    3.54   0
 -17   6   0    0.62    4.13   0
 -17  -6   0    1.44    3.73   0
 -18   6   0   13.40    4.28   0
  18  -6   0   15.61    3.99   0
  18  -6   0   19.82    3.73   0
 -18  -6   0    8.86    5.37   0
 -18  -6   0    7.05    3.75   0
   0  -7   0    1.79    4.43   0
   0   7   0    0.78    4.25   0
  -1   7   0  116.04    4.64   0
  -1  -7   0  118.91    5.71   0
   1  -7   0  114.43    4.69   0
  -2  -7   0  131.76    4.90   0
   2  -7   0  134.25    5.03   0
  -2   7   0  142.40    4.81   0
  -3  -7   0  301.42    5.48   0
   3  -7   0  317.52    6.56   0
  -3   7   0  310.69    5.43   0
  -4   7   0  273.92    5.16   0
   4  -7   0  297.07    5.81   0
  -4  -7   0  266.67    5.19   0
  -5  -7   0    6.88    4.09   0
  -5   7   0    4.51    4.67   0
   5  -7   0   10.63    4.17   0
   6  -7   0  659.06    6.40   0
  -6  -7   0  608.05    7.10   0
  -6   7   0  590.45    6.20   0
  -7  -7   0  159.62    5.77   0
  -7   7   0  166.59    4.81   0
  -7  -7   0  166.06    4.93   0
   7  -7   0  179.46    4.87   0
   8  -7   0   23.28    4.21   0
  -8  -7   0   16.80    4.30   0
  -8   7   0   20.55    3.95   0
  -8  -7   0   20.61    4.14   0
  -9   7   0  125.75    5.25   0
   9  -7   0  157.59    4.78   0
  -9  -7   0  133.23    4.95   0
  -9  -7   0  113.38    5.79   0
 -10  -7   0   95.33    4.78   0
 -10  -7   0  111.33    4.61   0
  10  -7   0  135.23    4.48   0
 -10  -7   0   89.18    5.64   0
 -10   7   0   96.30    4.45   0
  11  -7   0   37.70    4.16   0
 -11  -7   0   23.74    4.56   0
 -11   7   0   23.73    4.20   0
 -11  -7   0   27.86    4.15   0
 -11  -7   0   30.96    5.18   0
 -12   7   0   49.43    4.35   0
 -12  -7   0   44.59    5.49   0
 -12  -7   0   42.83    4.28   0
  12  -7   0   62.68    4.29   0
 -13  -7   0    6.79    5.02   0
  13  -7   0    5.78    3.60   0
 -13  -7   0   -0.97    3.80   0
  13  -7   0    7.48    4.17   0
 -13   7   0    3.51    4.68   0
  14  -7   0   95.14    4.58   0
  14  -7   0  110.22    4.33   0
 -14   7   0   71.35    4.73   0
 -14  -7   0   54.77    4.97   0
 -14  -7   0   42.82    4.46   0
 -15  -7   0   54.39    5.04   0
  15  -7   0   93.08    4.69   0
 -15   7   0   65.25    4.66   0
  15  -7   0  107.58    4.37   0
 -15  -7   0   53.58    4.69   0
  16  -7   0   12.95    3.63   0
 -16   7   0    5.00    4.09   0
 -16  -7   0    5.77    5.21   0
 -16  -7   0    4.96    3.86   0
  16  -7   0    6.21    4.07   0
  17  -7   0    8.57    4.06   0
 -17  -7   0    2.84    5.19   0
 -17  -7   0   -1.61    4.10   0
  17  -7   0   13.39    3.88   0
 -17   7   0    1.29    4.18   0
   0   8   0   60.10    4.31   0
   0  -8   0   68.23    5.47   0
  -1  -8   0  392.52    6.49   0
   1  -8   0  417.62    5.92   0
  -1   8   0  426.23    5.73   0
  -2  -8   0   21.11    4.34   0
  -2   8   0   19.31    4.14   0
   2  -8   0   21.45    4.44   0
  -3  -8   0  189.62    5.02   0
  -3   8   0  198.21    5.04   0
   3  -8   0  214.31    5.15   0
  -4  -8   0   -2.41    4.96   0
  -4   8   0    1.69    3.83   0
   4  -8   0    1.05    4.19   0
  -5  -8   0   21.30    4.98   0
   5  -8   0   17.46    5.07   0
  -5   8   0   13.33    4.63   0
   6  -8   0   14.32    4.24   0
  -6   8   0    8.30    3.70   0
  -6  -8   0   16.75    4.85   0
  -7   8   0    6.83    3.95   0
  -7  -8   0    3.56    3.76   0
   7  -8   0   -1.04    4.35   0
  -8  -8   0    1.61    3.80   0
  -8   8   0   -2.71    3.63   0
  -8  -8   0   -1.00    4.84   0
   8  -8   0    2.48    4.13   0
  -9  -8   0   63.54    4.36   0
  -9   8   0   63.58    4.21   0
  -9  -8   0   67.52    4.35   0
   9  -8   0   79.49    4.45   0
  10  -8   0   67.50    4.25   0
 -10  -8   0   52.80    5.17   0
 -10   8   0   47.87    4.09   0
 -10  -8   0   43.08    4.51   0
  11  -8   0   79.78    4.20   0
 -11  -8   0   63.24    4.59   0
 -11  -8   0   60.89    4.44   0
 -11   8   0   60.64    4.21   0
 -11  -8   0   76.20    5.20   0
 -12  -8   0   12.94    5.04   0
 -12  -8   0    4.11    3.92   0
 -12   8   0   11.17    4.55   0
 -12  -8   0    3.35    4.00   0
  12  -8   0    8.80    3.90   0
 -13  -8   0    6.74    3.89   0
 -13   8   0    6.88    3.86   0
 -13  -8   0    7.22    4.73   0
  13  -8   0   19.94    3.89   0
 -13  -8   0    7.96    4.91   0
 -14  -8   0    3.78    3.83   0
 -14  -8   0    2.89    4.95   0
 -14  -8   0   -2.64    3.60   0
 -14   8   0    3.19    3.78   0
  14  -8   0    4.60    3.49   0
  14  -8   0    3.42    3.85   0
 -15  -8   0    5.69    4.27   0
  15  -8   0   27.90    3.77   0
  15  -8   0   23.20    4.99   0
 -15  -8   0   13.61    4.13   0
 -15  -8   0   14.63    4.10   0
 -15   8   0    7.27    4.18   0
 -16  -8   0   -2.95    3.81   0
  16  -8   0   -1.12    3.80   0
 -16  -8   0   -2.22    4.75   0
 -16  -8   0    1.44    3.94   0
 -16   8   0   -1.51    4.05   0
  16  -8   0    6.61    3.63   0
   0  -9   0    0.52    3.98   0
  -1   9   0   22.96    4.55   0
   1  -9   0   21.34    4.28   0
  -1  -9   0   16.23    4.02   0
  -2   9   0   44.47    3.96   0
  -2  -9   0   46.01    5.15   0
   2  -9   0   39.62    4.40   0
   3  -9   0   -2.47    4.19   0
  -3   9   0    3.46    4.73   0
  -3  -9   0    6.53    4.02   0
  -4  -9   0   29.55    4.96   0
  -4   9   0   28.53    3.99   0
   4  -9   0   28.77    4.36   0
  -5  -9   0   30.90    4.21   0
   5  -9   0   28.95    4.12   0
  -5   9   0   28.80    3.88   0
  -6  -9   0   37.10    5.11   0
   6  -9   0   53.02    4.32   0
  -6   9   0   37.63    4.04   0
   7  -9   0   37.46    4.83   0
  -7  -9   0   23.42    3.97   0
  -7   9   0   29.26    3.83   0
  -8  -9   0  124.01    4.85   0
   8  -9   0  140.61    4.84   0
  -8  -9   0  109.32    4.77   0
  -8   9   0  112.47    5.09   0
  -9  -9   0   81.86    5.38   0
  -9  -9   0  105.46    4.69   0
   9  -9   0  123.86    5.55   0
  -9   9   0   94.57    4.65   0
 -10   9   0   37.14    4.15   0
 -10  -9   0   27.95    5.16   0
 -10  -9   0   43.86    4.26   0
  10  -9   0   59.82    4.27   0
 -11  -9   0    2.43    3.73   0
 -11  -9   0    1.62    3.82   0
  11  -9   0    3.62    3.72   0
 -11   9   0    6.92    3.64   0
 -11  -9   0    0.49    4.67   0
  12  -9   0   22.94    3.98   0
 -12   9   0   13.93    3.91   0
 -12  -9   0   17.12    3.97   0
 -12  -9   0   21.25    4.76   0
 -12  -9   0   18.22    4.89   0
 -13  -9   0   -1.87    4.72   0
 -13   9   0    5.42    3.71   0
  13  -9   0    4.16    3.78   0
 -13  -9   0    2.93    3.99   0
 -13  -9   0   10.34    4.80   0
 -14   9   0   11.86    3.98   0
 -14  -9   0    9.43    4.86   0
 -14  -9   0   10.02    3.98   0
 -14  -9   0   13.18    4.19   0
  14  -9   0   11.94    3.93   0
   0 -10   0    8.86    4.71   0
   1 -10   0   44.21    4.27   0
  -1 -10   0   53.37    4.19   0
   2 -10   0    4.01    3.91   0
  -2  10   0    6.70    3.56   0
  -2 -10   0    4.47    3.88   0
   3 -10   0    6.00    3.93   0
  -3 -10   0    4.76    4.65   0
  -3  10   0    3.34    3.64   0
  -4  10   0   18.64    3.84   0
   4 -10   0   23.60    4.04   0
  -4 -10   0   21.66    3.92   0
   5 -10   0   91.81    4.55   0
  -5  10   0   93.38    4.35   0
  -5 -10   0   82.99    4.54   0
  -6 -10   0   20.35    4.19   0
   6 -10   0   36.19    4.19   0
  -6  10   0   16.89    3.94   0
  -7  10   0    1.97    3.83   0
  -7 -10   0    4.32    4.02   0
   7 -10   0    7.38    4.12   0
  -8 -10   0   13.29    4.07   0
  -8  10   0   16.05    3.73   0
   8 -10   0   26.28    4.94   0
  -8 -10   0   20.10    4.69   0
  -9 -10   0   24.55    5.01   0
  -9 -10   0   25.79    4.01   0
  -9  10   0   18.64    3.97   0
   9 -10   0   29.65    4.12   0
 -10 -10   0    5.44    4.89   0
  10 -10   0    3.93    4.07   0
 -10  10   0    5.24    3.84   0
 -10 -10   0    9.06    4.77   0
 -11  10   0   -1.51    4.43   0
 -11 -10   0    7.70    3.91   0
 -11 -10   0    1.28    4.55   0
 -11 -10   0   -2.44    4.95   0
  11 -10   0    4.82    3.90   0
   0 -11   0   -2.96    4.05   0
  -1 -11   0   37.22    4.02   0
   1 -11   0   48.13    4.39   0
  -2 -11   0   67.66    4.34   0
   2 -11   0   74.01    4.48   0
  -3 -11   0   98.14    5.01   0
   3 -11   0   94.07    5.77   0
  -3  11   0   99.34    4.91   0
   4 -11   0   17.48    4.04   0
  -4 -11   0   16.79    4.22   0
  -4  11   0   11.08    4.58   0
   5 -11   0   41.32    4.09   0
  -5 -11   0   40.06    4.22   0
  -5  11   0   28.81    4.80   0
   6 -11   0    8.42    4.07   0
  -6  11   0    9.10    4.61   0
  -6 -11   0    6.31    4.10   0
  -7  11   0    0.15    3.74   0
  -7 -11   0    0.31    4.78   0
   7 -11   0    0.59    4.09   0
  -8 -11   0    2.96    3.62   0
  -8  11   0   10.09    3.75   0
  -8 -11   0    5.69    3.80   0
   8 -11   0    4.26    3.98   0
   0 -12   0   92.70    4.78   0
   1 -12   0    8.97    4.93   0
  -1 -12   0    4.27    3.90   0
 -21   0   1    3.04    4.23   0
  21   0  -1   -0.67    3.58   0
  21   0  -1   -1.61    4.30   0
 -20   0   1    6.70    5.29   0
  20   0  -1   -2.39    3.73   0
  20   0  -1   -2.23    3.54   0
  19   0  -1    5.83    3.61   0
  19   0  -1    0.58    3.63   0
 -19   0   1    2.04    4.26   0
  18   0  -1   -2.97    4.63   0
  18   0  -1   -8.52    4.48   0
 -18   0   1    4.71    4.26   0
 -18   0   1    2.66    3.57   0
  17   0  -1    6.39    3.69   0
 -17   0   1   -0.93    5.41   0
 -17   0   1   -4.17    3.96   0
  17   0  -1   -0.74    3.72   0
  16   0  -1   -3.74    4.77   0
  16   0  -1    1.68    3.80   0
 -16   0   1    3.57    4.74   0
 -16   0   1   -2.54    4.49   0
 -15   0   1    2.25    3.94   0
  15   0  -1    4.10    4.96   0
 -15   0   1    4.94    4.51   0
  15   0  -1    6.70    4.05   0
  14   0  -1   -3.58    4.31   0
 -14   0   1    2.71    4.07   0
  14   0  -1    3.76    4.04   0
 -14   0   1    4.58    5.66   0
 -13   0   1    3.21    4.84   0
  13   0  -1   -1.26    4.20   0
  13   0  -1    3.92    3.85   0
 -13   0   1   -5.04    4.80   0
  12   0  -1   -2.93    3.90   0
 -12   0   1    1.13    5.06   0
 -12   0   1    4.28    3.98   0
  12   0  -1    5.86    5.40   0
 -11   0   1    6.50    4.20   0
  11   0  -1    2.39    5.19   0
 -11   0   1    8.67    5.07   0
  11   0  -1   -0.33    4.60   0
  10   0  -1    2.02    4.50   0
 -10   0   1   -1.49    4.52   0
 -10   0   1    4.13    6.76   0
  10   0  -1    2.06    5.07   0
  -9   0   1   -1.65    5.58   0
  -9   0   1   -1.34    5.51   0
   9   0  -1   -1.27    5.00   0
   9   0  -1   -2.41    4.73   0
   8   0  -1    0.59    4.82   0
  -8   0   1   -0.12    5.67   0
  -8   0   1    1.65    4.84   0
   8   0  -1    2.87    5.43   0
   7   0  -1    2.11    5.27   0
  -7   0   1   -2.70    5.29   0
  -7   0   1   -0.62    6.17   0
   7   0  -1    6.74    7.37   0
  -6   0   1    2.94    5.72   0
   6   0  -1    2.22    7.08   0
  -6   0   1    6.03    7.46   0
   6   0  -1    4.96    7.35   0
   5   0  -1    2.44    7.91   0
  -5   0   1    1.46    8.94   0
  -5   0   1   -0.69    8.15   0
   5   0  -1   -3.96    9.30   0
  -4   0   1    6.07    7.56   0
   4   0  -1    6.29    7.99   0
   4   0  -1    0.69    9.93   0
  -4   0   1    2.82    7.99   0
  -3   0   1    3.79    8.71   0
  -3   0   1    1.31    8.63   0
   3   0  -1    1.34   10.97   0
   3   0  -1    3.57    8.77   0
  -2   0   1    7.43   10.24   0
  -2   0   1    5.45    9.80   0
   2   0  -1    8.79   13.09   0
   2   0  -1    8.95   10.17   0
   1   0  -1   12.12   10.77   0
  -1   0   1   13.28    9.72   0
   0   0  -1   10.82   12.44   0
   1   0   1   15.90   13.17   0
   1   0   1   16.40   10.03   0
  -1   0  -1   18.85   14.04   0
  -1   0  -1   18.14   11.56   0
   2   0   1   -0.06    8.41   0
  -2   0  -1    2.41    8.25   0
  -2   0  -1   -3.79   12.37   0
   2   0   1    0.47   11.64   0
   3   0   1   -0.50    8.58   0
   3   0   1    3.42    9.15   0
  -3   0  -1    0.78    6.85   0
  -3   0  -1    2.31   11.50   0
  -4   0  -1   -1.02    6.00   0
   4   0   1    5.25    6.10   0
  -4   0  -1    1.84    8.82   0
   4   0   1    0.99   10.75   0
  -5   0  -1    2.01    7.78   0
  -5   0  -1    2.83    5.31   0
   5   0   1    0.84    5.70   0
   5   0   1    4.08    7.50   0
   6   0   1    8.69    7.53   0
  -6   0  -1    3.40    6.47   0
   6   0   1    0.87    5.17   0
  -6   0  -1   -0.18    4.94   0
   7   0   1    0.57    4.40   0
   7   0   1    2.42    5.26   0
  -7   0  -1    1.12    4.55   0
  -7   0  -1    4.78    7.29   0
  -8   0  -1    0.21    5.93   0
   8   0   1    5.93    5.26   0
  -8   0  -1   -5.15    4.39   0
   8   0   1    6.30    4.36   0
   9   0   1   -0.76    4.98   0
   9   0   1   -3.42    4.09   0
  -9   0  -1    0.48    4.05   0
  -9   0  -1   -1.13    5.38   0
 -10   0  -1    3.11    5.23   0
  10   0   1    1.31    4.00   0
  10   0   1    6.94    5.69   0
 -10   0  -1    0.02    4.00   0
  11   0   1    0.11    5.43   0
  11   0   1    2.21    5.09   0
 -11   0  -1   -0.06    6.16   0
 -11   0  -1    0.97    4.99   0
 -12   0  -1    5.72    4.05   0
  12   0   1    1.49    4.29   0
 -12   0  -1    2.60    5.95   0
  12   0   1   -0.23    4.04   0
 -13   0  -1    0.77    5.52   0
  13   0   1    3.45    4.08   0
 -13   0  -1    3.75    4.05   0
  13   0   1   -4.40    3.92   0
  14   0   1    2.39    3.71   0
 -14   0  -1   -1.52    3.70   0
 -14   0  -1    3.76    4.54   0
  14   0   1    5.21    4.91   0
  15   0   1    7.03    4.82   0
 -15   0  -1    7.33    5.71   0
  15   0   1    2.89    3.77   0
 -15   0  -1   -4.90    4.52   0
  16   0   1   -0.23    3.68   0
 -16   0  -1    0.57    3.69   0
 -16   0  -1    1.89    5.69   0
  16   0   1   -2.65    3.91   0
 -17   0  -1   -2.56    3.60   0
 -17   0  -1    2.78    4.48   0
  17   0   1   -4.03    3.55   0
  17   0   1    8.80    4.65   0
  18   0   1    2.82    4.33   0
  18   0   1   -1.33    4.38   0
 -18   0  -1   -0.18    4.35   0
 -18   0  -1    1.37    5.30   0
  19   0   1   -0.70    3.89   0
 -19   0  -1    2.14    4.59   0
  19   0   1    0.22    3.60   0
  20   0   1    7.25    3.68   0
  20   0   1   -1.22    3.63   0
 -20   0  -1    7.98    5.49   0
  21   0   1    7.08    3.56   0
 -21   0  -1    0.06    4.37   0
  21   0   1    5.46    4.50   0
  21  -1  -1   10.52    3.69   0
  21  -1  -1    6.68    3.82   0
 -21  -1   1    3.49    3.59   0
 -21  -1   1    3.59    4.39   0
 -21   1   1    7.42    4.45   0
  21   1  -1    6.17    3.73   0
  21   1  -1    9.74    3.71   0
 -20  -1   1    2.34    3.70   0
  20  -1  -1    3.38    3.76   0
 -20  -1   1    6.12    4.57   0
  20  -1  -1   15.25    4.48   0
  20   1  -1    4.98    3.87   0
 -20   1   1   -1.42    4.22   0
  20   1  -1    1.89    4.50   0
 -19   1   1   11.98    4.27   0
  19  -1  -1    5.78    3.65   0
  19   1  -1    2.52    3.72   0
 -19  -1   1    5.07    4.62   0
 -19  -1   1    6.74    4.42   0
  19  -1  -1   -0.88    3.65   0
  19   1  -1    0.85    4.53   0
 -18  -1   1   15.42    3.98   0
 -18  -1   1   10.65    4.69   0
 -18   1   1   25.88    4.75   0
  18  -1  -1   29.20    4.01   0
  18   1  -1   40.21    3.94   0
  18   1  -1   30.45    4.05   0
  18  -1  -1   39.82    3.91   0
 -17  -1   1   17.55    4.60   0
  17  -1  -1   18.95    4.01   0
  17   1  -1   14.35    3.88   0
 -17   1   1    7.91    4.60   0
  17   1  -1   14.37    3.98   0
 -17  -1   1    5.92    3.77   0
  17  -1  -1   13.42    4.96   0
 -16  -1   1   21.44    4.91   0
 -16  -1   1   19.45    4.69   0
  16   1  -1   28.77    3.93   0
  16   1  -1   29.38    4.05   0
 -16   1   1   22.62    5.55   0
  16  -1  -1   30.42    4.09   0
  16  -1  -1   31.05    3.99   0
  15  -1  -1   62.53    4.66   0
 -15  -1   1   44.26    4.99   0
  15  -1  -1   67.70    4.41   0
  15   1  -1   60.48    5.15   0
 -15   1   1   44.74    5.10   0
 -15  -1   1   43.07    4.46   0
  15   1  -1   63.97    4.44   0
  14  -1  -1  306.42    5.23   0
 -14   1   1  221.33    6.62   0
 -14  -1   1  191.72    6.99   0
  14  -1  -1  287.20    5.75   0
 -14  -1   1  193.53    5.58   0
  14   1  -1  285.53    5.85   0
  14   1  -1  308.82    6.15   0
  13   1  -1    5.02    4.21   0
  13  -1  -1   -2.76    5.55   0
  13   1  -1    9.61    4.18   0
  13  -1  -1    9.83    4.01   0
 -13   1   1    8.15    5.03   0
 -13  -1   1   -2.02    4.87   0
 -13  -1   1    5.05    4.12   0
 -12  -1   1  362.01    5.98   0
  12  -1  -1  473.50    5.76   0
 -12  -1   1  364.28    7.07   0
 -12   1   1  385.49    6.90   0
  12   1  -1  489.15    6.51   0
  12   1  -1  443.28    6.92   0
  12  -1  -1  421.62    6.03   0
 -11  -1   1    5.29    4.23   0
 -11   1   1   15.13    5.08   0
  11  -1  -1    4.49    4.85   0
  11   1  -1    7.28    4.51   0
 -11  -1   1    5.83    5.05   0
  11   1  -1    7.81    4.31   0
  11  -1  -1   10.32    4.05   0
  10  -1  -1  294.99    6.28   0
  10   1  -1  342.30    6.09   0
  10  -1  -1  338.12    5.92   0
 -10   1   1  263.98    6.85   0
  10   1  -1  317.32    6.14   0
 -10  -1   1  262.34    6.22   0
 -10  -1   1  240.39    7.93   0
   9   1  -1  247.08    5.75   0
   9  -1  -1  233.18    5.58   0
  -9  -1   1  193.40    7.76   0
   9   1  -1  223.32    5.94   0
  -9  -1   1  210.94    5.77   0
  -9   1   1  199.77    6.56   0
   9  -1  -1  221.91    6.34   0
   8   1  -1 2075.43   11.75   0
   8  -1  -1 2066.51   11.29   0
   8  -1  -1 2209.11   11.37   0
   8   1  -1 2250.59   11.59   0
  -8   1   1 1991.87   12.36   0
  -8  -1   1 1883.28   12.78   0
  -8  -1   1 1951.58   12.16   0
   7   1  -1  821.59    8.74   0
  -7  -1   1  748.68    9.36   0
   7   1  -1  873.15    8.58   0
  -7   1   1  774.45   10.07   0
   7  -1  -1  844.15    8.32   0
  -7  -1   1  797.67    8.75   0
   7  -1  -1  801.40    9.53   0
   6  -1  -1 2314.04   13.52   0
   6   1  -1 2329.50   13.99   0
   6  -1  -1 2428.60   13.51   0
   6   1  -1 2508.34   14.01   0
  -6  -1   1 2391.10   14.41   0
  -6  -1   1 2106.92   14.83   0
  -6   1   1 2195.94   15.24   0
  -5  -1   1  538.90   12.44   0
   5   1  -1  581.14   10.45   0
   5  -1  -1  604.38    9.73   0
  -5  -1   1  433.69    9.81   0
   5   1  -1  711.47   10.83   0
  -5   1   1  567.11   10.02   0
   5  -1  -1  671.84   10.08   0
   4   1  -1 1024.70   13.82   0
  -4  -1   1 1068.52   13.17   0
  -4   1   1  924.74   11.73   0
  -4  -1   1  819.16   12.36   0
   4  -1  -1  907.95   11.27   0
  -3   1   1 1334.18   14.25   0
   3  -1  -1 1348.43   14.09   0
  -3  -1   1 1360.77   14.77   0
   3   1  -1 1384.39   14.65   0
   2  -1  -1 2215.04   19.40   0
  -2   1   1 2164.73   19.60   0
  -2  -1   1 2201.47   19.05   0
  -1   1   1  259.65   12.43   0
   1  -1  -1  265.10   12.71   0
   0   1   1    4.07   13.19   0
   0  -1   1    9.03    9.77   0
   0   1  -1    5.79    9.34   0
   0  -1  -1    5.42   13.61   0
   1  -1   1  434.93   12.10   0
  -1   1  -1  358.57   11.59   0
  -2  -1  -1   85.09   11.64   0
  -2   1  -1   95.63    9.43   0
   2  -1   1  172.92    9.78   0
  -2  -1  -1  197.33    8.88   0
   2   1   1  103.81   13.06   0
   3  -1   1 2629.99   17.79   0
  -3  -1  -1 2725.54   16.51   0
   3   1   1 2835.63   16.24   0
   3  -1   1 2675.09   16.18   0
  -3  -1  -1 2523.49   23.08   0
   3   1   1 2656.47   22.36   0
  -3   1  -1 2559.30   17.83   0
  -4   1  -1 5864.03   23.82   0
  -4  -1  -1 5856.43   21.08   0
  -4  -1  -1 5525.51   28.56   0
   4  -1   1 5783.79   22.77   0
   5   1   1 4492.02   21.61   0
   5   1   1 4872.65   17.30   0
  -5   1  -1 4622.23   19.89   0
   5  -1   1 4515.53   18.75   0
  -5  -1  -1 4471.28   18.52   0
   5  -1   1 4716.61   16.86   0
  -5  -1  -1 4452.09   23.01   0
   6   1   1  109.36    5.69   0
   6  -1   1  113.43    5.57   0
  -6   1  -1   97.18    6.57   0
  -6  -1  -1   90.48    7.14   0
  -6  -1  -1   96.68    5.72   0
   6   1   1   96.82    7.62   0
   6  -1   1  107.95    6.48   0
  -6   1  -1   93.07    5.46   0
   7  -1   1 1281.45    8.81   0
  -7   1  -1 1074.53    9.75   0
  -7  -1  -1 1116.11    9.58   0
   7  -1   1 1206.33   10.05   0
  -7   1  -1 1196.57   11.69   0
   7   1   1 1201.47   10.83   0
  -7  -1  -1 1097.90   11.38   0
   7   1   1 1319.49    8.95   0
   8   1   1   87.00    4.79   0
  -8   1  -1   75.05    4.69   0
  -8  -1  -1   80.00    4.85   0
  -8   1  -1   80.18    5.99   0
  -8  -1  -1   80.05    6.13   0
   8  -1   1   89.70    4.67   0
   8   1   1   82.87    6.43   0
   8  -1   1   85.76    5.70   0
   9   1   1  556.28    7.79   0
  -9  -1  -1  483.06    6.62   0
  -9   1  -1  501.18    6.38   0
  -9   1  -1  564.77    8.13   0
   9  -1   1  575.01    8.09   0
  -9  -1  -1  503.32    8.98   0
   9   1   1  608.64    6.30   0
   9  -1   1  613.00    6.23   0
  10   1   1   18.25    3.81   0
  10  -1   1   20.27    4.07   0
 -10   1  -1   16.73    4.03   0
  10   1   1   20.25    4.36   0
 -10  -1  -1    8.17    6.40   0
 -10  -1  -1   16.62    4.95   0
  10  -1   1   19.02    4.94   0
 -10   1  -1   15.84    5.46   0
  11  -1   1   75.67    5.20   0
 -11  -1  -1   61.15    6.72   0
  11  -1   1   67.59    4.93   0
 -11   1  -1   43.14    4.30   0
  11   1   1   61.47    4.80   0
 -11  -1  -1   50.60    5.31   0
 -11   1  -1   57.64    5.46   0
  11   1   1   65.78    4.38   0
 -12   1  -1   33.35    4.21   0
 -12   1  -1   46.40    6.18   0
 -12  -1  -1   39.69    4.38   0
  12   1   1   51.07    4.32   0
  12   1   1   54.43    5.37   0
 -12  -1  -1   44.46    6.33   0
  12  -1   1   45.57    4.60   0
  12  -1   1   51.55    5.04   0
  13   1   1   18.96    4.08   0
  13   1   1   17.90    5.42   0
 -13  -1  -1    9.02    4.21   0
  13  -1   1   23.49    4.11   0
  13  -1   1   17.90    5.33   0
 -13   1  -1   17.10    4.83   0
 -13  -1  -1   12.04    6.35   0
 -14   1  -1   75.94    5.10   0
  14  -1   1   91.38    5.53   0
 -14  -1  -1   72.38    4.51   0
  14   1   1   91.01    4.35   0
  14  -1   1   95.01    4.37   0
  14   1   1   87.65    4.60   0
 -14  -1  -1   60.20    6.35   0
  15  -1   1   40.99    4.27   0
 -15  -1  -1   29.40    4.14   0
 -15   1  -1   39.27    4.89   0
  15  -1   1   51.40    4.07   0
 -15  -1  -1   38.22    6.13   0
  15   1   1   45.69    4.17   0
  15   1   1   58.56    4.90   0
  16   1   1   11.99    3.74   0
  16  -1   1    7.12    3.87   0
 -16   1  -1    2.35    4.58   0
 -16  -1  -1    1.24    4.54   0
 -16  -1  -1    5.95    5.62   0
  16   1   1    5.68    3.80   0
  16  -1   1    7.02    3.86   0
  17   1   1    1.65    3.64   0
  17  -1   1   -2.45    3.81   0
  17   1   1    3.85    4.64   0
 -17   1  -1    7.01    4.41   0
 -17  -1  -1   -1.31    4.60   0
  17  -1   1    3.29    3.65   0
 -17  -1  -1    1.09    3.74   0
  18  -1   1   56.43    3.97   0
 -18  -1  -1   21.28    4.01   0
 -18   1  -1   34.74    4.52   0
 -18  -1  -1   34.05    4.74   0
  18   1   1   48.88    3.93   0
  18  -1   1   49.03    3.96   0
  18   1   1   40.49    4.90   0
 -19  -1  -1   15.30    4.69   0
  19   1   1   23.89    4.57   0
 -19   1  -1   24.89    4.84   0
  19  -1   1   20.37    4.09   0
 -19  -1  -1   12.77    5.59   0
  19   1   1   25.69    3.94   0
  19  -1   1   27.89    4.56   0
 -20   1  -1    2.99    5.26   0
 -20  -1  -1    1.43    5.52   0
  20   1   1    4.28    4.56   0
  20  -1   1    3.76    3.66   0
  20   1   1    6.60    4.34   0
 -20  -1  -1    1.56    3.58   0
  20  -1   1    0.86    3.53   0
  21   2  -1    2.25    4.53   0
  21  -2  -1    4.00    3.79   0
  21  -2  -1    3.84    3.88   0
 -21  -2   1    1.48    3.70   0
 -21   2   1   -5.03    4.51   0
 -21  -2   1   -1.68    4.47   0
 -20   2   1   17.78    4.42   0
 -20  -2   1   17.21    3.94   0
  20  -2  -1   18.43    3.74   0
  20  -2  -1   23.43    3.76   0
  20   2  -1   26.04    4.80   0
 -20  -2   1   14.97    5.39   0
 -19  -2   1   -2.23    5.34   0
  19  -2  -1    2.45    3.83   0
  19   2  -1   -4.38    4.48   0
 -19  -2   1    3.85    3.71   0
  19  -2  -1    2.76    4.36   0
 -19   2   1    9.63    4.31   0
  18  -2  -1   17.50    4.62   0
  18  -2  -1   29.06    4.82   0
 -18  -2   1   11.37    4.50   0
  18   2  -1   17.72    3.85   0
 -18  -2   1   11.16    3.77   0
 -18   2   1   22.20    4.58   0
 -17  -2   1   14.68    5.62   0
  17   2  -1   29.71    3.93   0
 -17  -2   1   24.59    3.93   0
  17  -2  -1   32.29    4.95   0
  17  -2  -1   34.52    4.89   0
 -17   2   1   13.67    4.44   0
  16  -2  -1    1.59    3.64   0
  16   2  -1   -2.66    3.82   0
  16   2  -1    3.17    4.73   0
 -16   2   1    0.51    4.51   0
 -16  -2   1    0.12    3.83   0
  16  -2  -1    5.86    4.86   0
 -16  -2   1   -1.47    4.67   0
 -15   2   1    1.34    4.78   0
  15   2  -1    9.23    3.96   0
  15   2  -1    9.87    3.79   0
 -15  -2   1    5.58    5.67   0
 -15  -2   1    0.11    3.94   0
  15  -2  -1    7.08    5.20   0
  15  -2  -1    9.80    3.73   0
  14   2  -1  107.81    4.75   0
  14  -2  -1  106.29    4.40   0
 -14  -2   1   69.92    4.80   0
 -14  -2   1   69.26    5.11   0
  14  -2  -1  101.42    5.94   0
  14   2  -1   98.13    4.59   0
 -14   2   1   82.19    6.59   0
 -13   2   1  652.00    8.34   0
  13  -2  -1  843.21    6.89   0
  13   2  -1  789.29    7.22   0
  13  -2  -1  801.15    8.03   0
 -13  -2   1  580.37    8.24   0
 -13  -2   1  589.64    7.49   0
  13   2  -1  830.45    7.10   0
  12  -2  -1  369.52    5.38   0
  12   2  -1  347.61    5.72   0
  12  -2  -1  330.31    5.70   0
 -12  -2   1  244.45    6.37   0
 -12   2   1  298.97    6.28   0
 -12  -2   1  287.86    5.61   0
  12   2  -1  371.26    5.61   0
 -11   2   1  389.25    6.60   0
 -11  -2   1  317.92    7.90   0
  11  -2  -1  419.02    6.19   0
 -11  -2   1  368.38    6.02   0
  11  -2  -1  457.47    5.71   0
  11   2  -1  465.54    5.90   0
  11   2  -1  438.79    6.99   0
  10   2  -1   13.45    5.59   0
  10  -2  -1    3.17    5.71   0
 -10   2   1    5.13    5.07   0
 -10  -2   1    5.11    6.34   0
 -10  -2   1    1.28    4.41   0
  10  -2  -1    7.02    5.20   0
   9  -2  -1 3481.49   12.85   0
  -9  -2   1 3414.91   15.34   0
   9   2  -1 3662.11   14.12   0
  -9   2   1 3333.60   14.14   0
   9  -2  -1 3764.59   13.25   0
  -9  -2   1 3014.16   15.89   0
   8  -2  -1  731.22    7.59   0
   8  -2  -1  775.47    7.45   0
   8   2  -1  753.88    8.03   0
  -8   2   1  664.24    8.18   0
  -8  -2   1  725.70    8.90   0
  -8  -2   1  623.26    9.56   0
   7   2  -1  213.99    6.43   0
  -7   2   1  196.21    6.52   0
  -7  -2   1  193.39    6.24   0
   7  -2  -1  211.94    6.33   0
  -7  -2   1  180.43    6.64   0
   7  -2  -1  228.01    5.89   0
   6  -2  -1 2640.28   12.84   0
   6   2  -1 2769.98   14.02   0
  -6   2   1 2561.77   13.63   0
  -6  -2   1 2534.52   15.44   0
  -6  -2   1 2787.44   14.23   0
   5   2  -1 3242.19   16.04   0
  -5  -2   1 2945.78   16.21   0
  -5   2   1 2969.09   16.15   0
   5  -2  -1 3057.48   14.57   0
  -5  -2   1 3325.18   16.33   0
  -4  -2   1  339.61   10.12   0
   4  -2  -1  299.76    8.00   0
  -4   2   1  324.25    8.17   0
  -2   2   1 4352.12   21.58   0
   2  -2  -1 4437.08   21.45   0
   1  -2  -1  491.04   12.92   0
  -1  -2   1  477.10    9.96   0
  -1   2   1  474.65   10.98   0
   0  -2  -1  270.48   12.30   0
   0  -2   1  276.47    8.81   0
   0   2   1  269.00   12.07   0
   0   2  -1  276.77    9.97   0
   2  -2   1 2768.44   15.94   0
  -2   2  -1 2382.26   15.41   0
  -3   2  -1  790.55   10.07   0
  -3  -2  -1  809.74   12.83   0
   3  -2   1  823.61   10.16   0
  -4   2  -1 1851.09   12.82   0
  -4  -2  -1 1854.22   12.49   0
   4  -2   1 1969.13   13.72   0
  -4  -2  -1 1821.73   16.87   0
  -5  -2  -1  148.41    6.17   0
  -5   2  -1  197.03    6.73   0
   5   2   1  202.14    8.03   0
  -5  -2  -1  136.20    8.69   0
   5  -2   1  209.57    8.10   0
  -6  -2  -1  643.88   10.39   0
   6  -2   1  735.80    7.47   0
  -6  -2  -1  680.50    7.97   0
  -6   2  -1  720.38    8.45   0
   6  -2   1  711.67    8.20   0
   6   2   1  724.00    9.59   0
  -7  -2  -1  586.21    7.35   0
  -7   2  -1  597.93    7.99   0
   7  -2   1  667.75    7.43   0
   7  -2   1  608.37    7.55   0
   7   2   1  630.18    8.66   0
  -7  -2  -1  530.39    9.62   0
   8   2   1  268.52    6.88   0
  -8  -2  -1  243.10    5.90   0
  -8  -2  -1  204.71    7.76   0
   8  -2   1  263.88    6.27   0
  -8   2  -1  274.60    6.56   0
   8   2   1  320.27    5.69   0
   8  -2   1  314.06    5.39   0
   9   2   1   -1.02    4.16   0
   9  -2   1    0.15    3.94   0
  -9  -2  -1    5.20    4.04   0
   9   2   1    3.49    4.18   0
   9  -2   1    4.09    4.94   0
  -9   2  -1    6.01    4.99   0
  -9  -2  -1   -4.12    5.01   0
  10   2   1   66.99    4.44   0
 -10   2  -1   59.34    5.06   0
 -10  -2  -1   46.03    6.37   0
  10  -2   1   81.41    4.15   0
  10  -2   1   68.99    4.92   0
 -10  -2  -1   44.80    4.56   0
  10   2   1   55.42    4.68   0
  11   2   1  103.20    5.86   0
 -11  -2  -1   66.00    4.75   0
 -11   2  -1   92.32    5.27   0
  11  -2   1   97.83    4.82   0
  11   2   1  109.66    4.64   0
  11  -2   1  108.92    4.38   0
 -11  -2  -1   79.77    6.79   0
  12   2   1  257.28    6.43   0
  12  -2   1  243.59    5.53   0
 -12   2  -1  225.94    6.36   0
 -12  -2  -1  169.76    5.58   0
  12  -2   1  287.67    5.11   0
 -12  -2  -1  201.57    7.71   0
  12   2   1  274.89    5.33   0
  13   2   1    9.22    3.95   0
 -13  -2  -1   -2.38    3.88   0
  13  -2   1    7.76    3.86   0
  13   2   1    6.55    5.28   0
  13  -2   1    5.61    5.43   0
 -13   2  -1    9.46    4.79   0
 -13  -2  -1    4.00    6.05   0
  14   2   1   57.08    4.41   0
  14  -2   1   55.76    4.73   0
  14   2   1   61.77    4.16   0
 -14   2  -1   40.49    4.87   0
 -14  -2  -1   39.71    5.12   0
  14  -2   1   56.75    4.36   0
 -14  -2  -1   35.49    4.21   0
 -15  -2  -1    7.53    4.67   0
 -15   2  -1   -3.66    4.33   0
 -15  -2  -1    5.83    5.38   0
  15  -2   1    2.17    3.74   0
  15   2   1    5.64    4.59   0
  15  -2   1    6.70    4.89   0
  15   2   1    8.08    4.71   0
  16  -2   1    8.87    3.68   0
  16   2   1    2.62    3.86   0
  16  -2   1    6.60    3.68   0
 -16  -2  -1    1.45    5.35   0
  16   2   1    2.64    3.68   0
 -16  -2  -1   13.53    4.63   0
 -16   2  -1    1.42    4.13   0
  17   2   1    6.57    3.69   0
  17  -2   1   -1.07    3.84   0
 -17   2  -1    4.84    5.32   0
  17   2   1    1.88    4.52   0
 -17  -2  -1    0.21    3.66   0
  17  -2   1    4.02    3.59   0
 -17  -2  -1   -0.06    4.41   0
 -18  -2  -1   23.64    4.99   0
  18  -2   1   48.55    3.96   0
 -18   2  -1   30.10    5.54   0
  18   2   1   52.35    4.14   0
  18   2   1   41.45    5.00   0
  18  -2   1   45.99    4.10   0
 -18  -2  -1   25.66    4.84   0
 -19   2  -1   14.89    5.23   0
 -19  -2  -1    2.01    3.80   0
 -19  -2  -1    4.47    5.39   0
  19   2   1   10.28    4.57   0
  19  -2   1    8.98    4.42   0
  19  -2   1    8.53    3.71   0
 -20  -2  -1   13.47    5.69   0
 -20   2  -1   10.48    5.57   0
 -20  -2  -1    7.86    3.85   0
  20  -2   1   18.80    4.84   0
  20  -2   1   16.58    3.89   0
  20   2   1   22.81    3.96   0
  21  -3  -1   11.70    3.87   0
  21  -3  -1   14.39    3.96   0
 -21   3   1    5.46    4.51   0
 -21  -3   1    7.52    4.06   0
  21   3  -1   14.83    4.74   0
 -21  -3   1    8.97    4.37   0
  20  -3  -1    9.77    4.37   0
 -20  -3   1    3.31    3.67   0
  20   3  -1    2.33    3.57   0
 -20   3   1    6.55    4.23   0
  20  -3  -1    3.28    3.70   0
 -20  -3   1    4.06    5.41   0
  19  -3  -1   19.32    3.81   0
 -19  -3   1    5.67    3.94   0
 -19   3   1   15.28    5.32   0
  19  -3  -1   13.70    3.91   0
  19   3  -1   13.91    3.88   0
 -19  -3   1    9.31    4.45   0
  18  -3  -1    3.16    3.89   0
  18  -3  -1    0.07    3.74   0
 -18  -3   1    4.09    4.19   0
  18   3  -1    5.83    3.60   0
 -18   3   1   -5.04    4.36   0
 -18  -3   1    5.72    3.61   0
  17  -3  -1  175.23    4.70   0
  17  -3  -1  163.19    4.82   0
  17   3  -1  156.04    5.68   0
 -17   3   1  105.55    5.45   0
 -17  -3   1   90.67    5.38   0
 -17  -3   1   78.69    4.82   0
 -16  -3   1   37.96    4.27   0
 -16   3   1   44.46    4.93   0
  16   3  -1   61.21    5.03   0
  16  -3  -1   65.12    5.31   0
 -16  -3   1   35.71    5.86   0
  16  -3  -1   62.96    4.06   0
 -15  -3   1   -1.92    3.90   0
 -15   3   1   -3.81    4.48   0
 -15  -3   1   -5.61    5.55   0
  15  -3  -1    3.28    4.04   0
  15   3  -1    9.10    4.69   0
  15  -3  -1    1.94    3.72   0
  14  -3  -1    8.38    4.19   0
  14  -3  -1   20.87    3.95   0
 -14  -3   1    8.12    4.04   0
 -14  -3   1    7.88    4.54   0
  14   3  -1   16.37    4.80   0
 -14   3   1    2.75    4.59   0
  13  -3  -1   55.40    4.60   0
 -13  -3   1   24.79    5.81   0
 -13  -3   1   30.72    4.63   0
 -13   3   1   29.20    4.96   0
  13  -3  -1   50.81    4.17   0
  13   3  -1   46.82    4.38   0
 -12  -3   1   45.93    4.86   0
  12  -3  -1   67.84    4.32   0
  12   3  -1   75.20    4.61   0
  12  -3  -1   66.36    4.75   0
 -12   3   1   52.47    5.32   0
 -12  -3   1   49.51    4.54   0
 -11  -3   1  679.32    8.72   0
  11   3  -1  954.60    8.45   0
  11  -3  -1  975.62    7.12   0
 -11  -3   1  803.71    7.74   0
 -11   3   1  789.41    7.97   0
  11  -3  -1  882.29    7.32   0
  10  -3  -1  117.17    4.99   0
  10  -3  -1  138.04    4.56   0
  10   3  -1  118.63    4.86   0
 -10  -3   1  100.77    4.89   0
 -10   3   1   92.82    6.14   0
 -10  -3   1   70.04    6.39   0
  -9  -3   1 1713.61   12.88   0
  -9   3   1 1909.34   11.06   0
   9   3  -1 2237.69   11.71   0
   9  -3  -1 2254.05   10.36   0
  -9  -3   1 2018.57   12.18   0
   9  -3  -1 2100.84   10.15   0
  -8  -3   1  895.68    9.45   0
   8  -3  -1 1076.14    8.24   0
  -8   3   1  991.23    8.74   0
  -8  -3   1 1033.11    9.34   0
  -7   3   1  805.97    8.20   0
   7  -3  -1  878.61    7.76   0
  -7  -3   1  873.30    8.50   0
  -7  -3   1  768.04    8.88   0
  -6   3   1  603.23    7.82   0
  -6  -3   1  613.72    8.84   0
   6  -3  -1  647.82    7.63   0
  -5  -3   1  270.87    7.77   0
   5  -3  -1  286.88    6.60   0
  -5   3   1  261.93    6.61   0
   4  -3  -1   40.59    6.10   0
  -4   3   1   48.60    5.96   0
  -3   3   1   75.66    6.40   0
   3  -3  -1   73.29    6.47   0
   2  -3  -1  126.22    7.73   0
  -2  -3   1  200.49    7.23   0
  -2   3   1  197.01    7.51   0
   1   3  -1 1988.86   12.73   0
   1  -3  -1 1942.34   13.92   0
  -1   3   1 1956.52   13.79   0
  -1  -3   1 1951.51   13.29   0
   0   3  -1 1268.74   10.86   0
   0  -3  -1 1293.30   13.29   0
   0   3   1 1265.06   11.90   0
   0  -3   1 1234.52   10.99   0
   1  -3   1 1613.93   11.70   0
  -1  -3  -1 1613.73   13.08   0
   1   3   1 1645.20   13.81   0
  -1   3  -1 1609.30   11.29   0
  -2  -3  -1  963.39   11.59   0
   2  -3   1  947.46    9.49   0
  -2   3  -1  954.61    9.42   0
  -3  -3  -1  516.97    9.55   0
  -3   3  -1  502.90    7.62   0
   3  -3   1  509.45    7.87   0
  -4  -3  -1 1649.96   13.43   0
  -4   3  -1 1590.45   10.34   0
   4  -3   1 1682.99   10.56   0
  -5  -3  -1  282.03    7.19   0
   5  -3   1  318.68    6.63   0
  -5   3  -1  310.37    6.55   0
   6  -3   1  890.10    8.12   0
  -6   3  -1  832.51    8.12   0
  -6  -3  -1  795.48   10.28   0
  -6  -3  -1  861.28    8.29   0
  -7  -3  -1 1741.82   10.57   0
   7  -3   1 1858.10    9.97   0
  -7   3  -1 1756.47   10.44   0
  -7  -3  -1 1574.07   13.34   0
   8  -3   1 1116.83    7.54   0
  -8  -3  -1  963.43    8.31   0
  -8   3  -1  986.51    8.98   0
  -8  -3  -1  852.55   10.40   0
   8  -3   1 1064.19    8.49   0
  -9  -3  -1 1086.19   11.31   0
   9  -3   1 1430.63    8.57   0
  -9  -3  -1 1164.10    9.05   0
   9  -3   1 1345.79    8.56   0
  -9   3  -1 1286.51    9.08   0
   9   3   1 1392.83   10.12   0
 -10  -3  -1  288.88    6.12   0
  10  -3   1  400.81    5.56   0
  10  -3   1  374.26    5.93   0
 -10   3  -1  351.14    6.27   0
  10   3   1  379.59    6.99   0
 -10  -3  -1  288.93    7.97   0
  11  -3   1   13.10    3.97   0
 -11   3  -1   12.96    4.82   0
  11  -3   1    1.92    4.64   0
 -11  -3  -1    5.51    4.20   0
 -11  -3  -1   11.44    4.90   0
  11   3   1   15.03    5.27   0
 -12  -3  -1   66.56    4.42   0
  12  -3   1   95.54    4.90   0
  12  -3   1   94.28    4.05   0
 -12   3  -1   79.72    5.24   0
  12   3   1   95.12    5.42   0
 -12  -3  -1   65.38    6.51   0
  13  -3   1  142.29    4.96   0
 -13   3  -1  132.87    5.54   0
 -13  -3  -1  100.35    4.53   0
  13  -3   1  156.41    4.38   0
  13   3   1  145.58    4.72   0
 -13  -3  -1   92.31    5.52   0
  14  -3   1   79.52    5.40   0
 -14  -3  -1   51.24    6.09   0
 -14   3  -1   62.11    5.06   0
  14   3   1   85.73    5.13   0
  14  -3   1   78.69    4.75   0
 -14  -3  -1   45.14    4.26   0
 -15  -3  -1   73.70    4.70   0
  15   3   1  117.21    5.16   0
 -15  -3  -1   72.32    6.20   0
 -15   3  -1   87.50    5.18   0
  15  -3   1  122.85    4.41   0
  15  -3   1  114.10    4.86   0
 -16   3  -1   10.77    4.44   0
 -16  -3  -1    7.01    3.80   0
  16  -3   1   19.07    4.76   0
  16  -3   1   17.89    3.71   0
  16   3   1   13.31    4.82   0
 -16  -3  -1   10.59    5.58   0
 -17  -3  -1    1.56    4.47   0
 -17  -3  -1   -1.05    3.75   0
  17   3   1    6.58    3.56   0
  17  -3   1   10.32    3.89   0
 -17   3  -1    1.90    4.50   0
  17  -3   1    5.99    4.40   0
 -18  -3  -1    8.77    5.55   0
  18  -3   1   16.22    3.94   0
 -18  -3  -1    3.25    4.72   0
  18  -3   1   11.03    3.72   0
  18   3   1   12.78    4.68   0
 -18   3  -1    8.37    4.41   0
 -19  -3  -1    6.60    3.78   0
 -19   3  -1   15.04    5.09   0
 -19  -3  -1    0.66    4.38   0
  19  -3   1    9.27    3.64   0
  19   3   1    9.38    3.76   0
  19  -3   1   17.37    4.56   0
  20  -3   1    6.42    3.59   0
 -20  -3  -1    6.50    3.61   0
 -20  -3  -1    8.12    5.43   0
  20   3   1    9.97    4.48   0
  20  -3   1    6.45    3.83   0
 -20   3  -1    9.41    4.49   0
  20  -4  -1   36.97    4.02   0
 -20  -4   1   10.28    4.19   0
 -20   4   1   25.06    4.88   0
 -20  -4   1   29.49    5.86   0
  20  -4  -1   59.45    4.32   0
  19  -4  -1    1.89    3.76   0
 -19  -4   1    4.10    5.45   0
 -19   4   1   -5.44    4.30   0
  19  -4  -1    5.21    3.75   0
 -19  -4   1    5.68    3.66   0
 -18  -4   1   41.75    4.26   0
 -18   4   1   47.00    4.71   0
  18  -4  -1   68.90    4.20   0
  18  -4  -1   88.97    4.23   0
 -18  -4   1   38.67    5.96   0
 -17  -4   1   26.22    4.10   0
  17  -4  -1   52.52    5.06   0
  17  -4  -1   47.80    3.96   0
 -17  -4   1   17.33    5.52   0
 -17   4   1   29.21    4.62   0
 -16   4   1   18.25    4.49   0
  16  -4  -1   24.30    4.17   0
 -16  -4   1   15.67    4.47   0
 -16  -4   1   14.54    4.04   0
  16  -4  -1   31.81    3.69   0
  15  -4  -1   11.87    3.52   0
 -15  -4   1   -3.52    4.74   0
  15  -4  -1    2.70    4.12   0
 -15   4   1    5.00    4.37   0
 -15  -4   1    7.58    3.83   0
  14  -4  -1   11.36    3.78   0
  14  -4  -1    8.00    4.13   0
 -14  -4   1    7.94    4.58   0
 -14   4   1    4.78    4.33   0
 -14  -4   1    5.42    4.01   0
 -13  -4   1  249.19    6.50   0
 -13   4   1  313.54    6.10   0
  13  -4  -1  473.65    5.82   0
 -13  -4   1  287.57    6.32   0
  13  -4  -1  425.56    6.03   0
 -12   4   1  285.94    6.11   0
  12  -4  -1  388.04    5.54   0
 -12  -4   1  247.37    5.89   0
 -12  -4   1  287.04    7.02   0
  12  -4  -1  343.63    5.61   0
  11  -4  -1  127.34    4.56   0
 -11  -4   1   86.49    4.97   0
  11  -4  -1  105.52    5.02   0
 -11   4   1   82.23    5.09   0
 -11  -4   1   47.89    6.16   0
 -10  -4   1 1095.19    8.53   0
  10  -4  -1 1205.96    8.12   0
 -10   4   1 1054.31    8.71   0
 -10  -4   1  941.45    9.81   0
   9  -4  -1   43.91    4.92   0
  -9  -4   1   25.90    5.84   0
  -9  -4   1   44.17    4.61   0
  -9   4   1   32.46    4.77   0
  -8  -4   1  328.32    7.30   0
  -8   4   1  336.39    5.86   0
   8  -4  -1  369.44    5.63   0
  -8  -4   1  371.84    6.19   0
  -7  -4   1 1145.02    9.70   0
   7  -4  -1 1274.07    8.52   0
  -7   4   1 1194.98    9.47   0
  -6   4   1  551.77    6.69   0
  -6  -4   1  569.77    8.13   0
   6  -4  -1  589.40    6.79   0
   5  -4  -1  408.78    6.55   0
  -5   4   1  392.81    6.40   0
  -4   4   1 1804.74   10.68   0
   4  -4  -1 1965.45   10.84   0
  -3  -4   1 1617.78   11.13   0
  -3   4   1 1564.30   10.29   0
   3  -4  -1 1656.61   11.34   0
   2  -4  -1  594.37    8.00   0
  -2   4   1  575.64    7.70   0
  -2  -4   1  576.35    7.56   0
   1   4  -1 2331.26   11.84   0
  -1   4   1 2298.23   13.12   0
  -1  -4   1 2327.88   12.59   0
   1  -4  -1 2294.28   12.64   0
   0  -4   1  867.28    8.53   0
   0   4   1  848.32    8.66   0
   0   4  -1  825.34    8.21   0
   0  -4  -1  784.13    8.81   0
   1   4   1 1388.84   10.86   0
  -1  -4  -1 1348.67   10.58   0
   1  -4   1 1339.76    9.63   0
  -1   4  -1 1371.40    9.58   0
  -2   4  -1 1101.63    8.95   0
   2  -4   1 1146.41    9.10   0
  -2  -4  -1 1122.28   10.37   0
  -3   4  -1 2226.19   11.51   0
  -3  -4  -1 2322.03   13.74   0
   3  -4   1 2347.26   11.55   0
   4  -4   1 2124.48   10.82   0
  -4  -4  -1 2107.87   13.03   0
  -4   4  -1 2010.24   10.77   0
  -5   4  -1   51.72    4.66   0
   5  -4   1   68.46    4.97   0
  -5  -4  -1   58.71    6.02   0
   6  -4   1 1495.63    9.11   0
  -6  -4  -1 1332.64   10.53   0
  -6   4  -1 1378.45    9.64   0
  -7  -4  -1   36.81    4.75   0
  -7   4  -1   30.82    4.71   0
  -7  -4  -1   22.29    4.74   0
   7  -4   1   45.84    6.04   0
  -8  -4  -1  477.59    6.66   0
  -8   4  -1  498.47    6.53   0
  -8  -4  -1  433.82    7.45   0
   8  -4   1  537.70    6.62   0
  -9   4  -1  226.94    5.65   0
   9  -4   1  270.76    5.57   0
   9  -4   1  302.96    5.13   0
  -9  -4  -1  183.27    7.27   0
  -9  -4  -1  206.66    5.81   0
  10  -4   1 1058.56    7.16   0
 -10   4  -1  941.66    8.14   0
 -10  -4  -1  700.45   10.24   0
  10  -4   1 1007.91    7.65   0
 -10  -4  -1  787.97    8.16   0
  11  -4   1   80.04    5.74   0
 -11   4  -1   70.55    5.04   0
  11  -4   1  103.27    4.26   0
 -11  -4  -1   53.81    4.52   0
 -11  -4  -1   49.66    6.43   0
 -12  -4  -1  602.97   10.16   0
 -12  -4  -1  636.80    7.91   0
 -12   4  -1  809.35    8.92   0
  12  -4   1  989.31    7.02   0
  12  -4   1  940.80    8.24   0
  13  -4   1  183.68    4.47   0
  13  -4   1  164.14    4.89   0
 -13   4  -1  136.62    5.26   0
 -13  -4  -1  102.38    6.50   0
 -13  -4  -1  111.93    4.81   0
 -14  -4  -1   25.02    4.03   0
 -14   4  -1   26.25    4.88   0
  14  -4   1   45.09    4.36   0
  14  -4   1   43.69    3.92   0
 -14  -4  -1   20.34    4.48   0
 -15  -4  -1   67.66    5.92   0
  15  -4   1  119.81    4.25   0
 -15  -4  -1   50.58    4.47   0
 -15   4  -1   83.20    4.99   0
  15  -4   1   98.82    4.72   0
 -16   4  -1    3.84    4.31   0
  16  -4   1    3.01    3.90   0
 -16  -4  -1   -5.87    4.54   0
 -16  -4  -1    7.80    3.71   0
  16  -4   1    8.86    4.40   0
  17  -4   1   44.31    4.07   0
 -17  -4  -1   25.27    4.55   0
  17  -4   1   42.27    4.13   0
 -17  -4  -1   23.81    4.04   0
 -17   4  -1   23.99    5.42   0
 -18  -4  -1   29.09    4.90   0
  18  -4   1   56.83    4.05   0
 -18  -4  -1   30.30    4.14   0
 -18   4  -1   41.60    4.74   0
  18  -4   1   56.61    4.29   0
  19  -4   1   -4.71    3.59   0
  19  -4   1    6.71    3.81   0
 -19  -4  -1   -0.26    3.73   0
 -19  -4  -1   -4.15    4.40   0
 -19   4  -1   10.16    5.17   0
  19  -5  -1   12.41    3.74   0
  19  -5  -1    8.88    3.84   0
 -19  -5   1    8.16    5.42   0
 -19   5   1   -0.52    4.17   0
 -19  -5   1   -0.55    3.67   0
 -18   5   1    7.01    4.27   0
 -18  -5   1    3.82    5.03   0
 -18  -5   1   -0.90    3.85   0
  18  -5  -1    7.40    3.71   0
  18  -5  -1    7.98    3.79   0
 -17   5   1   21.88    4.43   0
 -17  -5   1   21.58    4.30   0
  17  -5  -1   36.65    4.50   0
 -17  -5   1   19.67    3.91   0
  17  -5  -1   21.61    4.10   0
 -16   5   1    1.65    4.23   0
 -16  -5   1    8.04    5.25   0
  16  -5  -1    2.70    3.62   0
 -16  -5   1    8.67    3.88   0
  16  -5  -1   13.64    3.93   0
 -15   5   1  168.40    5.58   0
  15  -5  -1  291.16    5.08   0
 -15  -5   1  134.71    5.56   0
 -15  -5   1  147.84    6.44   0
  15  -5  -1  252.82    5.89   0
 -14   5   1   72.64    5.05   0
  14  -5  -1  118.04    4.78   0
 -14  -5   1   75.09    4.77   0
  14  -5  -1  126.24    4.50   0
 -14  -5   1   55.69    4.67   0
 -13   5   1  120.68    5.68   0
  13  -5  -1  151.39    4.73   0
  13  -5  -1  171.97    4.53   0
 -13  -5   1   93.38    6.24   0
 -13  -5   1  128.45    4.76   0
 -12   5   1  128.26    5.03   0
  12  -5  -1  170.94    4.87   0
 -12  -5   1   98.10    5.38   0
  12  -5  -1  182.86    4.76   0
 -12  -5   1  103.78    5.21   0
 -11   5   1   53.55    4.59   0
  11  -5  -1   81.62    4.69   0
 -11  -5   1   59.39    4.56   0
 -11  -5   1   45.78    5.64   0
  10  -5  -1  873.33    7.78   0
 -10   5   1  743.72    8.23   0
 -10  -5   1  798.48    7.85   0
 -10  -5   1  665.49    8.77   0
   9  -5  -1 1086.69    7.50   0
  -9  -5   1 1033.75    8.35   0
  -9   5   1  971.56    7.95   0
  -9  -5   1  923.97    9.10   0
   8  -5  -1  223.49    6.17   0
  -8   5   1  180.65    5.33   0
  -8  -5   1  151.89    6.42   0
   7  -5  -1 2075.63   10.08   0
  -7   5   1 1848.77   10.21   0
  -7  -5   1 1778.06   11.06   0
   6  -5  -1  216.17    5.55   0
  -6   5   1  213.72    6.41   0
   5  -5  -1  912.45    7.68   0
  -5  -5   1  866.22    8.56   0
  -5   5   1  862.96    7.57   0
  -4  -5   1   33.86    4.75   0
  -4   5   1   34.06    4.56   0
   4  -5  -1   33.91    4.76   0
  -3   5   1  379.24    6.41   0
  -3  -5   1  377.63    6.20   0
   3  -5  -1  389.21    6.46   0
   2  -5  -1  283.38    6.20   0
  -2   5   1  277.75    5.93   0
  -2  -5   1  277.97    6.86   0
  -1  -5   1 1254.95    9.06   0
   1   5  -1 1295.35    8.91   0
  -1   5   1 1284.77    9.15   0
   1  -5  -1 1267.57   10.02   0
   0   5  -1  950.31    8.01   0
   0  -5   1  962.40    8.20   0
   0   5   1  986.34    8.47   0
   0  -5  -1  957.45    9.25   0
  -1   5  -1  670.83    6.81   0
   1  -5   1  671.79    6.94   0
   1   5   1  677.53    7.33   0
  -1  -5  -1  661.35    7.56   0
  -2   5  -1  330.94    5.67   0
  -2  -5  -1  332.12    7.08   0
   2  -5   1  346.82    5.85   0
  -3   5  -1    4.61    4.13   0
   3  -5   1    1.93    5.40   0
  -3  -5  -1    9.73    4.58   0
  -4   5  -1   64.20    4.42   0
  -4  -5  -1   71.57    5.68   0
   4  -5   1   72.86    4.65   0
  -5   5  -1 2754.35   11.21   0
  -5  -5  -1 2887.28   13.68   0
   5  -5   1 2939.86   11.29   0
   6  -5   1  609.11    6.61   0
  -6   5  -1  522.46    6.43   0
  -6  -5  -1  498.31    7.45   0
  -6  -5  -1  553.01    8.05   0
  -7   5  -1 2807.83   11.65   0
  -7  -5  -1 2678.25   14.70   0
   7  -5   1 3095.94   11.50   0
  -8   5  -1  106.84    4.97   0
   8  -5   1  132.29    6.06   0
  -8  -5  -1   99.92    4.98   0
  -8  -5  -1   62.17    5.25   0
  -9  -5  -1  224.00    5.69   0
  -9  -5  -1  197.23    7.19   0
  -9   5  -1  227.61    5.66   0
   9  -5   1  286.69    5.70   0
  10  -5   1  262.95    5.45   0
 -10  -5  -1  184.70    7.17   0
 -10  -5  -1  219.29    5.31   0
 -10   5  -1  232.44    5.28   0
 -11  -5  -1  444.65    7.17   0
  11  -5   1  611.45    6.51   0
 -11  -5  -1  397.78    8.15   0
 -11   5  -1  491.88    6.80   0
  11  -5   1  654.06    5.98   0
 -12  -5  -1    7.77    5.07   0
 -12  -5  -1    7.35    4.02   0
  12  -5   1   14.19    3.85   0
  12  -5   1   20.12    4.35   0
 -12   5  -1   14.15    5.22   0
 -13  -5  -1  151.58    5.46   0
 -13  -5  -1  165.26    5.88   0
 -13   5  -1  231.14    5.79   0
  13  -5   1  276.80    5.49   0
  13  -5   1  268.15    4.95   0
  14  -5   1  203.55    5.21   0
 -14  -5  -1  110.61    5.00   0
 -14   5  -1  132.34    5.30   0
  14  -5   1  233.45    4.88   0
 -14  -5  -1  119.73    6.61   0
 -15  -5  -1   24.98    4.87   0
  15  -5   1   51.79    3.94   0
 -15   5  -1   33.09    5.50   0
  15  -5   1   57.45    5.09   0
 -15  -5  -1   29.40    5.76   0
 -16   5  -1   -2.91    5.21   0
  16  -5   1    3.96    3.93   0
  16  -5   1   -2.10    3.66   0
 -16  -5  -1    3.24    3.82   0
 -16  -5  -1    1.64    4.16   0
 -17  -5  -1   24.24    5.51   0
  17  -5   1   43.84    3.84   0
  17  -5   1   34.94    5.12   0
 -17   5  -1   22.92    4.60   0
 -17  -5  -1   17.81    4.10   0
 -18  -5  -1   -4.63    3.70   0
 -18  -5  -1   -1.07    5.40   0
  18  -5   1    5.34    3.74   0
  18  -5   1   -0.64    3.51   0
 -18   5  -1    1.69    4.15   0
  19  -5   1    7.35    3.59   0
 -19  -5  -1    4.27    4.41   0
  19  -5   1   12.72    4.74   0
 -19   5  -1    7.61    4.36   0
 -19  -5  -1    7.82    3.77   0
 -19   6   1   10.27    4.13   0
  19  -6  -1    7.17    3.73   0
 -19  -6   1   -2.63    3.60   0
  19  -6  -1    6.67    3.64   0
 -19  -6   1    4.47    4.02   0
 -18  -6   1    7.87    5.32   0
 -18   6   1   15.86    4.26   0
  18  -6  -1   10.71    3.45   0
 -18  -6   1   10.47    3.90   0
  18  -6  -1    5.89    3.93   0
 -17  -6   1    0.22    4.06   0
 -17   6   1   -0.01    4.13   0
 -17  -6   1    7.08    4.86   0
  17  -6  -1    7.18    3.66   0
  17  -6  -1   15.66    4.68   0
 -16  -6   1    7.85    4.20   0
  16  -6  -1    3.49    4.02   0
  16  -6  -1   10.01    3.67   0
 -16   6   1    5.02    4.20   0
 -16  -6   1    8.60    3.70   0
  15  -6  -1   65.50    4.02   0
 -15  -6   1   37.03    5.22   0
 -15  -6   1   28.37    4.11   0
 -15   6   1   34.18    4.40   0
  15  -6  -1   50.66    4.34   0
 -14   6   1   91.06    4.84   0
 -14  -6   1   81.70    5.36   0
 -14  -6   1   64.21    5.02   0
  14  -6  -1  132.76    4.70   0
  14  -6  -1  143.64    4.48   0
 -13  -6   1    8.59    4.11   0
 -13  -6   1    6.95    4.19   0
 -13   6   1   12.97    3.91   0
  13  -6  -1   10.50    4.04   0
  13  -6  -1   11.20    3.88   0
 -12  -6   1  564.89    7.54   0
 -12  -6   1  488.17    8.38   0
 -12   6   1  576.41    7.62   0
  12  -6  -1  758.36    7.14   0
 -11  -6   1  227.54    6.87   0
  11  -6  -1  342.87    5.48   0
 -11   6   1  246.97    5.56   0
 -11  -6   1  295.18    5.99   0
 -10  -6   1 1021.88    9.77   0
 -10   6   1 1034.91    8.20   0
 -10  -6   1 1078.39    9.08   0
  10  -6  -1 1305.98    7.89   0
  -9  -6   1   38.67    5.13   0
   9  -6  -1   63.75    4.49   0
  -9   6   1   55.25    4.32   0
  -8   6   1  124.39    4.86   0
  -8  -6   1  122.40    5.04   0
   8  -6  -1  139.82    5.00   0
   7  -6  -1  186.05    5.37   0
  -7  -6   1  161.70    5.75   0
  -7  -6   1  173.58    4.85   0
  -7   6   1  150.55    4.96   0
   6  -6  -1  428.16    6.18   0
  -6   6   1  375.12    5.89   0
  -6  -6   1  405.77    6.01   0
  -5   6   1  240.45    5.40   0
   5  -6  -1  250.75    5.66   0
  -5  -6   1  264.56    6.25   0
  -4   6   1 3738.91   12.93   0
  -4  -6   1 3802.82   14.12   0
   4  -6  -1 3969.51   13.08   0
   3  -6  -1  302.06    6.51   0
  -3   6   1  286.17    5.43   0
  -3  -6   1  284.95    5.58   0
  -2  -6   1  214.95    5.28   0
  -2   6   1  218.30    5.17   0
   2  -6  -1  223.99    5.47   0
  -1   6   1  471.50    6.90   0
  -1  -6   1  457.02    6.21   0
   1  -6  -1  459.84    7.14   0
   0   6  -1  210.78    5.03   0
   0  -6   1  199.21    6.03   0
   0  -6  -1  214.98    6.49   0
   0   6   1  207.61    5.31   0
  -1  -6  -1  137.29    5.11   0
  -1   6  -1  136.84    4.69   0
   1  -6   1  141.30    4.93   0
   1   6   1  136.53    4.82   0
  -2  -6  -1 2997.07   12.84   0
  -2   6  -1 2998.69   11.57   0
   2  -6   1 3032.25   11.50   0
   3  -6   1  388.04    6.09   0
  -3   6  -1  358.98    5.86   0
  -3  -6  -1  348.57    7.04   0
  -4  -6  -1 2200.55   11.45   0
   4  -6   1 2265.72   10.34   0
  -4   6  -1 2192.33   10.22   0
  -5   6  -1  108.41    4.64   0
   5  -6   1  120.20    4.79   0
  -5  -6  -1  110.77    4.93   0
  -6  -6  -1  254.04    6.33   0
  -6   6  -1  223.25    5.03   0
   6  -6   1  268.43    5.44   0
  -7   6  -1   82.35    4.48   0
   7  -6   1   98.67    5.57   0
  -7  -6  -1   80.24    4.98   0
  -7  -6  -1   91.70    4.82   0
   8  -6   1  557.40    6.18   0
  -8  -6  -1  457.23    8.15   0
  -8  -6  -1  520.25    7.85   0
  -8   6  -1  505.94    6.08   0
  -9  -6  -1   81.51    4.64   0
   9  -6   1  112.57    4.69   0
  -9  -6  -1   36.62    5.86   0
  -9   6  -1   88.08    4.52   0
 -10  -6  -1  341.34    7.86   0
 -10  -6  -1  375.20    6.14   0
 -10   6  -1  434.72    6.19   0
  10  -6   1  540.17    6.19   0
 -11  -6  -1   35.25    5.55   0
 -11  -6  -1   70.85    4.58   0
 -11   6  -1   54.87    4.54   0
  11  -6   1   88.43    4.66   0
 -12   6  -1   84.55    4.59   0
  12  -6   1  107.66    4.14   0
 -12  -6  -1   57.34    4.64   0
 -12  -6  -1   56.14    4.78   0
  12  -6   1  110.11    4.39   0
 -13  -6  -1  119.20    4.96   0
 -13   6  -1  122.84    5.14   0
  13  -6   1  220.49    4.64   0
 -13  -6  -1  112.65    6.41   0
  13  -6   1  181.53    4.98   0
  14  -6   1   87.73    4.09   0
 -14  -6  -1   40.58    5.55   0
 -14   6  -1   60.60    4.61   0
  14  -6   1   84.59    4.55   0
 -14  -6  -1   49.33    4.39   0
 -15   6  -1   -1.02    4.09   0
  15  -6   1   -1.80    3.99   0
  15  -6   1   -0.18    3.56   0
 -15  -6  -1   -3.99    5.08   0
 -15  -6  -1    5.94    3.84   0
  16  -6   1   97.58    4.39   0
 -16  -6  -1   38.03    5.75   0
  16  -6   1   77.10    5.24   0
 -16  -6  -1   33.40    4.45   0
 -16   6  -1   51.36    4.76   0
  17  -6   1   11.14    4.47   0
  17  -6   1    0.65    3.83   0
 -17  -6  -1    2.09    3.72   0
 -17   6  -1    6.07    4.35   0
 -17  -6  -1    1.16    5.31   0
 -18   6  -1   11.90    4.35   0
  18  -6   1    9.53    4.02   0
 -18  -6  -1    9.55    3.88   0
  18  -6   1   10.82    3.63   0
 -18  -6  -1    5.43    5.32   0
  17  -7  -1   14.97    3.62   0
  17  -7  -1   10.95    4.78   0
 -17  -7   1    5.45    5.12   0
 -17   7   1   12.49    4.25   0
 -17  -7   1   11.46    4.65   0
 -16  -7   1    8.57    5.06   0
  16  -7  -1   13.51    3.95   0
 -16  -7   1    8.54    3.97   0
  16  -7  -1   18.72    3.80   0
 -16   7   1   13.61    4.04   0
 -15   7   1  100.63    5.80   0
 -15  -7   1   97.75    4.88   0
  15  -7  -1  137.43    4.87   0
 -15  -7   1   92.92    6.22   0
  15  -7  -1  189.37    4.61   0
  14  -7  -1   10.06    4.74   0
  14  -7  -1    5.30    3.66   0
 -14  -7   1    4.50    4.63   0
 -14  -7   1    4.34    4.97   0
 -14   7   1    4.74    4.14   0
 -13   7   1  234.36    5.52   0
 -13  -7   1  199.81    5.94   0
  13  -7  -1  339.46    5.42   0
 -13  -7   1  226.47    6.16   0
 -12   7   1   75.94    4.33   0
  12  -7  -1  115.39    4.55   0
 -12  -7   1   74.31    5.65   0
 -12  -7   1   82.03    4.71   0
 -11   7   1  102.57    4.53   0
 -11  -7   1  102.76    4.92   0
  11  -7  -1  144.25    4.58   0
 -11  -7   1  104.61    4.55   0
 -10  -7   1   50.97    4.64   0
 -10  -7   1   64.75    4.47   0
 -10   7   1   57.44    4.66   0
  10  -7  -1   82.16    5.61   0
  -9  -7   1  591.61    7.58   0
  -9   7   1  647.61    7.48   0
  -9  -7   1  653.12    8.10   0
   9  -7  -1  774.83    6.79   0
  -8  -7   1  179.88    5.36   0
   8  -7  -1  245.10    5.37   0
  -8  -7   1  195.99    5.40   0
  -8   7   1  191.05    5.00   0
  -7  -7   1 1245.92    8.97   0
  -7   7   1 1195.72    8.12   0
   7  -7  -1 1377.70    8.35   0
   6  -7  -1    4.56    4.32   0
  -6  -7   1   10.38    3.75   0
  -6   7   1    5.10    4.14   0
   5  -7  -1   12.12    4.52   0
  -5   7   1   13.16    4.09   0
  -5  -7   1   19.19    4.74   0
  -4   7   1   43.61    4.29   0
   4  -7  -1   40.75    4.61   0
  -4  -7   1   45.69    4.21   0
  -3   7   1   58.54    4.37   0
  -3  -7   1   48.29    4.40   0
   3  -7  -1   56.34    4.70   0
   2  -7  -1  435.56    6.92   0
  -2  -7   1  437.09    6.10   0
  -2   7   1  454.09    6.03   0
   1  -7  -1 2980.91   11.67   0
  -1  -7   1 2972.62   12.06   0
  -1   7   1 3007.22   11.71   0
   0   7   1  345.51    5.67   0
   0  -7   1  355.22    5.93   0
   0  -7  -1  328.93    6.92   0
   0   7  -1  374.04    5.81   0
  -1  -7  -1 2922.91   11.87   0
  -1   7  -1 2963.15   11.45   0
   1  -7   1 2894.45   11.36   0
  -2   7  -1   35.75    4.31   0
  -2  -7  -1   30.55    5.38   0
   2  -7   1   37.67    4.57   0
  -3  -7  -1  105.83    4.73   0
   3  -7   1  116.40    4.78   0
  -3   7  -1  107.21    4.53   0
  -4  -7  -1  125.38    5.07   0
   4  -7   1  135.47    4.86   0
  -4   7  -1  123.55    4.57   0
   5  -7   1   89.84    4.54   0
  -5  -7  -1   83.22    5.19   0
  -5   7  -1   83.76    4.18   0
   6  -7   1  522.18    6.09   0
  -6  -7  -1  466.63    7.81   0
  -6   7  -1  473.56    5.91   0
  -7  -7  -1 1197.70    9.72   0
   7  -7   1 1411.36    8.03   0
  -7   7  -1 1196.15    7.83   0
  -7  -7  -1 1302.93   10.11   0
   8  -7   1   59.21    4.37   0
  -8  -7  -1   27.61    5.36   0
  -8   7  -1   30.16    4.07   0
  -8  -7  -1   40.96    4.41   0
  -9  -7  -1  266.13    5.83   0
   9  -7   1  346.74    5.35   0
  -9   7  -1  275.35    5.32   0
  -9  -7  -1  255.94    6.76   0
  -9  -7  -1  299.57    6.75   0
  10  -7   1  114.71    4.58   0
 -10  -7  -1   78.90    5.28   0
 -10  -7  -1   95.90    4.46   0
 -10  -7  -1   73.86    5.31   0
 -10   7  -1   90.14    4.66   0
 -11   7  -1   51.83    4.41   0
 -11  -7  -1   37.51    5.36   0
 -11  -7  -1   39.25    4.23   0
  11  -7   1   72.55    5.08   0
 -11  -7  -1   54.23    4.99   0
 -12  -7  -1   93.98    5.84   0
  12  -7   1  153.46    4.77   0
 -12  -7  -1   77.40    6.02   0
 -12  -7  -1   87.27    4.75   0
 -12   7  -1   97.10    4.68   0
  13  -7   1   28.87    3.56   0
  13  -7   1   23.48    4.13   0
 -13  -7  -1   14.77    4.99   0
 -13   7  -1   10.76    4.09   0
 -13  -7  -1   14.20    4.08   0
  14  -7   1   21.59    3.97   0
 -14   7  -1   17.83    4.16   0
 -14  -7  -1   12.24    4.01   0
 -14  -7  -1   11.09    4.28   0
  14  -7   1   16.22    5.08   0
  15  -7   1  222.52    5.37   0
  15  -7   1  261.06    5.30   0
 -15  -7  -1  123.02    6.66   0
 -15   7  -1  163.18    5.57   0
 -15  -7  -1  126.30    5.29   0
 -16  -7  -1    4.90    5.27   0
 -16   7  -1    6.83    4.24   0
 -16  -7  -1   14.24    3.89   0
  16  -7   1   19.23    4.96   0
  16  -7   1    6.36    3.75   0
 -17   7  -1   27.31    5.66   0
  17  -7   1   78.38    4.31   0
 -17  -7  -1   28.46    5.22   0
 -17  -7  -1   30.85    6.23   0
  17  -7   1   76.64    4.44   0
  16  -8  -1   26.11    3.99   0
 -16  -8   1   16.56    3.91   0
 -16  -8   1   16.42    4.26   0
  16  -8  -1   35.80    4.71   0
 -16   8   1    8.14    5.05   0
 -15  -8   1    4.70    4.99   0
  15  -8  -1    5.35    4.39   0
 -15  -8   1    7.31    3.69   0
  15  -8  -1    7.59    4.52   0
 -15  -8   1    3.51    3.76   0
 -15   8   1    8.82    3.81   0
  14  -8  -1   51.02    4.22   0
 -14  -8   1   28.24    5.32   0
 -14   8   1   26.80    4.32   0
 -14  -8   1   24.57    4.18   0
 -14  -8   1   24.06    5.02   0
 -13  -8   1    2.14    4.78   0
  13  -8  -1    8.44    3.83   0
 -13  -8   1    1.42    3.93   0
 -13   8   1    5.63    3.90   0
 -13  -8   1    5.94    5.07   0
  12  -8  -1  340.19    6.42   0
 -12   8   1  229.86    5.85   0
 -12  -8   1  231.59    6.08   0
 -12  -8   1  279.52    6.07   0
 -12  -8   1  233.61    6.22   0
 -11   8   1    7.83    3.78   0
 -11  -8   1    5.47    4.83   0
 -11  -8   1    5.34    4.02   0
  11  -8  -1   10.94    3.97   0
 -11  -8   1   14.69    4.82   0
 -10   8   1  163.33    4.97   0
  10  -8  -1  206.53    4.96   0
 -10  -8   1  152.06    5.89   0
 -10  -8   1  178.02    5.56   0
  -9  -8   1   16.28    3.92   0
   9  -8  -1   12.57    4.17   0
  -9   8   1   10.60    4.03   0
  -9  -8   1   21.10    3.92   0
  -8   8   1    3.87    3.78   0
  -8  -8   1    3.77    4.88   0
  -8  -8   1    3.56    4.90   0
   8  -8  -1    1.25    5.10   0
  -7   8   1    3.72    4.00   0
  -7  -8   1   13.25    3.86   0
   7  -8  -1   14.33    4.28   0
  -6  -8   1  366.95    5.87   0
   6  -8  -1  410.53    5.87   0
  -6   8   1  376.56    5.67   0
  -5   8   1  123.11    4.67   0
   5  -8  -1  134.65    4.99   0
  -5  -8   1  130.82    5.63   0
  -4   8   1 1115.93    7.88   0
  -4  -8   1 1103.36    8.89   0
   4  -8  -1 1178.44    8.74   0
  -3  -8   1  105.15    5.43   0
   3  -8  -1  113.91    4.92   0
  -3   8   1  109.49    4.67   0
   2  -8  -1  306.66    5.54   0
  -2   8   1  288.41    5.35   0
  -2  -8   1  292.57    6.41   0
   1  -8  -1   87.72    4.57   0
  -1   8   1  118.62    4.47   0
  -1  -8   1  114.79    5.67   0
   0  -8  -1  586.73    6.60   0
   0  -8   1  591.93    6.51   0
   0   8   1  621.94    6.32   0
  -1  -8  -1   23.09    4.23   0
  -1   8  -1   21.31    5.03   0
   1  -8   1   27.34    4.35   0
  -2   8  -1 1235.24    8.00   0
   2  -8   1 1281.30    8.16   0
  -2  -8  -1 1236.66    9.08   0
   3  -8   1  107.96    4.47   0
  -3  -8  -1   92.04    5.48   0
  -3   8  -1   97.96    4.42   0
   4  -8   1  638.53    6.29   0
  -4   8  -1  608.07    6.66   0
  -4  -8  -1  603.04    7.60   0
  -5  -8  -1   38.24    4.49   0
  -5   8  -1   47.05    4.01   0
   5  -8   1   48.15    4.37   0
  -6  -8  -1   99.58    4.67   0
  -6   8  -1  105.78    4.39   0
   6  -8   1  129.97    4.71   0
  -7   8  -1    8.04    3.85   0
  -7  -8  -1   13.52    3.79   0
  -7  -8  -1   13.41    5.05   0
   7  -8   1   14.56    4.36   0
  -8  -8  -1   82.67    5.30   0
  -8  -8  -1   79.84    5.27   0
  -8   8  -1   79.22    4.36   0
   8  -8   1   96.82    5.21   0
  -9  -8  -1   33.75    5.03   0
  -9  -8  -1   34.75    5.08   0
  -9   8  -1   37.73    4.01   0
   9  -8   1   45.04    4.10   0
  10  -8   1  126.69    4.46   0
 -10  -8  -1   83.34    4.60   0
 -10  -8  -1   76.50    4.87   0
 -10   8  -1   88.86    4.23   0
 -10  -8  -1  101.62    4.77   0
 -11  -8  -1   64.18    5.34   0
 -11  -8  -1   65.92    4.64   0
 -11   8  -1   53.06    4.47   0
 -11  -8  -1   51.08    4.63   0
  11  -8   1  100.10    4.50   0
  12  -8   1   47.94    4.17   0
 -12   8  -1   41.92    5.05   0
 -12  -8  -1   32.15    5.08   0
 -12  -8  -1   24.54    4.31   0
 -12  -8  -1   33.30    4.06   0
 -13  -8  -1   29.82    5.05   0
 -13  -8  -1   20.86    4.26   0
  13  -8   1   48.88    3.92   0
 -13   8  -1   29.91    4.02   0
 -13  -8  -1   25.19    4.95   0
  13  -8   1   49.73    4.24   0
 -14   8  -1   24.90    4.32   0
 -14  -8  -1   11.70    5.25   0
 -14  -8  -1   23.29    5.09   0
  14  -8   1   50.76    3.97   0
  14  -8   1   32.02    4.12   0
 -14  -8  -1   15.87    4.07   0
  15  -8   1   27.98    4.23   0
 -15  -8  -1   19.06    5.04   0
  15  -8   1   26.32    3.91   0
 -15   8  -1   14.87    4.36   0
 -15  -8  -1    6.97    4.63   0
 -15  -8  -1   10.31    4.00   0
 -14  -9   1    0.82    4.91   0
 -14  -9   1    2.62    3.84   0
 -14   9   1   14.64    4.72   0
  14  -9  -1    5.46    3.82   0
 -14  -9   1    3.00    3.90   0
 -13  -9   1    2.99    3.72   0
  13  -9  -1    5.94    3.66   0
 -13  -9   1    5.00    4.04   0
 -13   9   1   -0.52    3.69   0
 -13  -9   1    4.20    4.84   0
 -12  -9   1   10.04    4.84   0
  12  -9  -1   19.70    3.97   0
 -12  -9   1   14.92    4.71   0
 -12  -9   1   11.33    3.82   0
 -12   9   1   16.49    3.87   0
 -11  -9   1   45.34    5.23   0
 -11   9   1   45.55    4.20   0
 -11  -9   1   40.72    5.25   0
  11  -9  -1   63.61    4.23   0
  10  -9  -1   53.72    4.45   0
 -10   9   1   36.73    4.29   0
 -10  -9   1   39.20    4.16   0
 -10  -9   1   28.33    4.06   0
  -9  -9   1   95.58    4.56   0
  -9   9   1   97.95    5.43   0
  -9  -9   1   94.88    4.62   0
   9  -9  -1  126.71    4.82   0
  -8  -9   1   50.95    5.21   0
   8  -9  -1   77.96    5.28   0
  -8  -9   1   56.20    4.39   0
  -8   9   1   56.93    4.22   0
  -7   9   1  137.52    4.51   0
   7  -9  -1  160.30    4.79   0
  -7  -9   1  136.57    5.85   0
  -6  -9   1    9.00    3.59   0
   6  -9  -1    9.91    5.03   0
  -6   9   1    8.20    3.88   0
  -5   9   1  377.04    5.62   0
  -5  -9   1  401.03    5.99   0
   5  -9  -1  407.13    6.16   0
   4  -9  -1   53.92    5.38   0
  -4   9   1   49.29    4.29   0
  -4  -9   1   49.29    5.17   0
  -3  -9   1  326.96    5.68   0
   3  -9  -1  366.56    5.69   0
  -3   9   1  344.62    6.01   0
   2  -9  -1  195.86    5.31   0
  -2  -9   1  199.53    5.07   0
  -2   9   1  189.14    4.91   0
   1  -9  -1  208.30    5.02   0
  -1  -9   1  207.64    5.85   0
  -1   9   1  210.14    4.71   0
   0  -9   1   34.70    4.15   0
   0  -9  -1   32.01    4.30   0
  -1  -9  -1  478.45    7.04   0
   1  -9   1  484.89    6.19   0
  -1   9  -1  511.70    6.06   0
   2  -9   1  124.24    4.81   0
  -2   9  -1  108.11    4.43   0
  -2  -9  -1   96.96    5.01   0
  -3   9  -1  382.49    6.28   0
   3  -9   1  409.34    6.52   0
  -3  -9  -1  362.55    6.07   0
   4  -9   1   92.67    4.50   0
  -4   9  -1   82.14    4.30   0
  -4  -9  -1   74.64    5.42   0
  -5   9  -1  118.21    4.23   0
   5  -9   1  125.77    4.59   0
  -5  -9  -1  125.32    4.97   0
   6  -9   1   25.48    4.91   0
  -6   9  -1   14.48    4.61   0
  -6  -9  -1   14.17    4.05   0
  -7  -9  -1  286.76    6.77   0
  -7   9  -1  252.00    5.11   0
  -7  -9  -1  263.50    5.77   0
   7  -9   1  337.38    5.50   0
   8  -9   1   10.50    4.03   0
  -8  -9  -1    1.31    4.01   0
  -8  -9  -1    2.20    4.85   0
  -8   9  -1    1.58    3.56   0
  -9  -9  -1  199.29    5.80   0
  -9  -9  -1  214.02    6.50   0
  -9   9  -1  194.27    5.18   0
   9  -9   1  284.27    5.50   0
 -10  -9  -1   13.98    3.90   0
 -10  -9  -1   19.98    5.04   0
 -10  -9  -1   16.31    4.18   0
  10  -9   1   20.60    3.87   0
 -10   9  -1   11.18    3.83   0
  11  -9   1   23.33    3.92   0
 -11  -9  -1   10.90    4.85   0
 -11   9  -1   16.59    3.81   0
 -11  -9  -1   15.10    4.87   0
 -11  -9  -1   16.38    3.93   0
 -12  -9  -1    2.21    3.72   0
 -12  -9  -1   -6.58    4.82   0
 -12  -9  -1    1.55    3.76   0
  12  -9   1    4.42    3.85   0
 -12   9  -1    6.45    3.58   0
 -13   9  -1   26.00    4.19   0
 -13  -9  -1    2.61    3.99   0
 -13  -9  -1   22.26    5.26   0
  13  -9   1   41.35    4.14   0
 -13  -9  -1   31.93    5.13   0
 -12 -10   1   31.70    4.54   0
 -12 -10   1   31.02    4.24   0
 -12  10   1   41.38    4.21   0
 -12 -10   1   34.56    5.30   0
  12 -10  -1   52.35    4.48   0
 -11 -10   1    7.29    4.04   0
 -11  10   1   13.49    3.95   0
 -11 -10   1    7.29    4.74   0
  11 -10  -1   21.14    4.10   0
  10 -10  -1   -5.06    4.01   0
 -10  10   1    4.44    3.76   0
 -10 -10   1    5.55    4.64   0
 -10 -10   1    3.06    4.57   0
  -9 -10   1   13.35    3.79   0
  -9  10   1   13.19    3.87   0
   9 -10  -1   13.25    3.98   0
  -9 -10   1   15.50    4.78   0
  -8 -10   1   21.19    3.93   0
  -8  10   1   21.84    3.95   0
  -8 -10   1   15.77    4.07   0
   8 -10  -1   24.39    4.14   0
  -7 -10   1   22.64    4.16   0
  -7  10   1   22.20    3.99   0
   7 -10  -1   35.22    4.34   0
   6 -10  -1  315.28    5.68   0
  -6  10   1  270.72    5.55   0
  -6 -10   1  258.79    5.59   0
   5 -10  -1  137.33    4.73   0
  -5 -10   1  115.85    4.78   0
  -5  10   1  122.82    4.52   0
   4 -10  -1  200.95    4.84   0
  -4  10   1  166.38    5.28   0
  -4 -10   1  164.55    5.66   0
  -3 -10   1    1.30    4.01   0
   3 -10  -1    5.10    4.88   0
  -3  10   1    7.88    3.72   0
   2 -10  -1  202.51    5.11   0
  -2  10   1  211.17    4.85   0
  -2 -10   1  193.79    5.22   0
   1 -10  -1   55.73    4.35   0
  -1 -10   1   59.15    5.13   0
   0 -10   1  145.38    4.63   0
   0 -10  -1  129.03    5.57   0
  -1 -10  -1   23.53    4.27   0
   1 -10   1   29.07    4.05   0
   2 -10   1   28.41    3.98   0
  -2  10  -1   28.11    3.81   0
  -2 -10  -1   27.43    3.98   0
  -3  10  -1   35.65    4.57   0
  -3 -10  -1   29.97    5.09   0
   3 -10   1   35.22    4.18   0
  -4  10  -1  220.68    5.09   0
   4 -10   1  245.12    5.15   0
  -4 -10  -1  226.83    6.18   0
  -5  10  -1   18.88    3.96   0
   5 -10   1   24.61    4.25   0
  -5 -10  -1   27.18    5.04   0
  -6  10  -1  377.08    5.91   0
   6 -10   1  466.84    6.91   0
  -6 -10  -1  385.33    7.55   0
  -7 -10  -1    2.91    3.93   0
  -7  10  -1    3.11    3.71   0
   7 -10   1    9.59    3.93   0
  -7 -10  -1    5.61    4.96   0
   8 -10   1  100.85    4.53   0
  -8 -10  -1   84.54    5.38   0
  -8  10  -1   81.25    4.28   0
  -8 -10  -1   86.65    5.73   0
  -9 -10  -1    4.89    4.01   0
  -9 -10  -1    7.13    4.81   0
   9 -10   1   10.77    3.85   0
  -9  10  -1    5.86    3.68   0
  10 -10   1   26.37    4.03   0
 -10 -10  -1   13.77    3.90   0
 -10 -10  -1   20.31    5.10   0
 -10 -10  -1   18.94    4.99   0
 -10  10  -1   23.66    4.06   0
  11 -10   1    2.00    3.69   0
 -11 -10  -1    2.43    4.72   0
 -11 -10  -1    1.91    4.83   0
 -11 -10  -1    5.36    3.53   0
 -11  10  -1    2.00    3.58   0
  -9 -11   1   28.12    4.25   0
  -9  11   1   27.46    4.88   0
  -9 -11   1   29.22    4.40   0
   9 -11  -1   36.45    4.31   0
   8 -11  -1    4.65    3.95   0
  -8 -11   1    3.31    4.08   0
  -8 -11   1    2.44    4.60   0
  -8  11   1    2.38    3.80   0
  -7  11   1   -2.31    3.54   0
  -7 -11   1    9.23    4.62   0
   7 -11  -1    5.28    4.67   0
   6 -11  -1   14.99    4.81   0
  -6  11   1    8.98    3.68   0
  -6 -11   1    9.84    4.92   0
  -5 -11   1   27.23    4.39   0
   5 -11  -1   42.09    4.43   0
  -5  11   1   43.39    4.04   0
   4 -11  -1   17.95    4.16   0
  -4  11   1   19.70    3.94   0
  -4 -11   1   19.60    3.91   0
  -3  11   1  134.89    4.85   0
   3 -11  -1  174.28    5.04   0
  -3 -11   1  149.34    5.12   0
  -2 -11   1   37.36    4.08   0
   2 -11  -1   32.91    4.07   0
   1 -11  -1  107.92    4.44   0
  -1 -11   1   99.25    4.75   0
   0 -11  -1    3.36    4.12   0
   0 -11   1    8.69    4.74   0
  -1 -11  -1   71.65    4.56   0
   1 -11   1   72.35    4.43   0
  -2 -11  -1    9.09    4.12   0
   2 -11   1   14.99    3.97   0
   3 -11   1   96.58    4.55   0
  -3 -11  -1   80.55    4.80   0
  -4  11  -1   13.01    3.67   0
   4 -11   1   13.30    3.97   0
  -4 -11  -1    0.71    4.09   0
   5 -11   1   12.40    4.80   0
  -5  11  -1    6.68    3.74   0
  -5 -11  -1   10.65    4.97   0
   6 -11   1    7.44    4.05   0
  -6 -11  -1    6.15    4.78   0
  -6  11  -1   -0.24    4.49   0
  -7 -11  -1   24.07    4.75   0
  -7 -11  -1   16.22    4.19   0
   7 -11   1   23.30    4.19   0
  -7  11  -1   21.37    3.80   0
  -8 -11  -1   -1.50    4.06   0
   8 -11   1    4.22    3.97   0
  -8  11  -1    5.19    3.53   0
  -8 -11  -1    4.01    4.90   0
   0 -12  -1   39.30    5.14   0
   0 -12   1   40.13    4.34   0
  22   0  -2   26.00    4.82   0
  22   0  -2   32.80    4.01   0
 -22   0   2    5.81    4.63   0
  21   0  -2    5.89    3.83   0
  21   0  -2    6.96    3.77   0
 -21   0   2    8.91    4.27   0
 -20   0   2   34.05    4.52   0
  20   0  -2   47.61    4.15   0
  20   0  -2   60.65    4.99   0
  19   0  -2    3.57    4.64   0
  19   0  -2    0.03    3.55   0
 -19   0   2    0.93    5.39   0
  18   0  -2  157.80    4.95   0
  18   0  -2  173.59    5.02   0
 -18   0   2  117.84    4.74   0
 -18   0   2  104.17    5.49   0
 -17   0   2   75.88    5.18   0
  17   0  -2  109.01    4.48   0
  17   0  -2  120.86    5.25   0
 -17   0   2   70.72    4.54   0
  16   0  -2  877.58    7.47   0
 -16   0   2  546.04    8.28   0
  16   0  -2  797.54    7.95   0
 -16   0   2  528.04    8.56   0
 -15   0   2   -4.33    6.09   0
  15   0  -2   -0.64    4.15   0
 -15   0   2    4.10    3.94   0
  15   0  -2    7.59    5.38   0
 -14   0   2 1406.24   10.13   0
 -14   0   2 1300.98   11.28   0
  14   0  -2 1895.27   10.00   0
  14   0  -2 1765.23    9.73   0
 -13   0   2   92.38    4.65   0
  13   0  -2  116.95    4.72   0
 -13   0   2   94.76    5.38   0
  13   0  -2  117.41    5.36   0
 -12   0   2  264.61    6.93   0
  12   0  -2  332.11    5.90   0
  12   0  -2  403.59    6.22   0
 -12   0   2  227.71    7.17   0
 -11   0   2   50.18    5.92   0
  11   0  -2  110.11    4.95   0
  11   0  -2   84.20    6.07   0
 -11   0   2   65.49    4.96   0
  10   0  -2 1395.37    9.89   0
 -10   0   2 1237.36   11.10   0
 -10   0   2 1286.69   10.46   0
  10   0  -2 1498.68   10.17   0
   9   0  -2  688.55    8.11   0
  -9   0   2  543.56    8.23   0
   9   0  -2  650.80    7.55   0
  -9   0   2  568.48    8.00   0
   8   0  -2 4127.26   15.95   0
  -8   0   2 3630.47   16.23   0
   8   0  -2 3973.77   14.99   0
  -8   0   2 3821.73   16.86   0
   7   0  -2 1391.71   12.74   0
   7   0  -2 1330.55   11.51   0
  -7   0   2 1215.67   12.34   0
  -7   0   2 1229.96   13.62   0
  -6   0   2 6235.66   24.24   0
  -6   0   2 5776.20   21.57   0
   6   0  -2 6155.21   20.14   0
  -5   0   2 7040.11   28.55   0
  -5   0   2 6637.89   23.69   0
   5   0  -2 6915.68   22.78   0
   4   0  -2 8483.71   30.69   0
  -4   0   2 7655.25   27.85   0
  -3   0   2 1006.38   19.10   0
   3   0  -2 1014.36   13.38   0
   3   0  -2 1061.07   19.34   0
  -3   0   2  988.84   13.23   0
  -1   0   2  758.40   15.92   0
   1   0  -2  765.34   16.37   0
   1   0   2  276.83   14.17   0
  -1   0  -2  271.62   14.43   0
   1   0   2  265.96   12.49   0
  -1   0  -2  273.65   10.81   0
   3   0   2  669.78   13.78   0
  -3   0  -2  658.86   10.83   0
  -3   0  -2  644.32   15.02   0
   3   0   2  819.12   10.66   0
  -4   0  -2  805.00   10.40   0
   4   0   2  916.12   10.10   0
   4   0   2  997.91   14.18   0
  -4   0  -2  882.96   15.42   0
  -5   0  -2 8998.27   24.01   0
   6   0   2  972.39   10.75   0
   6   0   2 1069.53    9.08   0
  -6   0  -2  777.71    9.38   0
  -6   0  -2  908.02   11.84   0
   7   0   2 1158.41   10.61   0
  -7   0  -2 1014.22    8.88   0
  -7   0  -2 1183.19   12.10   0
   7   0   2 1240.42    8.49   0
  -8   0  -2 2460.65   15.56   0
  -8   0  -2 2067.45   11.84   0
   8   0   2 2444.26   12.81   0
   8   0   2 2612.68   10.92   0
   9   0   2  693.01    8.32   0
  -9   0  -2  585.02    6.88   0
   9   0   2  728.64    6.54   0
  -9   0  -2  700.90    9.59   0
  10   0   2 1824.62    9.06   0
 -10   0  -2 1774.04   11.79   0
  10   0   2 1698.12   10.05   0
 -10   0  -2 1452.56    9.67   0
 -11   0  -2   -1.20    4.95   0
  11   0   2   -0.63    4.02   0
  11   0   2    2.23    4.37   0
 -11   0  -2    0.47    3.94   0
 -12   0  -2  790.52    8.38   0
 -12   0  -2 1007.54   10.74   0
  12   0   2 1187.38    8.03   0
  12   0   2 1116.22    8.92   0
 -13   0  -2  223.54    7.53   0
 -13   0  -2  181.23    5.73   0
  13   0   2  263.50    4.79   0
  13   0   2  274.44    5.54   0
  14   0   2  719.05    6.59   0
 -14   0  -2  596.29    9.14   0
 -14   0  -2  400.33    6.70   0
  14   0   2  670.30    7.27   0
 -15   0  -2   -0.07    5.14   0
 -15   0  -2    1.15    3.84   0
  15   0   2   10.60    5.08   0
  15   0   2    6.50    3.83   0
  16   0   2  391.25    7.03   0
 -16   0  -2  330.43    7.46   0
 -16   0  -2  201.80    5.70   0
  16   0   2  399.87    5.66   0
  17   0   2   49.98    4.58   0
 -17   0  -2   28.16    3.90   0
  17   0   2   49.17    4.97   0
 -17   0  -2   31.72    4.70   0
  18   0   2   89.27    5.33   0
 -18   0  -2   44.82    4.27   0
  18   0   2   90.62    4.27   0
 -18   0  -2   44.50    6.12   0
  19   0   2   59.45    4.23   0
  19   0   2   59.39    4.24   0
 -19   0  -2   36.62    4.76   0
  20   0   2   -0.41    3.87   0
 -20   0  -2    3.59    5.46   0
  20   0   2    4.94    3.94   0
  22  -1  -2   18.63    3.81   0
  22   1  -2   12.33    3.93   0
  22  -1  -2   14.83    3.94   0
 -22   1   2   10.51    4.47   0
 -22  -1   2    6.29    5.39   0
  22   1  -2   19.05    4.72   0
 -22  -1   2    8.78    3.89   0
  21   1  -2   35.47    4.26   0
 -21   1   2   22.09    4.52   0
  21  -1  -2   30.49    4.18   0
  21  -1  -2   28.90    4.75   0
 -21  -1   2   17.15    4.27   0
  21   1  -2   39.52    4.19   0
 -21  -1   2   17.67    5.62   0
  20  -1  -2    3.52    3.67   0
  20   1  -2    4.52    3.74   0
 -20  -1   2    5.62    3.68   0
 -20   1   2   -5.64    4.34   0
  20  -1  -2   -0.60    3.63   0
 -20  -1   2    1.59    5.23   0
  20   1  -2    2.02    3.61   0
  19  -1  -2   95.77    5.24   0
 -19  -1   2   43.76    4.52   0
  19   1  -2  110.23    4.51   0
  19  -1  -2  108.09    4.42   0
 -19  -1   2   54.61    5.62   0
  19   1  -2  102.25    4.51   0
 -19   1   2   60.27    5.06   0
 -18  -1   2    7.80    3.58   0
  18  -1  -2    2.94    3.63   0
  18   1  -2    0.24    3.66   0
 -18  -1   2   -2.04    5.07   0
  18  -1  -2    1.19    3.79   0
  18   1  -2    1.16    3.66   0
 -18   1   2   -0.81    4.31   0
  17  -1  -2  371.17    6.03   0
  17   1  -2  390.55    6.73   0
  17  -1  -2  419.58    6.58   0
  17   1  -2  381.31    6.11   0
 -17  -1   2  247.96    6.33   0
 -17  -1   2  217.33    7.09   0
 -17   1   2  249.79    7.63   0
  16  -1  -2  119.59    4.64   0
 -16  -1   2   94.49    4.58   0
  16   1  -2  115.63    4.52   0
 -16  -1   2   72.25    5.20   0
  16  -1  -2  128.01    4.45   0
  16   1  -2  127.66    4.51   0
 -16   1   2   88.24    5.25   0
 -15  -1   2  332.15    6.88   0
  15   1  -2  476.91    6.99   0
  15  -1  -2  474.11    6.41   0
 -15  -1   2  332.71    6.72   0
  15  -1  -2  505.65    6.15   0
  15   1  -2  501.09    6.40   0
 -15   1   2  351.93    7.18   0
 -14  -1   2   94.95    4.75   0
 -14   1   2  100.68    6.44   0
  14   1  -2  149.55    5.55   0
  14  -1  -2  136.40    4.65   0
 -14  -1   2   96.40    5.40   0
  14   1  -2  144.55    4.59   0
  14  -1  -2  138.92    4.85   0
  13   1  -2 1415.01    9.77   0
 -13  -1   2 1104.48    9.64   0
  13  -1  -2 1410.34    9.00   0
  13   1  -2 1535.15    9.30   0
 -13  -1   2  984.71   10.28   0
 -13   1   2 1100.59   10.26   0
  13  -1  -2 1550.05    9.21   0
  12  -1  -2   24.64    4.21   0
 -12  -1   2   12.26    4.13   0
 -12  -1   2   -0.13    4.98   0
  12   1  -2   18.55    4.54   0
  12   1  -2   22.44    4.44   0
 -12   1   2    0.39    4.92   0
  12  -1  -2   15.43    4.33   0
  11  -1  -2 2046.87   10.59   0
  11   1  -2 2209.16   11.82   0
 -11  -1   2 1652.54   12.13   0
  11  -1  -2 2147.52   11.01   0
 -11  -1   2 1758.35   11.83   0
 -11   1   2 1747.03   11.82   0
  11   1  -2 2046.12   10.94   0
 -10  -1   2  119.25    5.97   0
  10   1  -2  144.07    5.38   0
 -10  -1   2  132.39    6.13   0
  10  -1  -2  161.49    5.22   0
  10   1  -2  154.30    5.31   0
  10  -1  -2  131.57    5.41   0
 -10   1   2  126.42    5.94   0
   9   1  -2   36.83    5.13   0
   9  -1  -2   32.96    5.08   0
   9  -1  -2   45.26    5.97   0
   9   1  -2   33.72    5.15   0
  -9   1   2   22.73    5.32   0
  -9  -1   2   38.75    5.94   0
  -9  -1   2   20.67    5.48   0
   8  -1  -2  403.02    7.63   0
  -8  -1   2  378.82    7.18   0
   8   1  -2  399.49    6.88   0
  -8  -1   2  353.34    7.41   0
  -8   1   2  358.52    7.25   0
   8   1  -2  421.21    6.93   0
   8  -1  -2  390.21    7.89   0
   7   1  -2   79.79    7.39   0
  -7   1   2   74.91    6.89   0
  -7  -1   2   27.50    6.19   0
  -7  -1   2   86.87    7.17   0
   7   1  -2   87.29    6.46   0
   7  -1  -2   99.72    6.90   0
   7  -1  -2   62.43    6.20   0
  -6  -1   2 3473.85   18.52   0
  -6  -1   2 3126.05   16.97   0
   6  -1  -2 3641.70   17.64   0
   6  -1  -2 3348.22   15.33   0
   6   1  -2 3772.42   17.88   0
  -6   1   2 3083.67   16.79   0
   6   1  -2 3534.39   15.95   0
  -5   1   2 9189.86   28.00   0
  -4  -1   2  615.58   10.55   0
  -4   1   2  557.48   10.94   0
  -4  -1   2  700.14   13.34   0
   4  -1  -2  596.25   10.45   0
   4   1  -2  658.84   10.08   0
   2  -1  -2  715.52   13.92   0
  -2   1   2  731.45   13.84   0
  -1   1   2 1754.03   22.33   0
   1  -1  -2 1769.81   22.82   0
   0   1   2  702.64   22.37   0
   0   1  -2  723.16   12.54   0
   0  -1  -2  727.48   21.77   0
   0  -1   2  700.55   12.33   0
  -1  -1  -2 3399.80   20.86   0
  -1   1  -2 3288.58   21.14   0
   1  -1   2 3388.88   22.33   0
   2   1   2 2266.30   16.55   0
   2  -1   2 2107.20   16.96   0
  -2  -1  -2 1932.33   30.43   0
  -2  -1  -2 2163.32   15.63   0
   2  -1   2 2035.03   14.32   0
  -2   1  -2 2068.20   18.01   0
   2   1   2 2087.04   29.73   0
   4   1   2  849.37   14.06   0
   4   1   2  933.02    9.58   0
   4  -1   2  871.27   11.03   0
  -4  -1  -2  815.27   15.69   0
  -4   1  -2  838.78   12.66   0
   4  -1   2  863.75    9.24   0
  -4  -1  -2  939.41   10.18   0
  -5   1  -2  871.53   10.87   0
   5   1   2  830.47   11.91   0
   5  -1   2  882.19   10.76   0
  -5  -1  -2  824.71    9.60   0
   5  -1   2  893.03    8.28   0
   5   1   2  884.80    8.42   0
  -5  -1  -2  857.35   13.29   0
   6   1   2  179.57    5.63   0
   6  -1   2  162.51    6.43   0
  -6   1  -2  154.62    6.71   0
   6   1   2  155.33    7.51   0
  -6  -1  -2  158.49    6.63   0
  -6   1  -2  138.71    6.36   0
  -6  -1  -2  167.99    8.37   0
   6  -1   2  184.07    5.47   0
  -7  -1  -2  214.73    5.73   0
   7   1   2  245.28    7.26   0
   7  -1   2  264.70    5.54   0
   7   1   2  259.93    5.45   0
   7  -1   2  245.66    6.54   0
  -7   1  -2  249.38    6.86   0
  -7  -1  -2  253.29    7.20   0
  -7   1  -2  221.60    5.46   0
  -8  -1  -2   74.89    7.07   0
  -8   1  -2   84.88    5.94   0
   8   1   2   81.68    6.27   0
  -8  -1  -2   67.01    4.61   0
   8   1   2   83.75    4.43   0
  -8   1  -2   69.13    4.60   0
   8  -1   2   83.91    4.57   0
   8  -1   2   82.58    6.65   0
   9   1   2 2830.83   11.37   0
  -9  -1  -2 2504.52   16.02   0
   9  -1   2 2827.85   11.18   0
   9  -1   2 2682.89   12.76   0
  -9  -1  -2 2241.82   12.11   0
  -9   1  -2 2261.51   11.67   0
   9   1   2 2675.06   13.72   0
  -9   1  -2 2658.12   14.44   0
  10  -1   2  319.60    5.84   0
  10   1   2  306.60    6.65   0
 -10   1  -2  304.32    6.72   0
 -10  -1  -2  244.94    5.56   0
 -10  -1  -2  295.02    6.78   0
  10  -1   2  305.11    6.06   0
 -10   1  -2  252.82    5.40   0
  10   1   2  326.70    5.34   0
  11  -1   2 1798.34    9.17   0
 -11   1  -2 1606.13   11.54   0
 -11  -1  -2 1561.25   12.59   0
  11   1   2 1689.42   11.16   0
  11  -1   2 1713.05   10.10   0
 -11  -1  -2 1241.74   10.12   0
 -11   1  -2 1250.75    9.66   0
  11   1   2 1804.53    9.83   0
 -12   1  -2    6.11    4.83   0
  12   1   2   13.02    5.27   0
 -12   1  -2    4.85    3.97   0
  12  -1   2    6.77    3.92   0
  12   1   2   13.31    4.00   0
 -12  -1  -2    4.71    4.88   0
  12  -1   2   12.16    4.52   0
 -12  -1  -2   12.93    6.15   0
 -13   1  -2  606.77    8.22   0
 -13  -1  -2  580.06    8.36   0
 -13  -1  -2  443.67    6.58   0
  13   1   2  627.05    7.11   0
  13  -1   2  629.47    7.58   0
  13   1   2  670.05    6.47   0
  13  -1   2  669.63    6.30   0
  14  -1   2   48.17    3.93   0
 -14  -1  -2   37.85    6.16   0
  14   1   2   45.86    3.93   0
  14  -1   2   44.95    4.43   0
 -14   1  -2   28.22    5.06   0
 -14  -1  -2   26.09    3.98   0
  14   1   2   36.51    5.18   0
  15  -1   2  328.74    6.18   0
 -15  -1  -2  244.23    7.72   0
 -15   1  -2  274.12    6.83   0
  15  -1   2  342.59    6.06   0
 -15  -1  -2  173.07    5.69   0
  15   1   2  330.25    6.51   0
  15   1   2  330.78    5.48   0
  16  -1   2   22.70    3.72   0
  16  -1   2   20.59    3.96   0
  16   1   2   23.43    4.55   0
 -16  -1  -2   14.35    3.75   0
  16   1   2   18.29    3.86   0
 -16  -1  -2   10.85    5.11   0
 -16   1  -2    7.01    4.54   0
 -17  -1  -2   94.19    6.39   0
 -17   1  -2  112.96    5.65   0
  17   1   2  128.94    5.50   0
  17  -1   2  147.63    4.52   0
  17  -1   2  138.81    5.62   0
  17   1   2  147.27    4.53   0
 -17  -1  -2   62.78    4.43   0
  18   1   2    2.94    3.83   0
  18   1   2   13.54    4.44   0
 -18   1  -2    3.11    4.39   0
 -18  -1  -2    9.87    4.49   0
  18  -1   2    7.41    4.46   0
 -18  -1  -2   -1.46    5.56   0
  18  -1   2    5.02    4.60   0
 -19  -1  -2   22.06    4.75   0
  19  -1   2   25.44    4.84   0
  19   1   2   33.18    4.77   0
  19  -1   2   29.82    3.92   0
  19   1   2   25.12    4.76   0
 -19   1  -2   32.18    4.83   0
 -19  -1  -2   20.36    3.99   0
  20  -1   2   11.17    4.62   0
  20   1   2    7.33    3.64   0
 -20  -1  -2    2.93    5.57   0
  20  -1   2    4.10    3.85   0
 -20  -1  -2    5.46    3.91   0
  20   1   2    7.87    3.63   0
 -20   1  -2    0.08    4.39   0
  22   2  -2   32.98    4.89   0
  22  -2  -2   37.36    3.95   0
 -22   2   2   11.98    4.67   0
 -22  -2   2    8.18    4.65   0
  22  -2  -2   13.93    4.82   0
 -22  -2   2    9.42    4.19   0
  21  -2  -2   12.81    3.81   0
 -21  -2   2    3.56    5.38   0
 -21   2   2    6.77    4.44   0
  21  -2  -2    5.26    3.74   0
  21   2  -2   11.46    4.55   0
 -21  -2   2    3.76    4.83   0
 -20  -2   2   18.93    4.92   0
  20   2  -2   30.67    4.96   0
 -20   2   2   17.22    4.42   0
  20  -2  -2   34.69    3.93   0
  20  -2  -2   30.14    3.89   0
 -20  -2   2   10.18    4.73   0
  19  -2  -2   78.02    4.20   0
  19  -2  -2   61.83    4.30   0
 -19  -2   2   27.96    4.55   0
 -19  -2   2   41.49    4.95   0
  19   2  -2   68.97    3.99   0
 -19   2   2   34.99    4.69   0
  18  -2  -2  103.59    5.33   0
 -18  -2   2   70.04    5.92   0
  18  -2  -2  115.77    4.41   0
 -18   2   2   81.11    5.09   0
 -18  -2   2   64.29    5.31   0
  18   2  -2  103.84    4.57   0
  17  -2  -2   95.89    4.63   0
 -17  -2   2   62.79    4.92   0
  17  -2  -2  106.36    4.21   0
 -17   2   2   65.93    5.42   0
  17   2  -2   97.19    5.16   0
 -17  -2   2   57.25    5.13   0
  16  -2  -2  846.37    7.40   0
 -16  -2   2  502.47    7.59   0
  16  -2  -2  740.19    7.19   0
 -16  -2   2  413.76    7.99   0
  16   2  -2  792.82    7.58   0
 -16   2   2  608.01    8.31   0
 -15  -2   2   -0.06    4.69   0
  15  -2  -2   58.71    5.24   0
  15  -2  -2   52.75    4.57   0
 -15   2   2   15.16    5.15   0
 -15  -2   2   -3.70    4.30   0
  15   2  -2   44.35    4.50   0
 -14  -2   2  337.04    7.54   0
 -14   2   2  363.78    7.04   0
 -14  -2   2  338.71    6.52   0
  14   2  -2  495.37    5.93   0
  14  -2  -2  516.38    6.36   0
  14  -2  -2  492.43    6.40   0
 -13  -2   2   41.45    4.47   0
 -13   2   2   47.88    6.18   0
  13  -2  -2   61.54    4.79   0
 -13  -2   2   37.55    5.14   0
  13   2  -2   61.28    4.43   0
  13  -2  -2   64.03    5.05   0
 -12  -2   2   10.42    5.85   0
 -12   2   2    4.89    4.97   0
  12   2  -2   11.51    5.19   0
  12  -2  -2   22.33    4.08   0
 -12  -2   2    2.39    4.21   0
  12  -2  -2   22.20    4.63   0
  11  -2  -2  131.77    4.64   0
 -11  -2   2   80.85    5.44   0
  11   2  -2  119.77    4.99   0
 -11  -2   2  103.09    4.97   0
 -11   2   2   99.54    5.24   0
  11  -2  -2  117.05    5.12   0
  10  -2  -2 1166.11    8.68   0
  10   2  -2 1207.57    9.13   0
 -10   2   2  994.03    9.26   0
 -10  -2   2  938.97    9.94   0
  10  -2  -2 1316.09    8.96   0
 -10  -2   2 1108.40    9.92   0
   9  -2  -2 1026.58    8.17   0
  -9   2   2  890.56    8.57   0
  -9  -2   2  951.40    9.67   0
   9  -2  -2  947.29    7.87   0
   9   2  -2 1018.99    8.39   0
  -9  -2   2  813.99    8.93   0
  -8  -2   2 5825.16   19.38   0
  -8  -2   2 5185.85   19.38   0
  -8   2   2 5221.46   18.33   0
   8   2  -2 5998.78   18.35   0
   8  -2  -2 5950.64   17.45   0
  -7   2   2   80.18    7.11   0
  -7  -2   2   81.15    5.89   0
   7   2  -2  105.11    5.71   0
  -7  -2   2   94.40    5.81   0
   7  -2  -2   83.50    5.85   0
  -6  -2   2 4905.34   18.75   0
   6  -2  -2 5027.53   17.88   0
  -6  -2   2 5294.08   19.50   0
   6   2  -2 5359.81   18.66   0
  -6   2   2 4615.88   19.34   0
  -5  -2   2    1.60    6.36   0
  -5   2   2    7.54    6.62   0
   5  -2  -2    5.46    6.61   0
  -4  -2   2   96.38    6.76   0
  -4   2   2   96.92    7.69   0
   4  -2  -2   93.27    7.66   0
  -3   2   2 1095.25   12.48   0
   3  -2  -2 1083.62   12.21   0
   1  -2  -2  712.12   12.46   0
  -1   2   2  734.52   12.42   0
  -1  -2   2  756.57    9.99   0
  -1  -2  -2  699.40   15.39   0
   1   2   2  686.71   13.76   0
  -1   2  -2  678.66    9.68   0
   1  -2   2  691.56   10.03   0
   2  -2   2    8.80    6.82   0
  -2   2  -2    9.46    6.73   0
  -2  -2  -2    7.77    9.64   0
  -3  -2  -2   73.79    6.22   0
  -3  -2  -2   71.80   10.31   0
  -3   2  -2   72.95    6.78   0
   3  -2   2   78.09    7.21   0
  -4  -2  -2 4214.74   26.45   0
  -4  -2  -2 4435.69   17.31   0
   4  -2   2 4700.95   17.95   0
  -4   2  -2 4338.51   17.73   0
  -5  -2  -2  216.79    7.15   0
  -5   2  -2  215.34    6.47   0
   5  -2   2  233.39    6.73   0
   5  -2   2  224.93    5.68   0
  -5  -2  -2  208.18    9.77   0
   5   2   2  225.84    8.02   0
   6  -2   2 3131.75   12.50   0
   6  -2   2 3271.37   14.19   0
  -6  -2  -2 2997.49   14.52   0
   6   2   2 3164.68   18.01   0
  -6  -2  -2 2887.15   19.93   0
  -6   2  -2 2852.19   14.83   0
  -7  -2  -2  164.45    6.13   0
   7  -2   2  178.71    5.28   0
   7   2   2  162.26    7.74   0
  -7   2  -2  135.07    7.35   0
  -7  -2  -2  140.75    7.64   0
   7   2   2  184.83    6.37   0
   7  -2   2  175.97    7.10   0
  -8   2  -2 1692.94   11.15   0
   8  -2   2 1757.15   10.29   0
  -8  -2  -2 1510.79   13.63   0
   8   2   2 1803.84    9.48   0
   8  -2   2 1796.10    9.10   0
  -8  -2  -2 1466.26   10.18   0
   8   2   2 1725.88   12.30   0
  -9  -2  -2  153.13    5.05   0
  -9   2  -2  176.55    5.85   0
   9   2   2  178.81    6.12   0
   9  -2   2  182.38    5.60   0
  -9  -2  -2  166.86    7.13   0
   9   2   2  204.05    4.94   0
   9  -2   2  192.11    5.28   0
  10   2   2  264.89    6.32   0
 -10   2  -2  280.91    6.19   0
  10   2   2  291.66    5.34   0
  10  -2   2  267.53    5.68   0
  10  -2   2  290.53    5.12   0
 -10  -2  -2  222.25    6.43   0
 -10  -2  -2  232.29    7.46   0
  11  -2   2    4.09    3.65   0
  11  -2   2    0.86    5.43   0
 -11  -2  -2    5.94    4.07   0
  11   2   2   -2.30    4.09   0
  11   2   2   -1.83    4.27   0
 -11   2  -2   -0.86    5.83   0
 -11  -2  -2   -0.52    5.08   0
  12   2   2  647.89    7.53   0
 -12  -2  -2  430.95    6.84   0
  12  -2   2  698.82    6.46   0
 -12  -2  -2  504.48    9.96   0
  12  -2   2  637.73    7.50   0
 -12   2  -2  587.73    7.66   0
  12   2   2  683.19    6.59   0
  13   2   2  911.30    6.96   0
  13  -2   2  860.70    7.34   0
 -13  -2  -2  727.10    9.29   0
 -13  -2  -2  552.11    7.85   0
  13   2   2  867.05    7.88   0
 -13   2  -2  739.96    9.26   0
  13  -2   2  943.66    6.86   0
  14  -2   2  520.39    6.74   0
  14   2   2  549.23    6.29   0
 -14   2  -2  417.63    7.76   0
 -14  -2  -2  358.40    9.00   0
  14  -2   2  562.37    6.80   0
 -14  -2  -2  277.33    6.42   0
  14   2   2  521.92    7.71   0
  15  -2   2  110.82    5.42   0
  15   2   2   98.94    5.44   0
 -15  -2  -2   60.41    4.32   0
 -15  -2  -2   73.05    5.73   0
  15   2   2  110.75    4.32   0
 -15   2  -2   92.02    5.02   0
  15  -2   2  110.41    4.26   0
 -16  -2  -2   49.10    6.09   0
  16   2   2   84.72    4.20   0
  16  -2   2   73.15    4.57   0
 -16  -2  -2   46.05    4.22   0
  16   2   2   74.85    4.49   0
  16  -2   2   82.27    4.88   0
 -16   2  -2   55.21    5.87   0
 -17   2  -2    4.87    4.32   0
  17  -2   2    0.91    4.76   0
  17  -2   2    0.88    4.51   0
 -17  -2  -2    8.74    5.52   0
  17   2   2   10.99    3.66   0
 -17  -2  -2   -8.78    4.70   0
  17   2   2    7.57    3.59   0
  18  -2   2   24.72    3.81   0
  18  -2   2   20.11    4.15   0
 -18   2  -2   15.42    4.46   0
 -18  -2  -2   13.22    4.75   0
 -18  -2  -2    8.97    3.92   0
  18   2   2   21.14    3.87   0
  18   2   2   16.54    3.99   0
  19   2   2    3.24    4.44   0
 -19   2  -2    6.17    4.30   0
  19  -2   2   -1.53    3.69   0
 -19  -2  -2    3.26    3.66   0
  19  -2   2    0.83    3.54   0
 -19  -2  -2   -0.96    4.35   0
  20   2   2   11.77    4.66   0
 -20  -2  -2   13.32    4.02   0
 -20  -2  -2   13.53    4.77   0
  20  -2   2    9.98    3.86   0
  20  -2   2   20.31    3.91   0
 -20   2  -2    6.96    4.70   0
 -21   3   2   30.03    4.87   0
 -21  -3   2   23.36    4.51   0
 -21  -3   2   21.26    5.82   0
  21  -3  -2   62.08    4.51   0
  21  -3  -2   49.40    5.04   0
  21   3  -2   49.72    4.34   0
 -20  -3   2   16.63    4.68   0
  20   3  -2   29.04    4.08   0
  20  -3  -2   30.57    4.75   0
  20  -3  -2   36.51    3.91   0
 -20   3   2   22.05    4.74   0
 -20  -3   2   10.18    4.94   0
 -19  -3   2  122.30    6.21   0
  19   3  -2  244.04    5.69   0
  19  -3  -2  212.09    5.27   0
 -19   3   2  146.67    5.88   0
  19  -3  -2  279.54    5.39   0
 -19  -3   2  138.66    5.32   0
 -18   3   2   -3.23    4.29   0
  18  -3  -2    6.72    3.95   0
  18  -3  -2    1.62    4.45   0
  18   3  -2    7.81    3.73   0
 -18  -3   2    1.37    3.87   0
 -18  -3   2    6.15    5.14   0
  17  -3  -2    3.30    4.02   0
 -17  -3   2    9.49    4.56   0
  17  -3  -2    6.29    3.73   0
  17   3  -2    5.20    4.43   0
 -17  -3   2   11.46    4.50   0
 -17   3   2    6.32    4.50   0
 -16   3   2    7.57    4.48   0
 -16  -3   2    8.07    4.00   0
  16  -3  -2    8.63    3.57   0
  16  -3  -2    6.78    4.11   0
  16   3  -2    4.25    4.43   0
 -16  -3   2    5.99    4.33   0
  15   3  -2   32.06    4.01   0
 -15  -3   2   12.13    5.52   0
 -15   3   2   21.09    4.73   0
  15  -3  -2   29.18    4.24   0
  15  -3  -2   34.77    3.92   0
 -15  -3   2   13.82    4.10   0
 -14  -3   2  256.21    6.71   0
  14  -3  -2  381.60    5.52   0
  14   3  -2  351.68    5.39   0
 -14  -3   2  213.20    6.92   0
 -14   3   2  247.33    6.17   0
  14  -3  -2  331.65    5.63   0
 -13  -3   2  552.00    7.74   0
  13   3  -2  814.75    7.26   0
 -13  -3   2  593.64    7.81   0
  13  -3  -2  898.81    7.18   0
 -13   3   2  621.71    8.10   0
  13  -3  -2  808.80    7.22   0
 -12   3   2  114.95    5.45   0
 -12  -3   2  115.63    4.83   0
  12  -3  -2  132.22    4.51   0
 -12  -3   2   85.58    5.18   0
  12  -3  -2  122.64    5.00   0
  12   3  -2  128.62    4.65   0
 -11  -3   2 1028.33    9.25   0
  11   3  -2 1189.98    8.25   0
 -11  -3   2  835.51    9.03   0
  11  -3  -2 1238.21    7.96   0
 -11   3   2  959.55    8.87   0
  11  -3  -2 1112.07    7.91   0
 -10   3   2    7.32    4.60   0
  10   3  -2   22.47    4.55   0
  10  -3  -2   20.07    4.28   0
 -10  -3   2   19.59    5.54   0
  10  -3  -2   21.60    4.29   0
 -10  -3   2   17.58    5.87   0
  -9   3   2 1141.38    9.11   0
   9   3  -2 1399.62    9.32   0
  -9  -3   2 1272.27    9.71   0
   9  -3  -2 1257.60    8.35   0
  -9  -3   2 1085.02    9.92   0
  -8   3   2   28.72    6.39   0
  -8  -3   2   23.23    5.03   0
   8  -3  -2   48.61    5.07   0
  -8  -3   2   31.20    5.30   0
  -7  -3   2 3777.93   16.12   0
  -7   3   2 3727.22   15.70   0
   7  -3  -2 3824.84   14.90   0
  -6  -3   2 1713.38   11.99   0
   6  -3  -2 1788.76   10.49   0
  -6   3   2 1665.77   10.93   0
   5  -3  -2 2086.03   12.22   0
  -5  -3   2 2078.01   12.20   0
  -5   3   2 2033.50   13.20   0
  -4   3   2  215.45    6.95   0
   4  -3  -2  129.11    6.61   0
   3  -3  -2 2794.12   14.67   0
  -3   3   2 2729.51   14.55   0
   1  -3  -2 3443.41   17.92   0
  -1   3   2 3452.32   17.86   0
  -1  -3   2 3527.68   16.00   0
   0   3   2   49.29    6.69   0
   0  -3  -2  168.98    9.21   0
   0  -3   2  128.58    6.50   0
   0   3  -2   57.94    5.94   0
  -1   3  -2  187.91    6.50   0
   1  -3   2  300.44    7.18   0
  -1  -3  -2  200.20    9.33   0
   1   3   2  201.82    8.60   0
   2  -3   2 1467.97   10.57   0
  -2   3  -2 1473.75   10.47   0
  -2  -3  -2 1456.12   14.02   0
   3  -3   2 5720.70   18.00   0
  -3   3  -2 5554.46   17.85   0
   4  -3   2  139.49    6.00   0
  -4  -3  -2  112.62    8.07   0
  -4   3  -2  203.62    6.37   0
  -5   3  -2 6840.17   19.58   0
  -5  -3  -2 6736.09   20.23   0
  -5  -3  -2 6535.44   26.56   0
  -6  -3  -2  381.25    8.73   0
  -6  -3  -2  414.04    6.65   0
  -6   3  -2  426.84    7.40   0
   6  -3   2  447.26    6.66   0
  -7  -3  -2  576.62    9.71   0
   7  -3   2  748.15    8.70   0
  -7   3  -2  619.58    8.00   0
   7  -3   2  674.43    6.33   0
  -7  -3  -2  624.61    7.36   0
  -8   3  -2  198.13    5.66   0
  -8  -3  -2  161.25    6.88   0
   8  -3   2  210.02    4.67   0
  -8  -3  -2  170.30    4.90   0
   8  -3   2  200.41    5.62   0
   9  -3   2  282.47    5.73   0
  -9  -3  -2  183.56    7.59   0
  -9  -3  -2  189.17    5.82   0
   9  -3   2  324.49    5.35   0
   9   3   2  253.69    6.75   0
  -9   3  -2  215.96    5.91   0
  10  -3   2    6.51    4.63   0
 -10  -3  -2    0.01    3.97   0
  10  -3   2    9.15    3.92   0
 -10  -3  -2    2.84    6.04   0
 -10   3  -2    2.10    4.56   0
  10   3   2    8.91    5.09   0
 -11   3  -2  769.57    8.37   0
 -11  -3  -2  602.07   10.61   0
  11   3   2  802.86    8.85   0
 -11  -3  -2  558.69    7.46   0
  11  -3   2  825.11    8.12   0
  11  -3   2  873.55    6.88   0
 -12   3  -2   69.02    5.17   0
 -12  -3  -2   43.32    6.24   0
  12  -3   2   84.88    4.17   0
 -12  -3  -2   43.51    4.27   0
  12  -3   2   72.68    4.78   0
  12   3   2   69.86    5.46   0
  13  -3   2  104.95    3.97   0
 -13   3  -2   93.15    6.03   0
  13  -3   2   94.81    4.70   0
 -13  -3  -2   59.99    5.05   0
 -13  -3  -2   74.94    6.30   0
  13   3   2   96.12    5.28   0
  14   3   2   13.35    3.91   0
  14  -3   2   16.94    5.07   0
 -14   3  -2   13.58    5.57   0
 -14  -3  -2    5.71    3.91   0
  14  -3   2   14.34    3.77   0
 -14  -3  -2   11.82    5.58   0
 -15  -3  -2   11.55    3.87   0
 -15   3  -2   15.15    4.54   0
  15  -3   2   17.43    3.65   0
  15  -3   2   17.24    3.92   0
 -15  -3  -2    7.61    5.41   0
  15   3   2   18.60    3.77   0
  16  -3   2   12.32    3.80   0
 -16  -3  -2   20.54    5.70   0
  16  -3   2   15.34    4.13   0
 -16  -3  -2    8.54    3.78   0
  16   3   2   13.59    3.92   0
 -16   3  -2   17.85    4.54   0
  17  -3   2   92.78    5.12   0
 -17  -3  -2   59.73    4.99   0
  17  -3   2   71.12    5.29   0
 -17   3  -2   57.59    5.99   0
  17   3   2   78.78    4.97   0
 -17  -3  -2   40.93    4.34   0
  18  -3   2   20.97    4.37   0
 -18   3  -2    7.00    4.65   0
 -18  -3  -2    5.00    5.67   0
 -18  -3  -2    8.18    3.89   0
  18   3   2   12.92    3.83   0
  18  -3   2   18.94    3.68   0
  19   3   2   49.57    5.12   0
 -19  -3  -2   24.52    5.99   0
  19  -3   2   39.61    4.35   0
 -19  -3  -2   29.19    4.24   0
  19  -3   2   46.63    4.23   0
 -19   3  -2   32.40    5.08   0
 -21   4   2    6.80    4.23   0
 -21  -4   2    6.52    5.35   0
  21  -4  -2    3.24    3.73   0
  21  -4  -2    4.26    3.74   0
 -21  -4   2    4.59    3.68   0
  20  -4  -2   28.25    4.71   0
 -20  -4   2   12.80    4.58   0
  20  -4  -2   16.50    3.83   0
 -20  -4   2    6.53    3.94   0
 -20   4   2    6.51    4.13   0
 -19  -4   2    1.95    4.52   0
 -19  -4   2    1.32    4.30   0
  19  -4  -2   11.03    3.93   0
  19  -4  -2   14.74    3.76   0
 -19   4   2    4.84    4.37   0
  18  -4  -2   80.70    4.63   0
  18  -4  -2  115.68    5.15   0
 -18  -4   2   60.81    5.01   0
 -18  -4   2   56.99    4.46   0
 -18   4   2   52.62    5.01   0
 -17   4   2   -1.39    4.24   0
 -17  -4   2   -0.24    4.21   0
 -17  -4   2    2.17    3.78   0
  17  -4  -2   10.86    3.94   0
  17  -4  -2   15.04    3.61   0
 -16   4   2   33.14    4.54   0
  16  -4  -2   47.24    5.31   0
  16  -4  -2   51.35    3.89   0
 -16  -4   2   30.31    5.41   0
 -16  -4   2   24.70    5.03   0
 -15   4   2   12.78    5.53   0
  15  -4  -2   40.34    4.04   0
  15  -4  -2   31.87    4.34   0
 -15  -4   2   15.52    4.51   0
 -15  -4   2   11.06    3.99   0
 -14  -4   2   -1.24    5.38   0
 -14  -4   2    8.33    4.83   0
  14  -4  -2    3.07    3.67   0
 -14   4   2   -0.85    4.21   0
  14  -4  -2    1.98    4.09   0
 -13  -4   2   15.25    4.31   0
 -13  -4   2   -0.47    5.28   0
 -13   4   2   19.03    4.41   0
  13  -4  -2   24.85    4.21   0
  13  -4  -2   19.40    3.98   0
  12  -4  -2  880.19    7.12   0
 -12   4   2  696.42    8.48   0
 -12  -4   2  704.87    7.82   0
  12  -4  -2  946.97    7.20   0
 -12  -4   2  614.77    8.59   0
  11  -4  -2   91.57    4.42   0
 -11   4   2   54.85    5.15   0
  11  -4  -2   55.40    4.92   0
 -11  -4   2   49.87    4.54   0
 -11  -4   2   49.58    4.98   0
 -10   4   2 1601.37   11.08   0
  10  -4  -2 1995.74    9.70   0
 -10  -4   2 1915.69   11.30   0
 -10  -4   2 1523.47   11.39   0
  -9  -4   2  315.62    6.47   0
  -9  -4   2  377.36    6.16   0
  -9   4   2  333.92    5.89   0
   9  -4  -2  368.81    5.66   0
  -8   4   2  323.09    6.36   0
   8  -4  -2  277.43    5.68   0
  -8  -4   2  389.57    7.71   0
  -7   4   2   11.94    4.74   0
   7  -4  -2   11.07    5.72   0
  -7  -4   2   13.78    5.72   0
   6  -4  -2 1453.72    9.39   0
  -6  -4   2 1412.59    9.95   0
  -6   4   2 1394.07    9.70   0
   5  -4  -2  386.11    6.56   0
  -5   4   2  372.02    6.36   0
  -4   4   2 4749.26   16.23   0
   4  -4  -2 4943.22   16.27   0
   3  -4  -2 1359.11   10.13   0
  -3   4   2 1323.28   10.74   0
  -3  -4   2 1354.11    9.47   0
   2  -4  -2  150.35    6.23   0
  -2  -4   2  150.55    5.61   0
  -2   4   2  157.76    6.14   0
   1  -4  -2  730.16    8.58   0
  -1  -4   2  743.07    7.84   0
  -1   4   2  728.48    8.33   0
   0  -4   2  477.22    7.05   0
   0   4   2  485.56    8.29   0
   0  -4  -2  484.39    8.34   0
   0   4  -2  485.14    6.83   0
  -1   4  -2   70.19    5.10   0
  -1  -4  -2  128.40    7.06   0
   1  -4   2   41.72    5.08   0
   1   4   2  107.97    6.46   0
  -2   4  -2  382.93    6.55   0
   2  -4   2  482.77    6.94   0
  -2  -4  -2  511.02    9.07   0
   3  -4   2  101.70    5.43   0
  -3  -4  -2   85.37    6.36   0
  -3   4  -2   90.94    5.21   0
  -4  -4  -2 1074.73   10.85   0
  -4   4  -2 1058.13    8.52   0
   4  -4   2 1139.58    8.52   0
  -5  -4  -2  138.92    6.37   0
  -5   4  -2  139.58    5.18   0
   5  -4   2  141.44    5.18   0
  -6  -4  -2 2944.28   16.34   0
  -6   4  -2 3060.42   12.33   0
  -6  -4  -2 2985.61   12.75   0
   6  -4   2 3261.31   12.37   0
   7  -4   2   90.15    4.99   0
  -7  -4  -2   56.43    6.13   0
  -7  -4  -2   58.82    4.43   0
  -7   4  -2   69.24    4.66   0
  -8  -4  -2 1322.06   13.01   0
   8  -4   2 1826.78    9.65   0
  -8   4  -2 1613.89    9.63   0
  -8  -4  -2 1383.07    9.89   0
  -9  -4  -2  330.78    5.98   0
   9  -4   2  383.38    5.90   0
   9  -4   2  408.90    6.05   0
  -9  -4  -2  290.05    7.99   0
  -9   4  -2  381.59    6.13   0
 -10   4  -2  316.51    6.65   0
  10  -4   2  379.25    6.23   0
  10  -4   2  377.36    5.44   0
 -10  -4  -2  242.66    5.87   0
 -10  -4  -2  239.96    7.94   0
  11  -4   2  226.80    5.53   0
 -11  -4  -2  159.43    5.61   0
 -11   4  -2  197.11    5.71   0
 -11  -4  -2  139.46    7.01   0
  11  -4   2  246.89    4.54   0
  12  -4   2   57.83    3.81   0
 -12  -4  -2   31.81    4.04   0
 -12   4  -2   40.95    4.73   0
 -12  -4  -2   34.57    4.72   0
  12  -4   2   53.00    4.50   0
 -13   4  -2  112.05    5.24   0
 -13  -4  -2   76.62    4.49   0
  13  -4   2  142.47    4.21   0
 -13  -4  -2   93.42    5.31   0
  13  -4   2  130.71    4.77   0
 -14  -4  -2  127.62    4.97   0
  14  -4   2  199.69    4.61   0
 -14  -4  -2  111.80    6.20   0
 -14   4  -2  153.21    5.66   0
  14  -4   2  182.98    5.00   0
  15  -4   2   19.84    3.47   0
 -15  -4  -2   10.51    5.50   0
 -15   4  -2   11.59    4.42   0
 -15  -4  -2    8.51    3.72   0
  15  -4   2   15.21    4.11   0
 -16  -4  -2  130.20    5.43   0
 -16   4  -2  195.10    6.22   0
 -16  -4  -2  155.29    7.15   0
  16  -4   2  274.83    5.38   0
  16  -4   2  269.49    5.52   0
 -17  -4  -2    0.20    3.72   0
  17  -4   2   11.35    3.76   0
  17  -4   2    8.04    3.93   0
 -17  -4  -2    5.70    5.43   0
 -17   4  -2    4.69    5.35   0
 -18  -4  -2    7.09    5.44   0
  18  -4   2    8.20    3.70   0
 -18   4  -2    0.47    4.69   0
  18  -4   2    8.29    3.72   0
 -18  -4  -2    4.27    3.84   0
 -19  -4  -2    3.00    3.86   0
  19  -4   2   -2.05    3.68   0
  19  -4   2    3.44    3.87   0
 -19   4  -2   -0.74    5.41   0
 -19  -4  -2    1.14    5.30   0
  20  -5  -2   -3.90    3.82   0
 -20  -5   2    1.65    3.85   0
 -20  -5   2   -0.39    4.14   0
  20  -5  -2    1.53    4.43   0
 -20   5   2    2.90    4.22   0
  19  -5  -2    4.07    4.51   0
 -19   5   2   -6.51    4.13   0
  19  -5  -2    2.30    3.68   0
 -19  -5   2    1.07    4.34   0
 -19  -5   2    8.47    3.84   0
  18  -5  -2   19.76    3.96   0
  18  -5  -2   23.32    3.56   0
 -18   5   2    9.84    4.25   0
 -18  -5   2    6.85    4.32   0
 -18  -5   2    9.29    3.91   0
 -17   5   2    5.69    4.35   0
  17  -5  -2   25.80    3.74   0
  17  -5  -2   17.95    3.93   0
 -17  -5   2   15.93    3.80   0
 -17  -5   2    6.63    5.07   0
 -16   5   2   -1.13    4.09   0
 -16  -5   2   -2.00    4.09   0
  16  -5  -2    1.88    3.74   0
  16  -5  -2    6.92    4.50   0
 -16  -5   2   -0.81    3.77   0
 -15   5   2   81.69    5.01   0
 -15  -5   2   74.75    5.09   0
  15  -5  -2  125.01    4.69   0
  15  -5  -2  165.66    4.90   0
 -15  -5   2   68.71    5.16   0
 -14  -5   2    1.59    3.89   0
  14  -5  -2   -1.73    4.84   0
  14  -5  -2    2.97    3.65   0
 -14  -5   2    6.10    5.30   0
 -14   5   2   -0.78    4.19   0
  13  -5  -2   33.39    4.28   0
 -13  -5   2   16.99    4.52   0
  13  -5  -2   20.01    3.79   0
 -13  -5   2   16.86    4.10   0
 -13   5   2   16.85    4.23   0
 -12  -5   2   -3.59    4.18   0
 -12  -5   2   14.25    5.20   0
  12  -5  -2   22.37    4.01   0
  12  -5  -2   14.26    4.08   0
 -12   5   2   14.05    4.14   0
  11  -5  -2  125.20    4.67   0
 -11  -5   2  100.33    5.77   0
 -11  -5   2  103.87    5.10   0
 -11   5   2   99.12    4.68   0
 -10  -5   2   46.20    5.48   0
  10  -5  -2   55.16    4.60   0
 -10  -5   2   65.81    5.68   0
 -10   5   2   44.04    4.65   0
   9  -5  -2 1151.04    8.08   0
  -9   5   2 1006.07    8.59   0
  -9  -5   2  992.65    9.68   0
   8  -5  -2   74.83    4.97   0
  -8  -5   2   72.40    4.78   0
  -8   5   2   72.23    5.03   0
   7  -5  -2  225.86    5.39   0
  -7   5   2  212.97    5.58   0
  -7  -5   2  209.55    6.50   0
   6  -5  -2 2057.88   10.20   0
  -6   5   2 1942.07   10.36   0
  -5   5   2  844.44    7.84   0
  -5  -5   2  882.79    8.41   0
   5  -5  -2  903.13    7.99   0
  -4   5   2 1155.70    9.01   0
  -4  -5   2 1214.17    8.73   0
   4  -5  -2 1241.43    9.15   0
  -3   5   2 2104.21   11.53   0
  -3  -5   2 2100.00   10.73   0
   3  -5  -2 2189.46   11.82   0
  -2   5   2  169.88    6.57   0
  -2  -5   2  166.43    5.60   0
   2  -5  -2  165.70    5.76   0
  -1   5   2  118.56    5.35   0
   1  -5  -2  116.85    6.69   0
  -1  -5   2  112.61    4.94   0
   0   5   2   10.64    4.66   0
   0  -5   2   15.82    4.53   0
   0   5  -2   19.52    4.27   0
   0  -5  -2   22.21    6.05   0
   1   5   2  133.77    6.09   0
   1  -5   2  125.11    5.07   0
  -1   5  -2  176.06    5.06   0
  -1  -5  -2  123.95    5.54   0
   2  -5   2  242.06    5.41   0
  -2   5  -2  199.66    5.29   0
  -2  -5  -2  232.50    6.79   0
   3  -5   2   83.51    4.66   0
  -3  -5  -2   48.63    4.70   0
  -3   5  -2   69.41    4.35   0
  -4   5  -2  179.08    5.68   0
  -4  -5  -2  162.63    6.35   0
   4  -5   2  170.05    5.06   0
   5  -5   2 1721.17    9.04   0
  -5  -5  -2 1719.91   11.57   0
  -5   5  -2 1607.42    8.97   0
  -6  -5  -2   33.07    5.38   0
   6  -5   2   38.88    5.73   0
  -6   5  -2   32.43    4.51   0
  -6  -5  -2   35.20    5.46   0
  -7  -5  -2  643.24    9.28   0
  -7   5  -2  709.82    7.12   0
  -7  -5  -2  613.87    7.23   0
   7  -5   2  792.64    7.30   0
  -7  -5  -2  714.73    8.36   0
   8  -5   2  348.77    5.86   0
  -8   5  -2  318.47    5.70   0
  -8  -5  -2  263.85    5.69   0
  -8  -5  -2  261.65    6.73   0
  -9   5  -2   42.64    4.53   0
  -9  -5  -2   34.53    5.58   0
  -9  -5  -2   37.45    4.42   0
   9  -5   2   57.08    5.83   0
  10  -5   2  330.42    4.87   0
 -10  -5  -2  212.59    6.81   0
 -10  -5  -2  234.48    5.94   0
  10  -5   2  317.50    5.63   0
 -10   5  -2  282.21    5.72   0
 -11   5  -2  270.06    5.62   0
 -11  -5  -2  189.68    6.42   0
 -11  -5  -2  205.60    5.38   0
  11  -5   2  318.86    5.55   0
  11  -5   2  302.65    5.43   0
 -12  -5  -2    5.29    5.33   0
  12  -5   2    6.11    3.60   0
 -12   5  -2    0.62    4.28   0
  12  -5   2    5.71    4.15   0
 -12  -5  -2   -0.01    3.95   0
  13  -5   2  477.05    6.31   0
  13  -5   2  460.99    5.60   0
 -13  -5  -2  262.52    7.96   0
 -13  -5  -2  251.57    6.09   0
 -13   5  -2  380.90    6.61   0
 -14  -5  -2   29.08    4.04   0
  14  -5   2   62.79    3.94   0
  14  -5   2   59.62    4.47   0
 -14   5  -2   52.47    5.65   0
 -14  -5  -2   35.49    5.67   0
  15  -5   2  158.40    4.41   0
 -15   5  -2  105.51    5.22   0
  15  -5   2  147.41    4.81   0
 -15  -5  -2   83.86    6.28   0
 -15  -5  -2   54.89    4.67   0
  16  -5   2    5.65    3.54   0
 -16   5  -2    0.42    4.42   0
 -16  -5  -2    1.04    3.75   0
 -16  -5  -2    7.33    5.34   0
  16  -5   2    1.28    3.92   0
  17  -5   2   12.52    3.71   0
 -17  -5  -2    6.78    5.31   0
 -17   5  -2    5.04    5.07   0
 -17  -5  -2   10.02    3.65   0
  17  -5   2    7.09    4.10   0
  18  -5   2   -0.15    4.64   0
  18  -5   2   -1.48    3.56   0
 -18  -5  -2    0.79    5.23   0
 -18   5  -2   -0.45    4.30   0
 -18  -5  -2    0.90    3.66   0
  19  -6  -2   -2.09    3.79   0
  19  -6  -2    2.25    3.69   0
 -19  -6   2    2.47    3.75   0
 -19   6   2    5.54    4.02   0
 -19  -6   2   -0.36    4.98   0
 -18   6   2    3.98    4.10   0
  18  -6  -2   15.59    4.44   0
  18  -6  -2   -0.16    3.84   0
 -18  -6   2    6.70    3.80   0
 -18  -6   2    4.75    3.93   0
 -17   6   2    0.01    4.14   0
 -17  -6   2    4.01    5.07   0
  17  -6  -2    4.97    3.52   0
  17  -6  -2    5.46    4.69   0
 -17  -6   2    0.39    3.79   0
 -16  -6   2    9.14    3.90   0
 -16  -6   2   10.12    4.03   0
  16  -6  -2   14.71    4.10   0
 -16   6   2    9.34    4.25   0
  16  -6  -2   24.26    4.51   0
  15  -6  -2   51.72    4.68   0
 -15   6   2   23.22    4.21   0
 -15  -6   2   22.12    4.24   0
 -15  -6   2   20.34    4.38   0
  15  -6  -2   46.75    4.16   0
 -14   6   2   47.05    4.46   0
 -14  -6   2   39.80    4.54   0
 -14  -6   2   47.09    4.50   0
  14  -6  -2   67.43    4.36   0
  14  -6  -2   77.21    4.30   0
 -13   6   2   20.15    4.18   0
  13  -6  -2   20.79    3.94   0
 -13  -6   2   11.78    4.19   0
  13  -6  -2   17.73    4.86   0
 -13  -6   2   17.92    4.17   0
 -12  -6   2  147.54    5.25   0
 -12   6   2  134.77    5.06   0
  12  -6  -2  182.28    5.01   0
 -12  -6   2  128.11    6.31   0
 -11  -6   2  387.35    6.61   0
 -11  -6   2  449.36    6.66   0
 -11   6   2  408.59    6.14   0
  11  -6  -2  489.82    5.87   0
  10  -6  -2   71.07    4.58   0
 -10  -6   2   63.18    4.56   0
 -10   6   2   74.17    4.55   0
  -9  -6   2    2.79    3.95   0
  -9   6   2   -4.64    3.94   0
   9  -6  -2    6.75    4.16   0
  -8   6   2    3.98    4.24   0
   8  -6  -2   13.11    5.54   0
  -8  -6   2    4.33    4.07   0
  -7   6   2   91.06    4.81   0
   7  -6  -2  103.60    4.96   0
  -7  -6   2   92.39    4.42   0
  -7  -6   2   86.75    4.54   0
  -6  -6   2  219.74    5.76   0
   6  -6  -2  220.66    6.43   0
  -6   6   2  206.64    5.24   0
  -5   6   2  486.41    6.33   0
  -5  -6   2  495.35    6.12   0
   5  -6  -2  522.33    6.54   0
   4  -6  -2  446.85    6.46   0
  -4   6   2  405.17    6.17   0
  -4  -6   2  415.59    5.85   0
  -3   6   2  388.21    5.69   0
  -3  -6   2  370.51    5.72   0
   3  -6  -2  379.64    7.01   0
  -2   6   2   87.17    5.51   0
   2  -6  -2   71.47    4.91   0
  -2  -6   2   74.91    4.47   0
  -1   6   2   56.78    5.64   0
   1  -6  -2   56.14    4.88   0
  -1  -6   2   57.36    4.53   0
   0   6   2  232.72    5.34   0
   0   6  -2  218.11    4.89   0
   0  -6   2  219.56    5.04   0
   0  -6  -2  213.46    5.59   0
   1  -6   2   42.15    4.45   0
   1   6   2   20.54    4.24   0
  -1   6  -2   24.10    4.26   0
  -1  -6  -2   37.66    5.71   0
  -2   6  -2 1027.86    7.59   0
  -2  -6  -2 1013.91    8.39   0
   2  -6   2 1009.24    7.65   0
   3  -6   2  333.52    5.84   0
  -3   6  -2  332.89    5.46   0
  -3  -6  -2  331.08    7.13   0
  -4   6  -2  168.37    4.61   0
   4  -6   2  184.30    5.11   0
  -4  -6  -2  176.59    6.27   0
  -5  -6  -2  220.47    5.42   0
  -5   6  -2  213.18    5.48   0
   5  -6   2  224.01    5.06   0
   6  -6   2   75.94    5.33   0
  -6   6  -2   63.92    4.18   0
  -6  -6  -2   70.09    5.44   0
  -6  -6  -2   63.05    5.60   0
  -7  -6  -2    7.74    5.23   0
   7  -6   2   16.27    4.31   0
  -7   6  -2   12.14    3.97   0
  -7  -6  -2   11.10    5.06   0
   8  -6   2  231.91    5.03   0
  -8  -6  -2  211.03    6.03   0
  -8   6  -2  203.27    4.83   0
  -8  -6  -2  178.74    4.96   0
  -8  -6  -2  173.63    6.43   0
   9  -6   2   84.24    4.53   0
  -9   6  -2   47.69    4.30   0
  -9  -6  -2   40.87    4.36   0
  -9  -6  -2   37.86    4.56   0
  -9  -6  -2   38.23    4.43   0
 -10   6  -2  265.83    6.23   0
 -10  -6  -2  197.87    5.57   0
 -10  -6  -2  188.08    5.96   0
  10  -6   2  320.70    5.44   0
  11  -6   2    8.64    4.26   0
 -11  -6  -2    2.95    4.15   0
 -11  -6  -2    6.79    5.31   0
  11  -6   2   19.60    3.65   0
 -11   6  -2    9.81    4.13   0
 -12  -6  -2   53.20    5.82   0
 -12  -6  -2   60.78    4.32   0
  12  -6   2  101.27    4.74   0
 -12   6  -2   84.27    4.77   0
  12  -6   2  106.74    4.09   0
  13  -6   2   27.82    3.70   0
 -13  -6  -2   12.99    3.73   0
 -13   6  -2    8.31    4.23   0
 -13  -6  -2   12.55    5.38   0
  13  -6   2   18.01    4.12   0
 -14  -6  -2   32.36    5.62   0
  14  -6   2   70.43    4.18   0
 -14   6  -2   50.78    4.55   0
  14  -6   2   56.58    5.08   0
 -14  -6  -2   31.71    4.34   0
  15  -6   2    7.99    4.08   0
 -15  -6  -2   -2.02    5.27   0
 -15  -6  -2   -2.52    3.72   0
 -15   6  -2   11.85    4.19   0
  15  -6   2    4.36    3.63   0
 -16  -6  -2   24.45    5.76   0
  16  -6   2   57.14    3.93   0
  16  -6   2   49.27    4.35   0
 -16  -6  -2   28.41    4.14   0
 -16   6  -2   24.49    4.77   0
  17  -6   2    7.87    4.03   0
 -17   6  -2    9.20    4.34   0
  17  -6   2   -3.00    3.59   0
 -17  -6  -2    6.36    5.07   0
 -17  -6  -2    0.02    3.76   0
 -18   7   2    8.42    4.16   0
  18  -7  -2   12.45    4.61   0
 -18  -7   2    7.12    4.16   0
 -18  -7   2    6.03    3.70   0
  18  -7  -2   10.75    3.98   0
  17  -7  -2    0.11    4.24   0
 -17  -7   2    4.24    4.95   0
 -17  -7   2   -4.42    3.60   0
  17  -7  -2    7.62    4.76   0
 -17   7   2   -2.88    4.04   0
 -16   7   2   -4.13    3.73   0
 -16  -7   2    1.14    3.78   0
 -16  -7   2    6.58    4.93   0
  16  -7  -2    2.42    4.36   0
  16  -7  -2   -2.92    3.80   0
  15  -7  -2   24.48    3.97   0
 -15  -7   2   12.66    3.97   0
 -15   7   2    9.94    4.11   0
  15  -7  -2   31.68    3.80   0
 -15  -7   2   17.79    5.09   0
  14  -7  -2   39.82    3.86   0
 -14  -7   2   20.59    5.06   0
 -14  -7   2   21.34    4.15   0
  14  -7  -2   33.89    4.02   0
 -14   7   2   17.99    4.11   0
 -13  -7   2  102.71    4.93   0
 -13   7   2   96.10    4.51   0
  13  -7  -2  141.87    5.30   0
 -13  -7   2   93.76    5.81   0
 -12   7   2  202.33    5.46   0
  12  -7  -2  286.54    5.42   0
 -12  -7   2  193.31    5.53   0
 -12  -7   2  206.42    5.64   0
 -11  -7   2  103.23    4.94   0
 -11  -7   2  100.89    5.89   0
 -11   7   2  116.02    4.96   0
  11  -7  -2  140.19    4.88   0
 -10  -7   2  224.41    5.75   0
 -10  -7   2  252.08    5.73   0
 -10   7   2  237.17    5.39   0
  10  -7  -2  303.62    5.39   0
  -9  -7   2   22.97    4.13   0
  -9   7   2   13.35    4.10   0
  -9  -7   2   13.22    4.82   0
   9  -7  -2   15.63    4.33   0
  -8   7   2    3.16    4.31   0
  -8  -7   2   13.10    3.89   0
  -8  -7   2   12.20    4.93   0
   8  -7  -2    9.92    4.37   0
  -7  -7   2    0.45    4.01   0
  -7   7   2   -4.12    4.18   0
   7  -7  -2    6.12    4.78   0
  -6   7   2  460.81    6.87   0
   6  -7  -2  520.58    7.19   0
  -6  -7   2  451.03    5.98   0
  -5  -7   2   52.27    4.26   0
  -5   7   2   41.60    4.60   0
   5  -7  -2   38.35    5.86   0
  -4   7   2   62.37    4.43   0
  -4  -7   2   51.14    4.33   0
   4  -7  -2   72.92    5.77   0
  -3   7   2   36.62    4.26   0
  -3  -7   2   29.33    4.35   0
   3  -7  -2   31.36    5.68   0
  -2   7   2   75.15    4.52   0
  -2  -7   2   88.56    4.62   0
   2  -7  -2   86.60    4.74   0
   1  -7  -2  161.23    5.14   0
  -1  -7   2  165.39    5.13   0
  -1   7   2  164.10    4.95   0
   0   7   2   22.32    4.13   0
   0  -7  -2   27.80    5.41   0
   0   7  -2   27.60    4.26   0
   0  -7   2   23.13    5.39   0
  -1   7  -2  267.72    5.16   0
  -1  -7  -2  270.93    5.71   0
   1  -7   2  268.04    5.37   0
  -2  -7  -2  243.70    6.29   0
   2  -7   2  247.81    5.23   0
  -2   7  -2  244.27    4.95   0
   3  -7   2  236.78    5.19   0
  -3   7  -2  219.38    4.88   0
  -3  -7  -2  232.04    5.68   0
  -4  -7  -2  634.33    8.02   0
  -4   7  -2  637.67    6.37   0
   4  -7   2  689.48    6.58   0
  -5  -7  -2   -0.92    5.29   0
  -5   7  -2    6.21    3.80   0
   5  -7   2    2.74    4.10   0
  -6   7  -2   62.51    4.01   0
  -6  -7  -2   64.37    5.40   0
   6  -7   2   69.78    4.33   0
  -7  -7  -2  174.57    5.85   0
  -7   7  -2  168.05    4.57   0
   7  -7   2  197.87    5.65   0
  -7  -7  -2  160.30    6.06   0
  -8  -7  -2   26.05    4.16   0
  -8  -7  -2   18.12    5.02   0
  -8   7  -2   21.60    4.14   0
   8  -7   2   47.67    4.46   0
  -9  -7  -2   37.00    5.04   0
   9  -7   2   62.45    4.58   0
  -9   7  -2   38.20    4.24   0
  -9  -7  -2   41.73    5.06   0
  -9  -7  -2   29.86    4.54   0
  10  -7   2   22.03    4.19   0
 -10  -7  -2    4.28    4.79   0
 -10  -7  -2    1.79    5.17   0
 -10  -7  -2   12.47    4.12   0
 -10   7  -2    4.68    3.91   0
 -11  -7  -2   25.30    5.21   0
 -11  -7  -2   27.38    4.94   0
  11  -7   2   41.45    5.18   0
 -11   7  -2   35.77    4.15   0
 -11  -7  -2   27.34    4.21   0
 -12   7  -2    3.00    3.98   0
  12  -7   2   -0.28    3.57   0
 -12  -7  -2    3.05    4.66   0
  12  -7   2    5.44    4.12   0
 -12  -7  -2    1.85    4.98   0
 -12  -7  -2   -2.96    3.78   0
 -13  -7  -2   13.43    4.70   0
 -13   7  -2   11.75    4.07   0
 -13  -7  -2   11.92    5.11   0
  13  -7   2   18.47    4.06   0
  13  -7   2   16.86    3.52   0
 -13  -7  -2    1.28    3.88   0
 -14  -7  -2   10.14    3.85   0
 -14  -7  -2    7.40    4.67   0
 -14  -7  -2    1.24    5.10   0
  14  -7   2   13.93    3.46   0
  14  -7   2    5.27    3.98   0
 -14   7  -2   14.17    5.05   0
 -15  -7  -2    7.39    3.86   0
  15  -7   2   23.32    3.80   0
 -15  -7  -2   10.80    5.28   0
  15  -7   2   10.49    4.00   0
 -15   7  -2   19.09    4.30   0
  16  -7   2    1.02    3.82   0
 -16   7  -2    7.79    4.21   0
 -16  -7  -2    2.46    4.55   0
 -16  -7  -2    0.32    5.11   0
  16  -7   2   -0.36    3.66   0
 -16   8   2   16.91    4.18   0
  16  -8  -2   23.38    4.09   0
 -16  -8   2    5.61    4.18   0
 -16  -8   2   11.89    4.40   0
  16  -8  -2   41.71    4.10   0
 -15   8   2   15.13    3.99   0
  15  -8  -2   34.47    3.82   0
 -15  -8   2    6.98    4.20   0
 -15  -8   2   17.96    4.01   0
  15  -8  -2   23.98    3.95   0
  14  -8  -2    4.65    3.92   0
 -14  -8   2    8.09    4.92   0
 -14  -8   2   11.59    3.79   0
 -14  -8   2    1.84    4.19   0
 -14   8   2    7.67    4.01   0
 -13  -8   2   65.28    4.68   0
  13  -8  -2  103.87    4.72   0
 -13  -8   2   64.00    5.21   0
 -13  -8   2   59.58    4.72   0
 -13   8   2   71.94    4.66   0
 -12  -8   2   28.20    5.11   0
 -12  -8   2   31.27    4.12   0
  12  -8  -2   49.59    4.46   0
 -12  -8   2   38.36    4.17   0
 -12   8   2   26.02    4.34   0
 -11  -8   2    5.89    3.91   0
 -11  -8   2    5.35    4.83   0
  11  -8  -2    4.86    3.99   0
 -11   8   2    9.50    4.02   0
 -10  -8   2    7.82    3.89   0
 -10   8   2    4.22    4.00   0
  10  -8  -2   11.17    4.11   0
 -10  -8   2    6.43    4.72   0
  -9  -8   2   44.92    4.22   0
  -9  -8   2   48.47    4.95   0
   9  -8  -2   58.63    4.45   0
  -9   8   2   50.37    5.18   0
  -8  -8   2   93.83    4.51   0
  -8  -8   2   86.79    4.25   0
   8  -8  -2  116.83    4.81   0
  -8   8   2   86.37    4.69   0
  -7   8   2   92.62    4.63   0
  -7  -8   2  110.03    5.36   0
   7  -8  -2  121.65    4.81   0
   6  -8  -2   10.00    4.29   0
  -6  -8   2    6.16    3.90   0
  -6   8   2    6.43    3.89   0
   5  -8  -2    6.09    5.26   0
  -5  -8   2    5.71    3.94   0
  -5   8   2    4.20    3.94   0
   4  -8  -2    2.28    4.34   0
  -4   8   2    1.60    4.00   0
  -4  -8   2    1.86    4.14   0
   3  -8  -2  890.86    7.77   0
  -3  -8   2  886.38    7.58   0
  -3   8   2  901.96    7.58   0
  -2   8   2  110.77    5.26   0
  -2  -8   2  119.12    4.78   0
   2  -8  -2  115.91    4.93   0
  -1   8   2   -0.16    4.71   0
  -1  -8   2    3.66    4.17   0
   1  -8  -2    0.75    4.05   0
   0   8   2   13.25    3.93   0
   0  -8   2   17.75    4.10   0
   0  -8  -2   13.38    5.02   0
  -1   8  -2  896.98    7.65   0
  -1  -8  -2  832.93    8.29   0
   1  -8   2  844.64    7.25   0
   2  -8   2    1.75    4.96   0
  -2   8  -2   12.13    4.80   0
  -2  -8  -2   10.02    5.02   0
  -3  -8  -2   40.19    5.29   0
  -3   8  -2   38.33    3.86   0
   3  -8   2   51.53    4.15   0
  -4  -8  -2  152.19    5.83   0
  -4   8  -2  145.98    4.55   0
   4  -8   2  147.44    4.63   0
   5  -8   2   99.03    4.56   0
  -5  -8  -2   86.23    5.38   0
  -5   8  -2   81.17    4.25   0
  -6  -8  -2  240.61    5.63   0
  -6   8  -2  220.38    5.14   0
   6  -8   2  257.52    5.46   0
  -7   8  -2   19.30    3.67   0
   7  -8   2   27.39    4.03   0
  -7  -8  -2   28.56    4.85   0
  -7  -8  -2   28.51    4.82   0
   8  -8   2   17.41    3.88   0
  -8  -8  -2    9.18    4.64   0
  -8   8  -2   16.18    3.54   0
  -8  -8  -2   15.37    4.68   0
  -9  -8  -2   53.83    4.15   0
  -9   8  -2   78.63    4.04   0
   9  -8   2   82.32    4.23   0
  -9  -8  -2   57.77    5.35   0
  -9  -8  -2   70.40    5.33   0
  10  -8   2   21.79    3.97   0
 -10  -8  -2   10.61    3.87   0
 -10   8  -2   17.81    3.87   0
 -10  -8  -2   12.85    4.88   0
 -10  -8  -2   15.18    4.07   0
  11  -8   2   18.40    3.91   0
 -11  -8  -2   12.73    4.20   0
 -11   8  -2   20.95    4.24   0
 -11  -8  -2    9.35    3.89   0
 -11  -8  -2   11.40    5.09   0
 -12  -8  -2    5.31    4.66   0
 -12   8  -2   10.73    4.86   0
  12  -8   2    8.42    4.00   0
 -12  -8  -2    5.84    4.93   0
 -12  -8  -2    5.91    3.65   0
 -13   8  -2   47.99    4.51   0
  13  -8   2   61.83    4.27   0
 -13  -8  -2   29.12    5.57   0
 -13  -8  -2   23.84    4.20   0
  13  -8   2   73.47    4.04   0
 -13  -8  -2   41.77    5.35   0
 -14   8  -2    3.86    4.00   0
 -14  -8  -2    1.24    5.02   0
 -14  -8  -2    5.18    4.81   0
  14  -8   2   10.31    3.55   0
 -14  -8  -2    5.65    3.75   0
  14  -8   2    4.98    3.99   0
  15  -8   2   12.67    3.67   0
 -15  -8  -2    5.10    3.88   0
  15  -8   2   20.54    4.00   0
 -15  -8  -2    8.65    5.61   0
 -15  -8  -2    5.74    4.95   0
 -15   8  -2   10.13    4.19   0
  15  -9  -2    8.60    3.75   0
 -15   9   2   -0.42    3.90   0
 -15  -9   2    2.71    4.69   0
 -15  -9   2    3.94    4.00   0
 -15  -9   2    5.58    3.81   0
 -14   9   2    3.84    3.82   0
 -14  -9   2    4.38    3.94   0
  14  -9  -2   -1.71    3.52   0
 -14  -9   2    5.39    4.60   0
 -14  -9   2    2.41    3.80   0
 -13   9   2    5.28    3.99   0
 -13  -9   2    3.45    3.78   0
 -13  -9   2    9.37    3.80   0
 -13  -9   2    3.92    4.66   0
  13  -9  -2    9.83    3.96   0
  12  -9  -2   24.36    4.22   0
 -12  -9   2   10.94    4.03   0
 -12   9   2   18.62    3.98   0
 -12  -9   2   12.42    3.97   0
 -12  -9   2   14.39    3.86   0
 -11   9   2    7.32    4.71   0
  11  -9  -2   10.08    3.99   0
 -11  -9   2   13.68    3.92   0
 -11  -9   2    9.70    4.65   0
 -10   9   2   11.17    4.04   0
 -10  -9   2   23.88    4.91   0
  10  -9  -2   18.39    4.23   0
 -10  -9   2   22.39    4.90   0
   9  -9  -2    5.17    4.92   0
  -9  -9   2    9.61    4.75   0
  -9  -9   2    3.37    4.57   0
  -9   9   2    2.79    3.86   0
  -8   9   2    6.24    3.72   0
  -8  -9   2    0.60    3.70   0
   8  -9  -2    0.84    3.98   0
  -8  -9   2    0.19    4.71   0
  -7  -9   2   38.00    3.88   0
   7  -9  -2   45.57    4.38   0
  -7   9   2   30.87    4.10   0
  -6   9   2  154.48    4.71   0
  -6  -9   2  140.07    4.51   0
   6  -9  -2  166.91    5.95   0
  -5  -9   2    6.55    4.59   0
   5  -9  -2   12.80    4.59   0
  -5   9   2    4.88    4.20   0
  -4   9   2   -1.57    3.86   0
   4  -9  -2    9.02    4.96   0
  -4  -9   2    7.23    3.88   0
   3  -9  -2    0.60    4.01   0
  -3   9   2    1.16    3.67   0
  -3  -9   2   -3.45    4.04   0
  -2  -9   2  253.08    5.23   0
  -2   9   2  256.21    4.92   0
   2  -9  -2  273.13    5.94   0
   1  -9  -2   20.37    4.28   0
  -1   9   2   16.21    3.89   0
  -1  -9   2   13.21    3.90   0
   0  -9  -2   26.39    5.27   0
   0  -9   2   23.71    4.23   0
   1  -9   2    3.76    4.11   0
  -1  -9  -2    4.12    4.04   0
  -2   9  -2   83.07    4.23   0
   2  -9   2   88.44    4.49   0
  -2  -9  -2   80.32    5.23   0
   3  -9   2   99.00    4.51   0
  -3   9  -2   96.33    4.16   0
  -3  -9  -2   90.93    4.31   0
   4  -9   2   29.30    4.15   0
  -4   9  -2   28.30    3.92   0
  -4  -9  -2   21.24    4.94   0
  -5  -9  -2   -5.22    3.78   0
   5  -9   2    3.13    4.00   0
  -5   9  -2    2.23    3.63   0
   6  -9   2   23.36    3.98   0
  -6  -9  -2   17.62    5.10   0
  -6   9  -2   20.55    3.78   0
   7  -9   2   92.11    4.43   0
  -7   9  -2   68.36    4.15   0
  -7  -9  -2   74.46    5.51   0
  -7  -9  -2   70.78    5.40   0
  -8   9  -2  141.42    4.56   0
  -8  -9  -2  123.54    5.69   0
  -8  -9  -2  143.03    5.76   0
   8  -9   2  187.84    4.83   0
  -9   9  -2   -0.79    3.56   0
  -9  -9  -2   -0.88    4.67   0
  -9  -9  -2    1.93    4.54   0
   9  -9   2    0.15    3.84   0
 -10  -9  -2    1.58    3.85   0
 -10  -9  -2   -3.57    4.72   0
 -10   9  -2    0.40    3.56   0
  10  -9   2    2.11    3.85   0
 -10  -9  -2   12.19    3.57   0
 -11  -9  -2   15.66    4.78   0
 -11  -9  -2   19.24    4.58   0
 -11  -9  -2   22.48    5.01   0
  11  -9   2   20.41    4.57   0
 -11   9  -2   28.73    3.89   0
 -12  -9  -2   19.63    4.61   0
 -12  -9  -2   16.90    4.91   0
  12  -9   2   27.08    3.99   0
 -12   9  -2   22.37    4.08   0
 -12  -9  -2   20.29    5.10   0
 -13  -9  -2   -1.64    4.93   0
  13  -9   2   -0.41    3.49   0
 -13   9  -2    5.60    3.70   0
  13  -9   2    9.65    4.68   0
 -13  -9  -2    0.74    3.69   0
 -13  -9  -2    4.34    4.73   0
 -12 -10   2    1.76    3.90   0
  12 -10  -2    7.54    3.89   0
 -12 -10   2    8.48    3.74   0
 -12  10   2   -5.45    3.74   0
 -12 -10   2    0.22    3.85   0
 -11 -10   2   30.27    5.16   0
 -11  10   2   23.52    4.25   0
 -11 -10   2   30.50    4.35   0
  11 -10  -2   34.42    4.33   0
  10 -10  -2    2.19    3.87   0
 -10  10   2    3.78    3.76   0
 -10 -10   2    5.88    3.69   0
 -10 -10   2    2.98    3.69   0
  -9 -10   2   24.09    4.09   0
   9 -10  -2   39.76    4.16   0
  -9 -10   2   27.71    4.15   0
  -9  10   2   31.57    4.05   0
  -8  10   2   31.10    3.93   0
  -8 -10   2   33.62    4.97   0
   8 -10  -2   39.31    5.11   0
  -8 -10   2   32.85    4.06   0
   7 -10  -2   46.80    4.05   0
  -7 -10   2   35.99    5.00   0
  -7  10   2   37.24    3.90   0
  -6  10   2    7.90    3.85   0
   6 -10  -2    8.65    3.98   0
  -6 -10   2    3.19    3.91   0
  -5 -10   2    9.65    3.85   0
  -5  10   2    3.67    3.73   0
   5 -10  -2    7.50    4.03   0
   4 -10  -2    2.05    3.94   0
  -4  10   2    4.93    3.64   0
  -4 -10   2    0.10    3.85   0
  -3 -10   2    6.80    3.89   0
  -3  10   2    5.94    4.61   0
   3 -10  -2   13.60    5.04   0
  -2 -10   2   24.89    3.91   0
  -2  10   2   23.70    4.68   0
   2 -10  -2   21.25    4.18   0
   1 -10  -2   29.31    4.33   0
  -1 -10   2   23.46    4.07   0
   0 -10  -2   15.96    4.09   0
   0 -10   2   25.49    4.87   0
  -1 -10  -2    0.63    4.64   0
   1 -10   2   15.35    3.80   0
  -2 -10  -2    1.64    4.76   0
   2 -10   2    1.42    4.76   0
  -3 -10  -2   16.59    4.13   0
  -3  10  -2   12.48    4.60   0
   3 -10   2   25.84    4.12   0
   4 -10   2   -0.47    4.86   0
  -4 -10  -2   -0.89    4.09   0
  -4  10  -2    4.68    3.78   0
  -5 -10  -2   40.81    4.34   0
   5 -10   2   48.56    4.32   0
  -5  10  -2   36.24    4.02   0
  -6  10  -2   16.74    3.85   0
  -6 -10  -2   10.88    4.19   0
   6 -10   2   26.56    4.16   0
  -7 -10  -2    0.21    3.59   0
   7 -10   2   -0.60    3.71   0
  -7 -10  -2    0.67    3.88   0
  -7  10  -2   -2.39    3.61   0
   8 -10   2   16.57    3.93   0
  -8 -10  -2    6.86    4.85   0
  -8  10  -2    8.52    3.65   0
  -8 -10  -2    6.37    4.54   0
  -9 -10  -2    4.23    4.79   0
  -9  10  -2    9.69    3.73   0
   9 -10   2    8.13    3.80   0
  -9 -10  -2   -2.29    5.01   0
 -10  10  -2    6.60    3.60   0
 -10 -10  -2    2.47    4.04   0
 -10 -10  -2    3.65    3.63   0
  10 -10   2    3.04    3.68   0
 -10 -10  -2   -0.99    4.63   0
  -9 -11   2    1.63    3.88   0
   9 -11  -2    5.00    3.87   0
  -9 -11   2    5.33    3.72   0
  -9  11   2   -3.02    4.58   0
   8 -11  -2    4.62    3.95   0
  -8  11   2    3.30    3.75   0
  -8 -11   2    7.97    3.91   0
  -8 -11   2    8.80    4.60   0
  -7  11   2    1.58    3.69   0
  -7 -11   2   -0.32    3.64   0
   7 -11  -2    5.19    3.78   0
   6 -11  -2    2.32    3.99   0
  -6 -11   2    1.46    3.93   0
  -6  11   2   10.01    3.70   0
  -5 -11   2   52.28    4.44   0
   5 -11  -2   70.63    4.46   0
  -5  11   2   53.53    4.24   0
  -4  11   2   14.70    4.51   0
  -4 -11   2    8.39    3.82   0
   4 -11  -2   11.55    4.38   0
  -3  11   2   91.51    4.24   0
   3 -11  -2   92.90    4.40   0
  -3 -11   2   76.92    4.99   0
   2 -11  -2    8.59    4.04   0
  -2 -11   2    4.69    3.95   0
  -1 -11   2    4.79    3.87   0
   1 -11  -2    5.14    4.02   0
   0 -11   2    3.87    3.80   0
   0 -11  -2    5.48    4.15   0
   1 -11   2   13.80    3.92   0
  -1 -11  -2   12.18    4.02   0
  -2 -11  -2   34.20    4.38   0
   2 -11   2   32.93    4.11   0
  -3 -11  -2    9.91    4.86   0
   3 -11   2    9.45    3.87   0
  -4 -11  -2    1.12    4.87   0
  -4  11  -2    4.86    3.59   0
   4 -11   2   -0.38    3.88   0
  -5  11  -2    6.93    3.66   0
   5 -11   2    7.83    3.96   0
  -5 -11  -2    3.93    4.01   0
  -6  11  -2   27.27    4.00   0
  -6 -11  -2   19.91    5.27   0
   6 -11   2   29.53    4.23   0
  -7  11  -2    3.76    3.62   0
  -7 -11  -2    2.86    4.88   0
  -7 -11  -2    3.99    3.73   0
   7 -11   2    4.76    3.95   0
  22   0  -3    2.57    4.42   0
  22   0  -3    5.63    3.66   0
 -22   0   3   -2.97    4.44   0
 -21   0   3    2.46    4.20   0
  21   0  -3   -0.01    3.57   0
  21   0  -3    0.28    3.53   0
 -20   0   3   10.01    4.24   0
  20   0  -3    5.79    3.75   0
  20   0  -3    4.17    3.62   0
  19   0  -3    5.50    4.63   0
  19   0  -3   -3.44    3.71   0
 -19   0   3    1.96    4.37   0
  18   0  -3    0.42    3.67   0
  18   0  -3    0.33    3.60   0
 -18   0   3    3.86    4.27   0
 -18   0   3    5.05    4.49   0
  17   0  -3    1.94    3.82   0
 -17   0   3   -1.03    3.56   0
 -17   0   3    8.60    4.52   0
  17   0  -3    4.80    3.89   0
 -16   0   3    3.32    4.69   0
  16   0  -3    2.36    3.58   0
  16   0  -3    1.74    4.07   0
 -16   0   3    4.32    3.76   0
 -15   0   3    0.38    4.78   0
  15   0  -3    0.31    4.21   0
 -15   0   3    1.64    4.72   0
  15   0  -3    2.17    4.86   0
 -14   0   3   -1.43    4.70   0
  14   0  -3   -0.58    4.84   0
  14   0  -3    2.36    4.36   0
 -14   0   3    4.96    4.91   0
  13   0  -3    5.09    4.18   0
 -13   0   3   -0.61    3.91   0
 -13   0   3    2.94    4.96   0
  13   0  -3   -0.95    3.98   0
  12   0  -3    1.90    4.21   0
 -12   0   3    4.79    4.90   0
  12   0  -3    1.10    5.24   0
 -12   0   3   -0.68    4.09   0
  11   0  -3   -5.21    4.53   0
 -11   0   3   -0.13    4.90   0
  11   0  -3   -1.16    4.34   0
 -11   0   3    1.34    4.35   0
  10   0  -3   -0.44    4.54   0
 -10   0   3    2.48    4.41   0
  10   0  -3    5.40    4.60   0
 -10   0   3   -1.10    4.91   0
  -9   0   3   -1.93    5.11   0
  -9   0   3    1.71    5.61   0
   9   0  -3   -2.07    5.85   0
   9   0  -3    4.83    4.88   0
  -8   0   3    5.11    5.63   0
   8   0  -3   -2.32    5.11   0
   8   0  -3    0.72    6.01   0
  -8   0   3    1.65    5.69   0
  -7   0   3    4.13    6.00   0
   7   0  -3    3.98    6.95   0
   7   0  -3    4.22    5.86   0
  -7   0   3    3.05    6.68   0
   6   0  -3    3.84    6.32   0
   6   0  -3    0.43    7.71   0
  -6   0   3    4.31    6.39   0
  -6   0   3    2.70    7.63   0
   5   0  -3    6.42    6.58   0
  -5   0   3    2.75    6.58   0
   5   0  -3    6.65    8.71   0
  -5   0   3    5.19    8.50   0
   4   0  -3    2.00    7.18   0
   4   0  -3    1.32   12.15   0
  -4   0   3    0.74   10.68   0
  -4   0   3    6.83    7.16   0
  -3   0   3    3.19    8.05   0
   3   0  -3    0.29    7.92   0
  -2   0   3    2.13    8.28   0
   2   0  -3    8.05   10.85   0
  -1   0   3    3.91    8.29   0
  -1   0   3    2.89    9.80   0
   1   0  -3    2.77   12.01   0
   0   0   3    1.67    7.74   0
   0   0  -3    0.02   10.43   0
  -1   0  -3    2.27   11.15   0
  -1   0  -3    1.77    8.00   0
   1   0   3    1.81    7.32   0
   1   0   3    3.53   10.17   0
  -2   0  -3    3.01    6.94   0
   2   0   3    4.52    8.82   0
   2   0   3    2.34   10.29   0
  -2   0  -3    2.98   11.02   0
   3   0   3    3.45    6.26   0
  -3   0  -3    6.68    8.74   0
   3   0   3    2.92    8.41   0
  -3   0  -3   -1.84    6.08   0
  -4   0  -3    7.78    6.34   0
   4   0   3    1.78    5.48   0
   4   0   3    1.72    8.35   0
  -4   0  -3    1.84    8.11   0
   5   0   3    2.03    7.16   0
  -5   0  -3   -0.22    7.26   0
   5   0   3    3.42    4.80   0
  -5   0  -3    3.15    4.81   0
  -6   0  -3    2.74    6.80   0
   6   0   3   -0.76    6.56   0
  -6   0  -3    1.71    4.51   0
   6   0   3    2.63    5.54   0
  -7   0  -3   -2.20    6.79   0
   7   0   3    0.81    4.38   0
  -7   0  -3   -0.17    4.49   0
   7   0   3    5.39    6.31   0
  -8   0  -3    1.06    5.20   0
   8   0   3   -1.61    3.97   0
   8   0   3    0.31    5.90   0
  -8   0  -3    2.18    4.04   0
  -9   0  -3    1.61    4.66   0
   9   0   3    0.65    3.74   0
  -9   0  -3    9.21    6.26   0
   9   0   3    5.43    5.80   0
 -10   0  -3   -2.04    3.84   0
 -10   0  -3    5.25    6.39   0
  10   0   3   -1.75    3.88   0
  10   0   3    2.84    5.72   0
 -11   0  -3   -1.30    6.36   0
 -11   0  -3   -1.13    3.76   0
  11   0   3    8.11    5.52   0
  11   0   3    1.26    3.79   0
 -12   0  -3    4.24    4.97   0
  12   0   3    0.08    4.33   0
 -12   0  -3    3.98    3.71   0
  12   0   3    5.15    3.64   0
 -13   0  -3    6.27    4.73   0
 -13   0  -3   -2.22    3.56   0
  13   0   3    0.47    4.22   0
  13   0   3   -1.07    3.55   0
  14   0   3    0.93    4.83   0
 -14   0  -3    0.38    5.66   0
 -14   0  -3   -2.41    4.43   0
  14   0   3   -2.73    3.79   0
 -15   0  -3   -3.51    5.38   0
  15   0   3    5.16    4.62   0
  15   0   3   -2.86    3.70   0
 -15   0  -3    3.32    3.63   0
 -16   0  -3    0.03    5.44   0
  16   0   3    1.47    4.61   0
 -16   0  -3    8.65    3.62   0
  16   0   3    1.60    3.60   0
  17   0   3    1.62    4.67   0
  17   0   3    3.23    3.71   0
 -17   0  -3    0.36    3.55   0
 -17   0  -3    1.86    5.49   0
 -18   0  -3    3.54    4.45   0
  18   0   3    1.92    4.62   0
  18   0   3   -4.85    3.48   0
  19   0   3    1.09    4.65   0
  19   0   3    3.74    3.58   0
 -19   0  -3    2.24    5.58   0
  22   1  -3   -1.40    4.45   0
 -22  -1   3    5.23    5.15   0
  22   1  -3    5.88    3.68   0
 -22   1   3    4.65    4.22   0
  22  -1  -3   10.54    3.60   0
 -22  -1   3    1.23    3.96   0
  22  -1  -3    2.13    3.78   0
 -21   1   3    3.46    4.25   0
  21   1  -3    4.50    3.74   0
  21  -1  -3    8.10    3.66   0
  21   1  -3    8.11    4.25   0
  21  -1  -3   11.19    4.57   0
 -21  -1   3   -4.77    5.15   0
 -21  -1   3    2.73    3.76   0
  20   1  -3   19.64    4.56   0
  20  -1  -3   26.76    3.80   0
  20  -1  -3   34.43    3.81   0
  20   1  -3   37.84    3.81   0
 -20   1   3   19.65    4.27   0
 -20  -1   3   21.71    3.76   0
 -20  -1   3   24.88    5.23   0
  19  -1  -3   26.93    3.93   0
 -19  -1   3   20.69    5.42   0
  19   1  -3   26.35    4.74   0
 -19   1   3    9.87    4.54   0
  19   1  -3   25.72    4.03   0
  19  -1  -3   27.41    3.94   0
 -19  -1   3   16.23    4.02   0
 -18   1   3   17.20    4.47   0
  18   1  -3   15.94    3.78   0
  18  -1  -3   14.34    4.37   0
 -18  -1   3    5.76    4.26   0
  18   1  -3   15.67    4.13   0
  18  -1  -3    9.34    3.86   0
 -18  -1   3   12.33    4.58   0
 -17  -1   3   10.53    3.80   0
 -17  -1   3    5.17    4.50   0
  17   1  -3   15.83    4.69   0
  17  -1  -3   10.61    5.01   0
 -17   1   3   14.73    5.58   0
  17  -1  -3   15.24    3.66   0
  17   1  -3   12.41    3.88   0
  16   1  -3   73.58    4.31   0
  16  -1  -3   65.16    4.44   0
 -16   1   3   56.36    5.05   0
 -16  -1   3   44.72    5.01   0
  16  -1  -3   67.42    4.16   0
 -16  -1   3   52.61    4.21   0
  16   1  -3   66.26    4.38   0
  15   1  -3    4.18    3.67   0
  15   1  -3    1.02    4.28   0
  15  -1  -3    3.84    4.40   0
 -15   1   3    1.72    4.82   0
 -15  -1   3    8.25    5.97   0
  15  -1  -3    2.30    3.79   0
 -15  -1   3   -2.62    3.95   0
 -14  -1   3   28.11    5.10   0
  14   1  -3   32.72    4.38   0
  14  -1  -3   33.40    4.07   0
  14   1  -3   33.44    3.96   0
 -14  -1   3   27.08    3.97   0
 -14   1   3   21.74    4.95   0
  14  -1  -3   31.83    5.45   0
  13  -1  -3   59.86    4.33   0
  13  -1  -3   57.08    4.62   0
 -13  -1   3   45.16    5.12   0
  13   1  -3   60.41    5.40   0
  13   1  -3   56.68    4.38   0
 -13  -1   3   49.04    4.28   0
 -13   1   3   49.36    5.17   0
 -12  -1   3    7.99    4.85   0
  12   1  -3    3.42    4.18   0
  12   1  -3    1.73    4.24   0
  12  -1  -3   -0.73    4.11   0
  12  -1  -3    1.01    4.62   0
 -12  -1   3    5.43    4.30   0
 -12   1   3   -1.67    5.98   0
  11   1  -3  701.06    7.02   0
  11  -1  -3  730.73    7.34   0
  11  -1  -3  676.92    6.81   0
 -11   1   3  562.20    7.50   0
  11   1  -3  777.03    8.19   0
 -11  -1   3  608.35    8.37   0
 -11  -1   3  547.25    7.80   0
 -10  -1   3  634.78    7.76   0
 -10  -1   3  585.10    8.03   0
  10  -1  -3  669.24    6.86   0
  10   1  -3  686.03    7.26   0
  10  -1  -3  728.67    7.39   0
  10   1  -3  764.92    7.63   0
 -10   1   3  601.54    7.56   0
  -9  -1   3  324.71    6.69   0
  -9  -1   3  308.08    7.74   0
   9   1  -3  382.80    6.76   0
   9   1  -3  366.53    7.33   0
   9  -1  -3  367.85    6.43   0
  -9   1   3  306.65    6.51   0
   9  -1  -3  351.50    7.09   0
  -8   1   3  172.17    6.17   0
   8   1  -3  199.58    5.92   0
  -8  -1   3  187.63    5.94   0
  -8  -1   3  169.16    6.25   0
   8  -1  -3  185.48    5.92   0
   8   1  -3  213.32    6.13   0
   8  -1  -3  200.10    6.68   0
   7  -1  -3   86.23    7.01   0
  -7  -1   3   31.85    6.11   0
  -7  -1   3   29.86    6.95   0
   7   1  -3   22.43    6.40   0
   7   1  -3  157.35    6.56   0
   7  -1  -3   18.34    7.51   0
  -7   1   3    7.35    6.21   0
  -6  -1   3 2216.04   13.87   0
   6  -1  -3 2506.43   16.28   0
   6  -1  -3 2293.75   13.45   0
  -6   1   3 2148.24   13.89   0
  -6  -1   3 2466.50   17.17   0
   6   1  -3 2479.39   13.59   0
   5   1  -3 2342.42   13.62   0
  -5  -1   3 2376.41   18.62   0
   5  -1  -3 2114.79   14.03   0
  -5   1   3 1978.02   14.39   0
  -5  -1   3 2142.95   13.63   0
  -3  -1   3 2888.62   16.89   0
  -3   1   3 2712.50   19.68   0
   3  -1  -3 2637.90   20.25   0
  -1   1   3 1196.28   19.20   0
   1  -1  -3 1246.74   19.04   0
   4   1   3 2374.72   12.21   0
   4   1   3 2165.62   19.37   0
  -4   1  -3 2225.11   14.20   0
  -4  -1  -3 2270.20   12.75   0
   4  -1   3 2295.04   11.82   0
  -4  -1  -3 2314.61   21.79   0
   4  -1   3 2221.49   14.16   0
   5  -1   3   15.68    4.68   0
  -5  -1  -3   15.45    8.81   0
   5  -1   3   18.25    5.47   0
   5   1   3   15.77    7.86   0
  -5  -1  -3   13.39    4.86   0
   5   1   3   18.50    4.74   0
  -5   1  -3   18.28    6.64   0
  -5   1  -3   13.80    4.74   0
   6   1   3  150.58    5.29   0
   6   1   3  138.07    6.80   0
   6  -1   3  144.31    5.15   0
  -6   1  -3  140.87    6.20   0
   6  -1   3  141.28    6.07   0
  -6   1  -3  126.73    5.16   0
  -6  -1  -3  126.06    5.26   0
  -6  -1  -3  144.46    7.77   0
   7   1   3  221.13    5.28   0
   7  -1   3  206.23    6.31   0
   7   1   3  199.76    7.18   0
  -7  -1  -3  223.51    9.12   0
  -7   1  -3  207.99    7.55   0
  -7   1  -3  173.69    5.22   0
   7  -1   3  212.45    6.08   0
  -7  -1  -3  179.74    5.50   0
   8   1   3   -5.52    4.29   0
   8   1   3    0.61    5.39   0
  -8  -1  -3   -4.25    6.27   0
  -8  -1  -3   -2.98    4.08   0
   8  -1   3   -3.59    6.25   0
  -8   1  -3   -6.52    3.91   0
  -8   1  -3   -2.27    5.29   0
   8  -1   3  -10.39    3.98   0
   9   1   3  293.63    4.92   0
  -9  -1  -3  282.52    7.76   0
   9  -1   3  293.54    4.85   0
   9   1   3  280.82    6.70   0
  -9   1  -3  293.97    6.44   0
  -9  -1  -3  218.67    5.14   0
   9  -1   3  282.42    6.85   0
  -9   1  -3  233.48    4.95   0
 -10   1  -3   54.02    6.21   0
  10   1   3   51.11    4.16   0
  10  -1   3   49.74    5.75   0
 -10  -1  -3   36.22    4.07   0
  10   1   3   44.42    5.68   0
 -10   1  -3   31.97    4.88   0
 -10  -1  -3   49.92    6.60   0
  10  -1   3   46.86    4.01   0
  11  -1   3   34.30    4.77   0
  11  -1   3   37.56    4.50   0
 -11   1  -3   29.75    3.98   0
 -11  -1  -3   23.09    4.11   0
 -11  -1  -3   29.82    6.56   0
  11   1   3   34.43    4.03   0
  11   1   3   33.45    5.48   0
 -11   1  -3   34.58    6.37   0
  12  -1   3   -0.73    3.55   0
  12  -1   3    2.63    5.40   0
 -12   1  -3    3.50    5.88   0
  12   1   3    6.92    3.69   0
 -12  -1  -3    2.28    3.69   0
 -12  -1  -3    9.66    6.20   0
  12   1   3    1.33    5.39   0
  13  -1   3   49.88    3.94   0
 -13   1  -3   42.94    5.96   0
  13  -1   3   45.54    5.40   0
 -13  -1  -3   29.87    3.93   0
 -13  -1  -3   46.82    4.94   0
  13   1   3   45.53    5.19   0
  13   1   3   49.39    3.99   0
 -14  -1  -3   28.68    4.12   0
  14   1   3   51.25    4.04   0
 -14  -1  -3   41.94    6.01   0
  14  -1   3   52.08    4.50   0
 -14   1  -3   45.78    5.08   0
  14   1   3   52.58    4.40   0
  14  -1   3   48.20    3.86   0
 -15  -1  -3   -1.96    5.36   0
  15   1   3    4.74    3.69   0
  15   1   3    8.17    4.55   0
  15  -1   3   -5.14    3.61   0
  15  -1   3   -0.23    4.94   0
 -15   1  -3    7.44    5.58   0
 -15  -1  -3    1.41    3.74   0
  16   1   3    3.27    3.89   0
 -16   1  -3    5.44    4.48   0
 -16  -1  -3    2.37    3.63   0
  16  -1   3   11.77    3.62   0
  16   1   3    3.90    3.63   0
 -16  -1  -3    7.16    4.60   0
  16  -1   3    7.81    3.97   0
  17   1   3   20.42    3.77   0
 -17  -1  -3   13.24    5.66   0
  17   1   3   19.31    4.61   0
  17  -1   3   14.61    4.57   0
  17  -1   3   14.81    3.94   0
 -17  -1  -3    6.87    3.70   0
 -17   1  -3   11.06    4.60   0
  18   1   3    4.45    3.66   0
 -18   1  -3    7.10    4.34   0
  18   1   3    2.65    3.79   0
  18  -1   3    0.73    4.92   0
  18  -1   3    9.91    3.63   0
 -18  -1  -3    4.62    3.65   0
 -18  -1  -3   -3.76    4.28   0
  19   1   3    2.16    4.48   0
 -19   1  -3    0.40    4.44   0
  19  -1   3    1.22    3.66   0
  19   1   3    3.76    3.63   0
  19  -1   3    4.51    4.54   0
 -19  -1  -3    6.57    3.73   0
 -19  -1  -3  -10.22    5.29   0
 -22   2   3    3.80    4.30   0
  22  -2  -3    1.30    3.72   0
  22   2  -3    4.68    4.33   0
  22  -2  -3    6.78    3.68   0
 -22  -2   3    3.00    3.95   0
 -22  -2   3    1.35    5.14   0
  21  -2  -3   10.61    4.78   0
 -21   2   3    1.97    4.44   0
 -21  -2   3   -1.72    3.86   0
 -21  -2   3    7.02    4.16   0
  21  -2  -3    9.47    3.57   0
  21   2  -3   -3.15    3.59   0
 -20   2   3   21.11    5.42   0
  20  -2  -3   22.14    3.71   0
  20  -2  -3   19.72    4.01   0
  20   2  -3   26.52    3.91   0
 -20  -2   3   22.87    3.81   0
 -20  -2   3   18.74    4.43   0
 -19  -2   3   -2.84    5.26   0
  19  -2  -3    6.77    3.83   0
  19   2  -3    5.89    3.64   0
 -19  -2   3   -1.34    3.79   0
  19  -2  -3    6.46    3.59   0
 -19   2   3    5.71    4.38   0
 -18   2   3   11.13    4.65   0
  18  -2  -3   30.73    4.94   0
 -18  -2   3   14.40    3.83   0
  18  -2  -3   21.60    3.82   0
  18   2  -3   15.24    3.77   0
 -18  -2   3    8.88    4.30   0
  17   2  -3    3.95    3.68   0
 -17  -2   3    3.97    3.66   0
 -17  -2   3    5.89    5.05   0
 -17   2   3    8.11    4.62   0
  17  -2  -3    9.20    3.62   0
  17  -2  -3   12.38    4.06   0
  16  -2  -3    4.33    4.68   0
  16   2  -3    5.99    3.93   0
 -16   2   3    5.04    4.45   0
  16  -2  -3   -0.74    4.13   0
 -16  -2   3   -0.80    3.89   0
 -16  -2   3    5.70    4.50   0
 -15  -2   3  130.22    4.95   0
 -15   2   3  145.58    5.68   0
 -15  -2   3  103.75    5.55   0
  15  -2  -3  197.96    5.21   0
  15  -2  -3  208.47    4.69   0
  15   2  -3  196.00    4.79   0
  14  -2  -3  131.71    4.94   0
 -14   2   3  101.39    5.29   0
  14  -2  -3  145.99    4.33   0
 -14  -2   3   86.66    6.24   0
  14   2  -3  128.61    4.69   0
 -14  -2   3  102.56    4.51   0
 -13  -2   3  152.29    5.06   0
 -13  -2   3  118.11    5.49   0
 -13   2   3  136.30    5.57   0
  13  -2  -3  177.16    5.17   0
  13  -2  -3  188.12    4.81   0
  13   2  -3  188.32    4.86   0
 -12   2   3   99.57    6.48   0
 -12  -2   3  103.65    5.34   0
  12   2  -3  134.28    4.67   0
 -12  -2   3  112.49    4.89   0
  12  -2  -3  141.43    5.12   0
  12  -2  -3  139.19    4.77   0
 -11  -2   3  213.07    6.71   0
  11  -2  -3  257.44    5.78   0
 -11  -2   3  206.55    6.85   0
  11  -2  -3  276.78    5.47   0
 -11   2   3  205.70    6.14   0
  11   2  -3  249.10    5.51   0
 -10   2   3  341.48    6.54   0
  10   2  -3  415.05    6.40   0
 -10  -2   3  314.75    6.87   0
 -10  -2   3  367.26    6.67   0
  10  -2  -3  437.78    6.30   0
  10  -2  -3  394.59    6.15   0
   9   2  -3   92.00    5.32   0
  -9  -2   3   81.01    5.54   0
  -9  -2   3   95.16    6.49   0
  -9   2   3   81.29    5.31   0
   9  -2  -3  149.13    6.28   0
   9  -2  -3   91.21    5.50   0
  -8   2   3 1083.56    9.65   0
   8  -2  -3 1194.16    9.37   0
  -8  -2   3 1100.93   10.63   0
  -8  -2   3 1251.64   10.40   0
   8  -2  -3 1323.88   10.35   0
   8   2  -3 1272.43    9.31   0
  -7   2   3  331.89    8.31   0
  -7  -2   3  464.61    7.58   0
   7  -2  -3  435.40    7.70   0
  -7  -2   3  527.93    7.73   0
   7   2  -3  544.66    7.46   0
  -6   2   3   87.11    6.43   0
   6  -2  -3   81.83    6.75   0
   6   2  -3  101.09    6.04   0
  -6  -2   3   93.70    5.89   0
  -5   2   3 1765.17   12.58   0
   5  -2  -3 1806.30   12.29   0
  -5  -2   3 1800.59   12.11   0
   4  -2  -3  531.31    9.61   0
  -4   2   3  525.79    9.81   0
  -4  -2   3  535.59    8.15   0
  -3   2   3 1830.95   16.36   0
   3  -2  -3 1863.06   15.12   0
  -2   2   3 1852.04   16.02   0
   2  -2  -3 1862.53   16.06   0
  -1   2   3 2124.14   18.99   0
   1  -2  -3 2128.66   19.75   0
  -1  -2   3 2150.75   13.44   0
   0  -2   3 1404.59   11.91   0
   0   2   3 1394.60   18.89   0
   0   2  -3 1378.96   11.57   0
   0  -2  -3 1363.24   19.09   0
   1  -2   3  279.90    8.01   0
  -1   2  -3  272.72    7.58   0
  -1  -2  -3  278.68   13.97   0
  -2  -2  -3   39.97   11.49   0
  -2  -2  -3   45.39    6.95   0
  -2  -2  -3   42.42   11.53   0
  -2   2  -3   44.68    6.52   0
   2  -2   3   43.30    6.76   0
   3  -2   3  877.28   10.58   0
  -3  -2  -3  809.28   18.01   0
  -3  -2  -3  889.44    9.16   0
  -3   2  -3  867.36    9.37   0
  -4  -2  -3 9269.99   23.08   0
   5   2   3 2106.52   17.24   0
  -5   2  -3 2032.55   12.86   0
   5  -2   3 2160.11   10.38   0
   5  -2   3 2206.76   12.97   0
  -5  -2  -3 2066.02   11.54   0
  -5  -2  -3 2015.96   18.84   0
  -6  -2  -3  577.57   11.14   0
   6  -2   3  612.53    7.64   0
   6  -2   3  634.96    6.55   0
  -6  -2  -3  552.26    6.97   0
  -6   2  -3  595.62    7.59   0
   6   2   3  642.61    6.67   0
   6   2   3  605.06    9.94   0
  -7  -2  -3  447.19    9.52   0
   7   2   3  492.17    6.01   0
   7  -2   3  489.54    7.14   0
   7   2   3  480.31    9.15   0
  -7  -2  -3  397.34    6.39   0
   7  -2   3  487.53    5.90   0
  -7   2  -3  465.18    7.13   0
   8   2   3  832.87    9.38   0
  -8  -2  -3  695.91    7.22   0
   8  -2   3  830.94    6.53   0
   8  -2   3  838.23    7.85   0
   8   2   3  860.68    6.78   0
  -8   2  -3  839.47    8.37   0
  -8  -2  -3  805.86   11.34   0
   9   2   3  429.81    7.55   0
   9   2   3  458.42    5.61   0
  -9   2  -3  441.73    7.71   0
  -9  -2  -3  324.53    5.88   0
   9  -2   3  440.73    5.39   0
  -9  -2  -3  381.42    8.55   0
   9  -2   3  434.25    6.36   0
  10   2   3  311.98    6.90   0
  10   2   3  302.86    5.16   0
 -10  -2  -3  213.22    5.48   0
 -10   2  -3  298.03    7.14   0
  10  -2   3  308.46    5.20   0
  10  -2   3  298.11    5.68   0
 -10  -2  -3  288.16    8.94   0
 -11  -2  -3   72.42    4.46   0
  11   2   3  107.44    5.94   0
  11   2   3  109.49    4.45   0
  11  -2   3  105.78    4.33   0
  11  -2   3  100.44    4.64   0
 -11   2  -3  101.20    4.91   0
 -11  -2  -3   95.18    6.90   0
  12   2   3  376.36    6.72   0
  12   2   3  368.29    5.24   0
  12  -2   3  361.25    6.43   0
 -12   2  -3  360.05    6.34   0
  12  -2   3  400.24    5.76   0
 -12  -2  -3  296.32    8.05   0
 -12  -2  -3  255.90    5.55   0
  13  -2   3   98.53    5.76   0
  13   2   3  102.90    5.61   0
  13  -2   3  100.67    4.20   0
  13   2   3  101.95    4.32   0
 -13  -2  -3   74.70    6.49   0
 -13  -2  -3   62.34    4.45   0
 -13   2  -3  100.10    6.49   0
 -14  -2  -3   22.23    5.68   0
  14  -2   3   32.74    3.91   0
  14   2   3   30.16    4.80   0
 -14  -2  -3   10.48    4.07   0
  14  -2   3   36.94    4.52   0
  14   2   3   32.23    4.02   0
 -14   2  -3   33.18    5.15   0
  15   2   3   37.80    4.85   0
 -15  -2  -3   32.22    5.85   0
 -15  -2  -3   28.79    4.00   0
  15   2   3   40.89    3.93   0
  15  -2   3   39.06    4.26   0
  15  -2   3   43.33    3.74   0
 -15   2  -3   37.17    4.48   0
 -16   2  -3   44.29    5.76   0
 -16  -2  -3   34.68    4.03   0
  16   2   3   51.12    4.92   0
 -16  -2  -3   40.31    5.77   0
  16  -2   3   56.13    5.06   0
  16  -2   3   48.20    4.74   0
  16   2   3   55.79    3.99   0
  17  -2   3    2.90    3.88   0
  17   2   3    6.20    3.55   0
 -17  -2  -3   -0.17    4.42   0
 -17   2  -3    3.85    4.40   0
 -17  -2  -3    1.29    3.67   0
  17   2   3    2.33    4.67   0
  17  -2   3    3.31    3.56   0
  18   2   3   18.04    4.65   0
 -18  -2  -3    6.87    4.51   0
  18   2   3   16.16    3.63   0
  18  -2   3   25.00    3.71   0
  18  -2   3   24.05    4.76   0
 -18  -2  -3    5.67    3.81   0
 -18   2  -3   12.09    4.43   0
  19  -2   3    2.12    3.85   0
 -19  -2  -3    7.13    5.49   0
  19  -2   3    0.71    3.52   0
  19   2   3   -2.79    3.68   0
 -19  -2  -3    7.52    3.72   0
 -19   2  -3    4.61    5.44   0
 -21   3   3    0.99    4.47   0
  21   3  -3   15.60    3.78   0
  21  -3  -3   11.03    3.84   0
  21  -3  -3    9.53    3.61   0
 -21  -3   3    7.04    3.75   0
 -21  -3   3   -0.34    4.17   0
  20   3  -3    4.56    3.80   0
 -20   3   3    4.06    4.45   0
  20  -3  -3    7.17    3.59   0
 -20  -3   3    1.51    4.23   0
 -20  -3   3    5.09    3.68   0
  20  -3  -3   14.73    3.89   0
  19   3  -3   56.38    4.78   0
  19  -3  -3   44.53    4.21   0
 -19  -3   3   22.36    4.49   0
 -19   3   3   41.88    4.85   0
 -19  -3   3   32.99    4.21   0
  19  -3  -3   55.90    4.88   0
  18  -3  -3   63.09    4.28   0
  18  -3  -3   60.11    4.14   0
 -18  -3   3   34.10    4.55   0
  18   3  -3   60.00    4.12   0
 -18  -3   3   37.68    4.31   0
 -18   3   3   32.36    4.83   0
  17   3  -3  175.96    4.78   0
 -17   3   3  117.20    6.22   0
 -17  -3   3  104.00    4.71   0
  17  -3  -3  169.61    5.01   0
  17  -3  -3  201.34    5.33   0
 -17  -3   3   88.23    5.87   0
  16   3  -3  139.23    4.56   0
  16  -3  -3  149.14    4.53   0
 -16   3   3  101.18    5.36   0
 -16  -3   3   81.02    6.02   0
 -16  -3   3  102.57    4.64   0
  16  -3  -3  130.96    4.82   0
 -15  -3   3   -0.22    5.21   0
 -15   3   3   11.77    4.36   0
 -15  -3   3    8.28    3.86   0
  15   3  -3    4.65    3.82   0
  15  -3  -3   16.39    3.74   0
  15  -3  -3    3.94    4.20   0
 -14  -3   3   14.91    4.09   0
  14  -3  -3   12.24    4.22   0
 -14  -3   3   18.29    4.47   0
 -14   3   3   14.91    4.47   0
  14  -3  -3   24.88    3.81   0
  14   3  -3   20.32    4.10   0
 -13  -3   3  202.90    5.51   0
  13  -3  -3  234.37    5.37   0
 -13   3   3  183.36    5.77   0
 -13  -3   3  157.19    6.52   0
  13   3  -3  249.73    6.05   0
  13  -3  -3  265.14    5.01   0
 -12   3   3    1.55    4.51   0
  12  -3  -3    2.16    4.39   0
 -12  -3   3   -3.97    5.19   0
  12   3  -3   -4.02    4.13   0
  12  -3  -3   -4.85    4.91   0
 -12  -3   3   -0.81    4.54   0
 -11  -3   3   80.37    4.96   0
 -11   3   3   83.43    5.10   0
  11  -3  -3  106.93    4.79   0
 -11  -3   3   94.25    5.75   0
  11  -3  -3  115.68    5.36   0
  11   3  -3  110.46    4.63   0
  10   3  -3   65.92    4.69   0
  10  -3  -3   22.67    4.31   0
 -10   3   3    7.60    4.57   0
 -10  -3   3   24.32    4.83   0
  10  -3  -3   12.14    4.54   0
 -10  -3   3    4.85    6.01   0
  -9  -3   3 2364.73   12.62   0
  -9   3   3 2056.79   11.52   0
  -9  -3   3 2057.17   12.30   0
   9  -3  -3 2366.80   10.63   0
  -8   3   3  127.96    5.48   0
   8  -3  -3  247.82    6.82   0
  -8  -3   3  132.08    6.93   0
  -8  -3   3  184.42    6.90   0
  -7   3   3  889.86    8.57   0
  -7  -3   3  878.69    8.60   0
   7  -3  -3  925.18    8.09   0
  -6   3   3  256.61    6.76   0
  -6  -3   3  263.14    7.27   0
   6  -3  -3  259.10    6.31   0
   5  -3  -3 5108.71   17.14   0
  -5   3   3 5022.28   17.70   0
  -5  -3   3 5127.94   17.41   0
   4  -3  -3   14.26    7.45   0
  -4   3   3   11.77    7.28   0
   3  -3  -3 2533.96   14.46   0
  -3   3   3 2516.20   14.41   0
   2  -3  -3 2351.66   15.51   0
  -2  -3   3 2365.26   12.52   0
  -2   3   3 2306.93   15.29   0
  -1   3   3 1845.95   14.86   0
   1  -3  -3 1817.36   14.84   0
  -1  -3   3 1835.38   11.27   0
   0   3   3 2583.64   17.73   0
   0  -3  -3 2544.93   17.95   0
   0   3  -3 2599.70   12.72   0
   0  -3   3 2517.96   12.85   0
  -1   3  -3    2.74    5.18   0
   1  -3   3    1.74    5.50   0
   1   3   3    3.22    8.04   0
  -1  -3  -3    5.19    8.84   0
  -2   3  -3  269.30    6.18   0
   2  -3   3  272.46    6.64   0
  -2  -3  -3  269.52    9.89   0
   3  -3   3  137.69    5.92   0
  -3  -3  -3  130.78    8.07   0
  -3   3  -3  132.14    5.63   0
  -3  -3  -3  136.17    8.21   0
  -4  -3  -3 1534.52   15.64   0
  -4   3  -3 1594.52   10.04   0
  -4  -3  -3 1618.88   10.23   0
   4  -3   3 1635.54   10.20   0
  -5  -3  -3 1546.59    9.89   0
   5  -3   3 1576.19   10.17   0
  -5  -3  -3 1397.82   15.00   0
  -5   3  -3 1535.97   10.09   0
  -6   3  -3  167.03    6.26   0
  -6  -3  -3  161.71    8.56   0
  -6  -3  -3  169.29    5.37   0
   6  -3   3  228.88    6.45   0
   6  -3   3  395.79    6.12   0
   7  -3   3  810.02    7.60   0
  -7   3  -3  766.72    8.45   0
  -7  -3  -3  651.13   10.77   0
  -7  -3  -3  696.90    7.11   0
   7  -3   3  814.60    6.41   0
   8  -3   3   62.39    5.05   0
  -8  -3  -3   42.15    4.25   0
   8  -3   3   62.42    3.92   0
  -8   3  -3   55.38    5.75   0
  -8  -3  -3   46.97    6.23   0
  -9  -3  -3  246.79    7.86   0
   9  -3   3  295.88    4.94   0
   9  -3   3  294.88    5.61   0
  -9   3  -3  292.88    5.86   0
  -9  -3  -3  198.79    5.28   0
   9   3   3  292.31    6.72   0
 -10   3  -3  640.92    7.42   0
 -10  -3  -3  564.94    9.52   0
 -10  -3  -3  441.92    7.31   0
  10  -3   3  716.83    6.33   0
  10  -3   3  672.94    6.94   0
  10   3   3  673.57    8.41   0
  11   3   3   63.41    5.03   0
  11  -3   3   69.31    5.61   0
 -11  -3  -3   50.07    4.20   0
 -11  -3  -3   47.36    6.33   0
 -11   3  -3   59.80    4.80   0
  11  -3   3   66.03    4.01   0
  12   3   3  155.76    5.56   0
 -12  -3  -3  108.11    6.66   0
  12  -3   3  158.08    4.77   0
 -12  -3  -3  102.13    4.58   0
 -12   3  -3  152.41    5.18   0
  12  -3   3  161.23    4.24   0
  13  -3   3   67.29    4.09   0
 -13   3  -3   57.40    4.86   0
 -13  -3  -3   43.91    6.15   0
  13   3   3   63.56    5.15   0
  13  -3   3   64.52    4.31   0
 -13  -3  -3   43.66    4.27   0
  14   3   3   47.37    4.93   0
 -14  -3  -3   23.18    4.13   0
 -14  -3  -3   31.10    5.95   0
  14  -3   3   47.10    4.31   0
  14  -3   3   53.28    3.96   0
 -14   3  -3   35.49    4.73   0
  15   3   3  129.92    5.52   0
  15  -3   3  136.25    4.30   0
  15  -3   3  137.95    5.36   0
 -15  -3  -3   85.41    6.50   0
 -15  -3  -3   64.35    4.75   0
 -15   3  -3  103.26    5.30   0
 -16  -3  -3    6.74    5.23   0
  16  -3   3    3.04    3.64   0
  16  -3   3    5.60    4.71   0
  16   3   3    1.76    3.53   0
 -16  -3  -3    4.59    3.66   0
 -16   3  -3    2.49    5.31   0
 -17  -3  -3    6.20    5.56   0
  17   3   3    9.40    4.59   0
 -17  -3  -3   -0.13    3.74   0
  17  -3   3   13.68    3.63   0
 -17   3  -3    4.27    4.42   0
  17  -3   3   10.67    3.91   0
 -18  -3  -3    4.07    4.50   0
  18  -3   3    4.51    3.91   0
  18   3   3   11.15    4.44   0
 -18   3  -3    7.31    5.43   0
  18  -3   3    8.56    3.73   0
 -18  -3  -3    8.74    3.75   0
 -19  -3  -3    3.67    5.38   0
  19  -3   3    4.18    3.75   0
 -19   3  -3    3.03    4.28   0
  19  -3   3    6.37    3.67   0
 -19  -3  -3    1.95    3.65   0
  19   3   3    5.21    5.17   0
 -21   4   3    1.44    5.29   0
  21  -4  -3    2.82    4.59   0
  21  -4  -3   15.88    4.73   0
 -21  -4   3    4.99    5.13   0
 -21  -4   3    5.06    4.50   0
 -20  -4   3   30.32    4.88   0
  20  -4  -3   85.90    4.27   0
 -20   4   3   41.95    4.77   0
 -20  -4   3   26.52    4.55   0
  20  -4  -3   74.68    4.37   0
 -19  -4   3    2.63    4.21   0
 -19  -4   3    6.48    3.76   0
 -19   4   3    2.99    4.32   0
  19  -4  -3    3.75    3.78   0
  19  -4  -3   -2.53    4.45   0
  18  -4  -3   88.93    4.20   0
 -18   4   3   50.58    4.63   0
 -18  -4   3   48.05    4.39   0
  18  -4  -3   75.33    4.64   0
 -18  -4   3   50.11    4.59   0
  17  -4  -3    7.20    3.70   0
 -17   4   3   -1.99    4.11   0
 -17  -4   3    3.20    4.08   0
 -17  -4   3   -1.35    3.68   0
  17  -4  -3   10.08    3.88   0
 -16  -4   3   35.53    4.91   0
 -16   4   3   36.68    4.64   0
 -16  -4   3   37.88    5.30   0
  16  -4  -3   56.48    4.12   0
  16  -4  -3   71.18    3.92   0
  15  -4  -3   66.41    4.50   0
 -15   4   3   38.11    4.71   0
 -15  -4   3   39.75    4.55   0
  15  -4  -3   74.70    4.02   0
 -15  -4   3   39.06    4.38   0
  14  -4  -3    4.40    3.79   0
 -14   4   3    6.70    4.24   0
 -14  -4   3   -1.11    5.00   0
 -14  -4   3    3.38    4.13   0
  14  -4  -3    0.25    4.04   0
 -13  -4   3   40.15    5.57   0
 -13   4   3   48.50    4.66   0
 -13  -4   3   52.28    4.47   0
  13  -4  -3   87.18    4.42   0
  13  -4  -3   69.08    4.42   0
 -12  -4   3   89.52    5.80   0
 -12   4   3   91.60    4.87   0
 -12  -4   3   96.75    4.75   0
  12  -4  -3  126.89    5.28   0
  12  -4  -3  110.43    5.45   0
 -11  -4   3   14.14    4.62   0
 -11  -4   3   11.06    4.18   0
 -11   4   3    3.53    4.39   0
  11  -4  -3    6.59    4.29   0
 -10  -4   3  632.86    7.09   0
 -10   4   3  529.10    6.91   0
  10  -4  -3  634.73    6.50   0
 -10  -4   3  526.08    7.15   0
  -9  -4   3   78.99    4.81   0
  -9  -4   3   85.54    4.97   0
  -9   4   3   85.39    5.84   0
   9  -4  -3   82.02    4.80   0
  -8  -4   3  133.64    5.36   0
  -8   4   3  136.99    5.29   0
   8  -4  -3  141.84    5.05   0
   7  -4  -3  540.77    6.66   0
  -7  -4   3  517.57    7.09   0
  -7   4   3  529.80    6.86   0
   6  -4  -3  462.78    6.61   0
  -6   4   3  432.58    7.74   0
  -6  -4   3  427.65    6.66   0
   5  -4  -3   23.27    5.36   0
  -5   4   3   17.57    5.28   0
   4  -4  -3 5212.54   17.04   0
  -4   4   3 5169.24   17.20   0
   3  -4  -3  151.10    6.28   0
  -3  -4   3  153.76    5.39   0
  -3   4   3  150.22    6.10   0
  -2  -4   3  440.52    7.40   0
  -2   4   3  416.95    7.83   0
   2  -4  -3  413.80    7.29   0
  -1   4   3 1159.77    9.95   0
   1  -4  -3 1150.54   10.04   0
  -1  -4   3 1173.64    9.31   0
   0   4  -3    4.35    4.66   0
   0   4   3   10.70    5.67   0
   0  -4  -3    6.97    5.00   0
   0  -4   3   10.67    4.88   0
   1  -4   3  678.43    7.40   0
  -1   4  -3  623.13    7.00   0
  -1  -4  -3  603.56    9.36   0
   1   4   3  627.92    8.96   0
  -2  -4  -3 1012.14   10.67   0
  -2   4  -3 1035.46    7.91   0
   2  -4   3  928.80    7.89   0
   3  -4   3  338.39    5.96   0
  -3   4  -3  334.71    5.81   0
  -3  -4  -3  334.45    7.77   0
  -4  -4  -3  889.12   10.90   0
  -4  -4  -3  864.88   10.58   0
   4  -4   3  895.00    7.58   0
  -4   4  -3  876.10    7.35   0
  -5  -4  -3  566.56    9.93   0
  -5  -4  -3  590.51    8.82   0
  -5   4  -3  576.86    6.68   0
  -5  -4  -3  587.00    6.84   0
   5  -4   3  613.24    6.88   0
  -6  -4  -3  214.18    7.25   0
  -6   4  -3  234.25    5.35   0
   6  -4   3  244.55    5.54   0
  -6  -4  -3  209.26    5.93   0
  -7  -4  -3  184.54    7.79   0
  -7  -4  -3  232.39    6.16   0
  -7   4  -3  212.31    5.30   0
   7  -4   3  231.36    5.60   0
   8  -4   3  192.12    5.21   0
  -8  -4  -3  131.18    7.03   0
   8  -4   3  187.68    4.40   0
  -8  -4  -3  142.90    4.82   0
  -8   4  -3  177.22    5.85   0
  -9  -4  -3   73.56    4.50   0
  -9  -4  -3   72.49    6.34   0
   9  -4   3  112.32    4.04   0
   9  -4   3  105.50    5.06   0
  -9   4  -3   94.98    4.97   0
 -10   4  -3  440.17    6.53   0
 -10  -4  -3  303.61    5.90   0
  10  -4   3  488.15    5.39   0
 -10  -4  -3  355.01    8.95   0
  10  -4   3  467.38    6.27   0
  11  -4   3  123.22    4.10   0
 -11  -4  -3   86.38    6.22   0
 -11  -4  -3   84.18    4.34   0
 -11   4  -3  120.01    5.03   0
  11  -4   3  122.99    4.90   0
  12  -4   3  128.57    5.71   0
  12  -4   3  126.11    4.27   0
 -12  -4  -3   91.05    6.60   0
 -12   4  -3  107.37    5.13   0
 -12  -4  -3   64.48    4.59   0
  13  -4   3   -0.43    5.07   0
 -13  -4  -3    4.81    3.68   0
 -13   4  -3    0.30    4.16   0
 -13  -4  -3    5.52    5.76   0
  13  -4   3   -3.50    3.49   0
  14  -4   3   28.68    3.60   0
 -14   4  -3   17.20    5.14   0
 -14  -4  -3   10.71    3.96   0
  14  -4   3   31.35    5.08   0
 -14  -4  -3   20.39    5.61   0
  15  -4   3    7.47    3.61   0
  15  -4   3    5.87    4.94   0
 -15  -4  -3    6.75    3.83   0
 -15   4  -3    9.07    4.49   0
 -15  -4  -3    4.24    5.49   0
 -16  -4  -3   32.55    6.19   0
  16  -4   3   51.10    4.15   0
 -16  -4  -3   27.65    4.18   0
  16  -4   3   63.03    3.90   0
 -16   4  -3   31.63    5.49   0
  17  -4   3   42.91    3.89   0
 -17   4  -3   32.40    4.69   0
  17  -4   3   38.97    4.16   0
 -17  -4  -3   24.03    4.18   0
 -17  -4  -3   29.16    6.45   0
  18  -4   3   61.98    5.37   0
 -18  -4  -3   31.97    6.17   0
 -18   4  -3   54.55    5.26   0
  18  -4   3   67.48    4.32   0
 -18  -4  -3   19.01    4.24   0
 -20   5   3    8.74    4.31   0
 -20  -5   3    6.28    4.32   0
 -20  -5   3    4.32    3.96   0
  20  -5  -3   14.18    3.77   0
  20  -5  -3    5.73    4.61   0
 -19  -5   3   -0.97    4.10   0
  19  -5  -3    1.64    3.55   0
 -19  -5   3    7.21    4.19   0
  19  -5  -3   11.34    4.49   0
 -19   5   3    1.21    4.03   0
  18  -5  -3   32.79    3.83   0
 -18  -5   3    9.89    4.44   0
 -18  -5   3   15.07    4.77   0
 -18   5   3   11.65    4.23   0
  18  -5  -3   28.29    4.76   0
  17  -5  -3   82.99    5.31   0
 -17   5   3   67.09    4.90   0
 -17  -5   3   48.37    4.58   0
  17  -5  -3  113.45    5.24   0
 -17  -5   3   50.73    4.59   0
  16  -5  -3   -0.53    3.76   0
 -16  -5   3   -2.57    4.01   0
 -16  -5   3    3.20    3.64   0
  16  -5  -3   -1.69    3.47   0
 -16   5   3   -1.19    5.00   0
 -15  -5   3  213.04    6.34   0
 -15   5   3  226.40    6.18   0
 -15  -5   3  214.55    6.40   0
  15  -5  -3  325.31    5.88   0
  15  -5  -3  404.81    5.46   0
  14  -5  -3   -1.98    3.68   0
 -14  -5   3    7.27    5.22   0
 -14   5   3    0.21    5.04   0
  14  -5  -3   -1.92    4.09   0
 -14  -5   3    0.72    3.87   0
 -13  -5   3   79.69    5.66   0
  13  -5  -3  118.14    4.42   0
 -13  -5   3  105.65    5.49   0
  13  -5  -3  142.57    4.31   0
 -13   5   3   85.90    4.59   0
 -12  -5   3   26.03    5.10   0
  12  -5  -3   38.62    4.12   0
 -12   5   3   29.03    4.06   0
 -12  -5   3   27.63    5.24   0
 -11  -5   3   17.42    4.35   0
 -11  -5   3   43.09    5.45   0
  11  -5  -3   23.68    4.32   0
 -11   5   3   18.37    4.31   0
  10  -5  -3  149.59    5.21   0
 -10  -5   3  154.06    5.20   0
 -10  -5   3  128.86    5.26   0
 -10   5   3  137.29    5.26   0
  -9  -5   3 1101.15    8.92   0
  -9   5   3 1131.20    9.06   0
   9  -5  -3 1327.05    8.52   0
  -8   5   3   25.44    4.98   0
  -8  -5   3   32.53    4.52   0
   8  -5  -3   27.69    4.72   0
   7  -5  -3 1712.60    9.26   0
  -7   5   3 1626.20    9.57   0
  -7  -5   3 1626.04    9.56   0
  -6   5   3  101.11    6.09   0
   6  -5  -3  105.47    5.20   0
  -5  -5   3  490.80    6.39   0
   5  -5  -3  498.49    6.79   0
  -5   5   3  495.52    7.48   0
  -4   5   3  417.50    6.60   0
   4  -5  -3  419.02    6.92   0
  -4  -5   3  420.06    6.35   0
  -3  -5   3  712.06    6.96   0
  -3   5   3  777.58    8.87   0
   3  -5  -3  704.43    9.24   0
  -2  -5   3 1025.21    7.89   0
  -2   5   3  988.93    8.98   0
   2  -5  -3 1392.05   10.76   0
  -1   5   3 6458.87   19.40   0
   1  -5  -3 6357.37   19.39   0
  -1  -5   3 6257.42   16.62   0
   0  -5   3 1553.39    9.19   0
   0   5  -3 1600.39    8.94   0
   0  -5  -3 1576.19   11.15   0
   0   5   3 1645.68   10.92   0
   1   5   3  422.98    7.15   0
  -1  -5  -3  417.72    7.49   0
   1  -5   3  432.72    6.03   0
  -1   5  -3  436.00    6.55   0
   2  -5   3    4.53    4.18   0
  -2  -5  -3   -4.10    5.24   0
  -2   5  -3   38.43    4.11   0
  -3   5  -3  197.16    5.45   0
   3  -5   3  195.44    4.93   0
  -3  -5  -3  196.14    6.44   0
   4  -5   3  685.67    6.79   0
  -4   5  -3  548.82    6.61   0
  -4  -5  -3  605.26    9.05   0
  -5  -5  -3  455.26    7.74   0
  -5   5  -3  437.50    5.95   0
   5  -5   3  472.90    6.08   0
  -5  -5  -3  419.49    7.96   0
  -6   5  -3  721.82    7.04   0
   6  -5   3  789.13    7.24   0
  -6  -5  -3  762.98    9.08   0
  -6  -5  -3  694.43   10.00   0
  -6  -5  -3  730.46    7.74   0
  -7   5  -3  521.94    6.32   0
   7  -5   3  551.82    6.47   0
  -7  -5  -3  403.03    6.40   0
  -7  -5  -3  530.60    7.98   0
  -7  -5  -3  429.46    8.57   0
  -8  -5  -3  264.15    5.75   0
  -8  -5  -3  289.13    8.36   0
   8  -5   3  404.75    6.24   0
  -8   5  -3  372.02    6.05   0
   9  -5   3  141.76    5.24   0
  -9  -5  -3   90.53    4.51   0
  -9  -5  -3   94.23    6.90   0
   9  -5   3  150.24    4.13   0
  -9   5  -3  121.18    5.09   0
 -10  -5  -3   -4.23    3.75   0
  10  -5   3    5.16    4.34   0
 -10   5  -3    4.42    4.04   0
 -10  -5  -3   -1.14    6.04   0
  10  -5   3    1.36    4.30   0
 -11  -5  -3   29.21    4.24   0
 -11   5  -3   39.98    4.48   0
  11  -5   3   45.10    4.47   0
 -11  -5  -3   23.73    5.60   0
  11  -5   3   48.10    3.89   0
 -12  -5  -3  162.73    5.37   0
 -12  -5  -3  148.36    7.41   0
  12  -5   3  304.64    4.99   0
  12  -5   3  279.30    5.60   0
 -12   5  -3  229.08    5.77   0
 -13  -5  -3  119.02    5.13   0
 -13   5  -3  197.71    5.31   0
 -13  -5  -3  142.23    7.29   0
  13  -5   3  231.68    4.71   0
  13  -5   3  238.60    5.32   0
  14  -5   3   97.64    4.60   0
 -14   5  -3   81.07    5.73   0
 -14  -5  -3   55.32    4.37   0
  14  -5   3  100.02    4.14   0
 -14  -5  -3   60.24    6.24   0
 -15  -5  -3   66.06    4.78   0
  15  -5   3  154.91    4.84   0
 -15   5  -3  116.86    5.33   0
  15  -5   3  169.27    4.54   0
 -15  -5  -3   92.95    6.85   0
 -16  -5  -3    8.08    3.87   0
 -16   5  -3   15.47    4.48   0
  16  -5   3   16.08    3.62   0
  16  -5   3   21.20    4.21   0
 -16  -5  -3   11.44    5.56   0
  17  -5   3   36.57    5.17   0
 -17   5  -3   27.28    4.82   0
 -17  -5  -3   15.91    4.19   0
  17  -5   3   40.52    3.90   0
 -17  -5  -3   21.82    5.64   0
  19  -6  -3   13.03    3.62   0
 -19  -6   3   -0.52    3.93   0
 -19   6   3    4.91    3.97   0
  19  -6  -3    5.69    3.56   0
 -19  -6   3    5.13    5.00   0
 -18  -6   3   11.92    4.11   0
 -18   6   3   -1.68    4.08   0
 -18  -6   3    0.27    3.86   0
  18  -6  -3    5.70    3.81   0
  18  -6  -3    3.76    4.77   0
  17  -6  -3   19.18    3.94   0
 -17  -6   3   15.16    5.19   0
 -17   6   3   10.33    4.16   0
 -17  -6   3   10.99    3.91   0
  17  -6  -3   22.32    4.65   0
 -16   6   3   15.82    5.02   0
  16  -6  -3   17.37    3.94   0
 -16  -6   3    5.17    4.08   0
  16  -6  -3   15.63    3.62   0
 -16  -6   3   12.18    3.83   0
 -15   6   3  158.05    5.46   0
  15  -6  -3  254.28    5.83   0
 -15  -6   3  184.35    6.35   0
  15  -6  -3  326.43    5.40   0
 -15  -6   3  144.81    5.90   0
 -14  -6   3  155.89    6.42   0
 -14  -6   3  151.24    5.28   0
  14  -6  -3  279.21    5.70   0
  14  -6  -3  206.30    4.96   0
 -14   6   3  136.51    5.18   0
 -13  -6   3    8.98    4.93   0
  13  -6  -3   17.83    4.10   0
 -13   6   3   12.16    4.09   0
 -13  -6   3    5.24    5.08   0
 -12  -6   3  880.21    9.39   0
  12  -6  -3 1296.02    8.37   0
 -12   6   3 1012.85    8.98   0
 -12  -6   3 1056.81    9.12   0
 -11   6   3   25.56    4.25   0
 -11  -6   3   25.29    4.44   0
  11  -6  -3   27.03    4.24   0
 -11  -6   3   25.25    4.23   0
 -10  -6   3  241.92    5.38   0
  10  -6  -3  312.88    5.42   0
 -10   6   3  262.44    5.50   0
  -9   6   3   37.80    4.30   0
  -9  -6   3   43.16    5.08   0
   9  -6  -3   47.19    4.53   0
   8  -6  -3   27.40    4.73   0
  -8  -6   3   23.46    4.15   0
  -8   6   3   22.31    4.54   0
  -7  -6   3  168.48    5.67   0
   7  -6  -3  172.00    5.41   0
  -7   6   3   76.67    4.87   0
  -6   6   3 1547.31    9.21   0
   6  -6  -3 1662.63   10.07   0
  -6  -6   3 1603.56    9.23   0
  -5   6   3  482.16    6.89   0
   5  -6  -3  526.31    7.51   0
  -5  -6   3  511.14    6.14   0
   4  -6  -3  697.33    7.49   0
  -4   6   3  680.78    7.88   0
  -4  -6   3  663.04    6.59   0
  -3  -6   3   35.58    4.18   0
  -3   6   3   34.68    5.51   0
   3  -6  -3   35.70    5.11   0
  -2  -6   3  102.03    4.58   0
  -2   6   3   98.04    4.85   0
   2  -6  -3  106.24    6.10   0
  -1  -6   3    8.68    4.20   0
  -1   6   3    9.48    5.24   0
   1  -6  -3    9.74    4.63   0
   0   6   3  676.23    7.62   0
   0  -6   3  652.47    7.38   0
   0   6  -3  670.35    6.46   0
   0  -6  -3  653.43    7.08   0
  -1  -6  -3 1374.41   10.27   0
  -1   6  -3 1431.94    8.45   0
   1  -6   3 1429.60    8.77   0
  -2   6  -3 2811.90   10.88   0
   2  -6   3 2799.24   11.10   0
  -2  -6  -3 2788.72   13.77   0
  -3   6  -3 1229.09    8.60   0
   3  -6   3 1308.71    8.29   0
  -3  -6  -3 1241.58    9.85   0
  -4   6  -3 1335.37    8.59   0
  -4  -6  -3 1413.50   10.89   0
   4  -6   3 1432.70    8.36   0
  -5   6  -3  219.42    4.97   0
   5  -6   3  231.63    5.25   0
  -5  -6  -3  225.91    6.37   0
  -6  -6  -3   11.06    4.58   0
   6  -6   3    7.04    4.19   0
  -6  -6  -3    8.92    5.05   0
  -6   6  -3    5.35    3.91   0
  -7  -6  -3  389.85    7.02   0
  -7  -6  -3  346.10    7.52   0
   7  -6   3  419.32    5.81   0
  -7  -6  -3  334.74    5.74   0
  -7   6  -3  397.23    5.49   0
  -8  -6  -3  107.82    5.32   0
  -8  -6  -3   75.09    4.36   0
  -8  -6  -3   85.98    5.67   0
   8  -6   3  109.63    4.76   0
  -8   6  -3  102.73    4.42   0
  -9  -6  -3  410.13    7.49   0
  -9  -6  -3  308.71    7.96   0
   9  -6   3  517.99    6.26   0
  -9  -6  -3  310.50    6.15   0
  -9   6  -3  383.10    5.85   0
 -10  -6  -3  127.04    7.18   0
  10  -6   3  242.28    4.96   0
 -10  -6  -3  122.00    4.94   0
 -10   6  -3  203.16    5.23   0
 -10  -6  -3  205.02    6.44   0
  10  -6   3  245.96    5.25   0
  11  -6   3    6.65    4.19   0
  11  -6   3   11.53    3.69   0
 -11   6  -3    5.28    4.21   0
 -11  -6  -3    5.34    3.81   0
 -11  -6  -3    3.16    5.40   0
 -12  -6  -3  197.93    5.75   0
 -12   6  -3  308.18    6.06   0
 -12  -6  -3  225.92    7.63   0
  12  -6   3  387.21    5.44   0
  12  -6   3  389.44    5.86   0
 -13   6  -3    1.59    4.09   0
 -13  -6  -3    6.10    3.80   0
 -13  -6  -3    2.60    6.27   0
  13  -6   3   -2.27    3.59   0
  13  -6   3    2.62    4.02   0
 -14  -6  -3  103.28    7.04   0
 -14   6  -3  135.69    5.40   0
  14  -6   3  209.18    4.73   0
 -14  -6  -3  103.75    5.10   0
  14  -6   3  204.98    5.08   0
 -15   6  -3  151.53    5.96   0
 -15  -6  -3   77.27    5.72   0
  15  -6   3  216.14    5.49   0
 -15  -6  -3   77.42    7.46   0
  15  -6   3  247.39    5.09   0
 -16  -6  -3    4.16    5.37   0
 -16   6  -3   12.32    4.54   0
  16  -6   3   19.37    3.54   0
 -16  -6  -3   14.47    3.79   0
  16  -6   3   18.78    4.15   0
 -17   6  -3    8.60    4.34   0
 -17  -6  -3    8.74    4.66   0
  17  -6   3    9.79    3.65   0
 -17  -6  -3    3.96    5.25   0
  17  -6   3    8.29    3.93   0
 -18  -7   3    5.25    3.87   0
  18  -7  -3   -3.24    3.69   0
 -18  -7   3    1.27    4.02   0
 -18   7   3    0.60    3.91   0
  18  -7  -3    2.79    3.73   0
  17  -7  -3   11.41    3.62   0
 -17  -7   3    2.50    5.00   0
 -17  -7   3    9.75    3.83   0
  17  -7  -3    9.51    3.90   0
 -17   7   3    7.44    4.00   0
 -16  -7   3    7.28    4.19   0
 -16  -7   3   18.38    3.92   0
  16  -7  -3   11.12    3.81   0
  16  -7  -3   26.32    3.97   0
 -16   7   3   18.45    4.01   0
 -15  -7   3  138.97    5.66   0
  15  -7  -3  191.24    5.07   0
 -15  -7   3  149.55    6.13   0
  15  -7  -3  295.96    5.22   0
 -15   7   3  130.07    5.20   0
 -14  -7   3    3.45    4.00   0
 -14  -7   3    4.44    4.13   0
  14  -7  -3    7.65    4.06   0
 -14   7   3   -1.12    3.98   0
 -13  -7   3  377.65    7.26   0
 -13   7   3  428.35    7.47   0
 -13  -7   3  394.73    7.63   0
  13  -7  -3  582.17    6.55   0
  12  -7  -3  121.26    4.75   0
 -12  -7   3   82.47    4.36   0
 -12   7   3   87.85    4.71   0
 -12  -7   3  102.55    4.94   0
 -11   7   3  262.29    5.77   0
  11  -7  -3  326.75    5.64   0
 -11  -7   3  236.80    5.53   0
  10  -7  -3  581.32    6.41   0
 -10   7   3  438.90    6.49   0
 -10  -7   3  422.99    6.60   0
  -9  -7   3  386.21    6.08   0
  -9   7   3  436.01    6.19   0
  -9  -7   3  404.31    6.72   0
   9  -7  -3  491.60    6.10   0
  -8  -7   3   70.39    4.48   0
  -8   7   3   47.62    5.54   0
   8  -7  -3   41.32    4.88   0
  -8  -7   3   56.90    4.51   0
   7  -7  -3  322.90    5.82   0
  -7   7   3  302.26    6.56   0
  -7  -7   3  291.66    5.55   0
  -6  -7   3   27.38    4.24   0
   6  -7  -3   24.88    4.62   0
  -6   7   3   15.45    4.36   0
   5  -7  -3   29.96    4.75   0
  -5  -7   3   30.58    4.13   0
  -5   7   3   22.80    4.49   0
  -4   7   3   48.09    4.51   0
   4  -7  -3   43.96    5.77   0
  -4  -7   3   27.92    4.17   0
   3  -7  -3  381.07    6.76   0
  -3   7   3  372.53    5.66   0
  -3  -7   3  386.13    5.71   0
  -2   7   3  397.44    6.15   0
   2  -7  -3  304.06    7.62   0
  -2  -7   3  319.49    5.76   0
   1  -7  -3 3448.22   13.37   0
  -1  -7   3 3335.29   12.32   0
  -1   7   3 3469.32   14.21   0
   0  -7  -3  313.23    6.18   0
   0  -7   3  331.51    5.67   0
   0   7   3  321.26    5.87   0
   1  -7   3  625.27    6.29   0
  -1  -7  -3  624.86    8.04   0
  -1   7  -3  605.78    6.74   0
  -2  -7  -3  105.93    6.04   0
  -2   7  -3   97.83    4.35   0
   2  -7   3   95.34    5.42   0
  -3  -7  -3  333.99    6.88   0
  -3   7  -3  311.99    5.03   0
   3  -7   3  322.20    5.28   0
  -4  -7  -3    5.61    5.22   0
   4  -7   3    2.16    5.02   0
  -4   7  -3    3.81    3.67   0
  -5   7  -3 1118.07    7.31   0
  -5  -7  -3 1184.85    9.72   0
   5  -7   3 1225.55    7.64   0
   6  -7   3   27.58    4.17   0
  -6  -7  -3   20.39    5.07   0
  -6   7  -3   16.10    3.80   0
  -6  -7  -3   16.80    5.02   0
  -7   7  -3  180.31    4.79   0
   7  -7   3  232.76    6.00   0
  -7  -7  -3  189.83    6.74   0
  -7  -7  -3  165.17    6.14   0
  -8  -7  -3   64.54    5.73   0
  -8  -7  -3   64.83    4.22   0
  -8  -7  -3   77.95    5.46   0
   8  -7   3   94.88    4.54   0
  -8   7  -3   71.21    5.08   0
   9  -7   3  146.90    4.79   0
  -9  -7  -3   84.48    4.45   0
  -9  -7  -3  135.52    5.98   0
  -9  -7  -3   97.10    6.25   0
  -9   7  -3  122.89    4.46   0
  10  -7   3   -2.03    4.04   0
 -10  -7  -3    6.10    5.88   0
 -10  -7  -3    0.83    4.69   0
 -10  -7  -3    1.37    3.74   0
 -10   7  -3    0.89    3.96   0
 -11   7  -3  175.18    5.16   0
 -11  -7  -3  110.71    5.47   0
 -11  -7  -3  124.05    7.35   0
  11  -7   3  227.87    5.11   0
 -11  -7  -3  170.47    6.42   0
  11  -7   3  227.74    4.60   0
 -12   7  -3   31.52    4.26   0
 -12  -7  -3   21.15    5.45   0
 -12  -7  -3   25.01    5.26   0
 -12  -7  -3   16.74    4.81   0
  12  -7   3   38.56    4.35   0
  12  -7   3   44.95    4.08   0
 -13   7  -3   34.12    5.24   0
 -13  -7  -3   23.98    4.09   0
  13  -7   3   51.68    4.35   0
 -13  -7  -3   37.84    5.26   0
  13  -7   3   56.30    3.89   0
 -13  -7  -3   25.29    5.53   0
  14  -7   3   56.88    3.97   0
  14  -7   3   65.98    4.32   0
 -14  -7  -3   30.20    4.24   0
 -14  -7  -3   31.30    5.76   0
 -14  -7  -3   42.45    5.37   0
 -14   7  -3   37.12    4.34   0
 -15  -7  -3    4.83    4.04   0
 -15  -7  -3   17.42    5.72   0
  15  -7   3   30.23    3.97   0
 -15   7  -3   17.39    4.29   0
  15  -7   3   24.98    3.61   0
 -15  -7  -3    9.95    5.45   0
 -17  -8   3    3.63    3.81   0
 -17  -8   3    0.96    4.04   0
 -17   8   3    4.50    3.92   0
  17  -8  -3    6.61    3.68   0
  17  -8  -3    0.60    3.63   0
 -16   8   3   12.52    3.92   0
  16  -8  -3   10.96    3.79   0
 -16  -8   3   -1.50    4.32   0
 -16  -8   3    5.32    3.85   0
  16  -8  -3   13.63    3.77   0
  15  -8  -3   12.73    3.66   0
 -15  -8   3    6.76    4.85   0
 -15   8   3    8.47    3.86   0
 -15  -8   3    9.97    4.17   0
 -14  -8   3  194.27    6.59   0
 -14  -8   3  249.65    6.48   0
 -14   8   3  220.04    6.09   0
  14  -8  -3  344.89    5.98   0
 -13   8   3   18.27    4.26   0
 -13  -8   3   14.33    5.06   0
 -13  -8   3   18.65    4.99   0
  13  -8  -3   23.40    4.41   0
 -13  -8   3   15.58    4.80   0
 -12  -8   3  412.67    6.70   0
 -12   8   3  353.84    6.59   0
 -12  -8   3  380.60    6.88   0
  12  -8  -3  513.12    7.23   0
 -12  -8   3  361.25    7.28   0
 -11  -8   3  105.36    5.10   0
 -11   8   3  109.99    4.74   0
  11  -8  -3  152.75    4.80   0
 -11  -8   3   91.30    5.88   0
 -10  -8   3   20.10    4.75   0
 -10   8   3   18.03    5.05   0
 -10  -8   3   21.84    4.61   0
  10  -8  -3   28.98    4.24   0
   9  -8  -3  137.50    4.81   0
  -9  -8   3  118.77    4.74   0
  -9   8   3  115.33    4.80   0
  -9  -8   3   97.20    4.53   0
   8  -8  -3   23.88    4.33   0
  -8  -8   3   22.78    3.83   0
  -8   8   3   26.96    4.25   0
  -8  -8   3   17.35    3.97   0
   7  -8  -3   70.38    4.63   0
  -7   8   3   74.70    4.57   0
  -7  -8   3   87.97    5.20   0
  -6  -8   3  166.97    4.84   0
   6  -8  -3  176.47    5.87   0
  -6   8   3  160.46    4.77   0
   5  -8  -3   33.31    4.62   0
  -5   8   3    6.58    4.25   0
  -5  -8   3   46.03    4.29   0
  -4   8   3  397.01    5.83   0
   4  -8  -3  425.95    6.56   0
  -4  -8   3  390.36    5.81   0
  -3  -8   3   42.45    4.46   0
  -3   8   3   18.16    4.12   0
   3  -8  -3   22.23    4.41   0
  -2   8   3  534.56    6.30   0
  -2  -8   3  527.53    6.32   0
   2  -8  -3  540.12    6.43   0
  -1  -8   3   67.01    4.54   0
   1  -8  -3   51.37    5.47   0
  -1   8   3   56.30    4.20   0
   0   8   3  516.81    6.28   0
   0  -8  -3  514.88    7.20   0
   0  -8   3  498.38    5.91   0
   1  -8   3  133.05    4.58   0
  -1  -8  -3  120.12    5.00   0
  -1   8  -3  117.11    4.30   0
  -2   8  -3  710.68    6.33   0
  -2  -8  -3  686.30    7.31   0
   2  -8   3  709.67    6.38   0
  -3   8  -3  175.14    4.61   0
   3  -8   3  183.59    4.88   0
  -3  -8  -3  181.87    5.29   0
  -4   8  -3  618.66    6.37   0
  -4  -8  -3  627.88    7.22   0
   4  -8   3  658.35    6.55   0
  -5   8  -3    2.00    3.65   0
   5  -8   3    9.01    4.00   0
  -5  -8  -3    3.62    4.73   0
  -6  -8  -3  251.37    6.39   0
  -6   8  -3  230.08    4.66   0
  -6  -8  -3  226.66    5.87   0
   6  -8   3  250.24    4.94   0
  -7  -8  -3   25.63    4.98   0
   7  -8   3   29.13    4.00   0
  -7   8  -3   22.84    3.74   0
  -7  -8  -3   17.85    4.86   0
  -8  -8  -3  145.36    6.18   0
  -8   8  -3  167.81    4.68   0
   8  -8   3  206.37    5.71   0
  -8  -8  -3  146.71    4.69   0
  -8  -8  -3  169.72    6.15   0
  -9   8  -3   73.34    4.25   0
  -9  -8  -3   57.19    5.43   0
   9  -8   3   85.54    4.43   0
  -9  -8  -3   45.43    4.14   0
  -9  -8  -3   65.38    6.16   0
 -10  -8  -3   93.22    4.87   0
  10  -8   3  186.64    4.92   0
 -10  -8  -3  100.32    6.41   0
 -10   8  -3  139.77    5.65   0
 -10  -8  -3  144.53    6.68   0
  11  -8   3   40.13    4.29   0
 -11  -8  -3   25.28    5.21   0
 -11  -8  -3   20.45    5.33   0
 -11  -8  -3   16.30    4.09   0
 -11   8  -3   19.88    4.93   0
 -12  -8  -3    8.30    4.85   0
 -12  -8  -3    6.31    3.63   0
  12  -8   3    9.38    3.87   0
 -12   8  -3    1.37    3.86   0
 -12  -8  -3    4.34    4.95   0
  12  -8   3    9.85    3.42   0
  13  -8   3   -2.08    4.01   0
 -13  -8  -3    9.38    3.83   0
 -13   8  -3    4.88    3.84   0
 -13  -8  -3    1.49    4.85   0
 -13  -8  -3    2.44    4.62   0
  13  -8   3    1.13    3.53   0
 -14  -8  -3    3.41    5.02   0
 -14   8  -3    8.30    4.88   0
  14  -8   3   11.39    3.99   0
 -14  -8  -3    7.29    5.43   0
 -14  -8  -3   -0.13    3.73   0
  14  -8   3    6.84    3.46   0
 -15  -9   3   33.91    4.67   0
 -15  -9   3   19.10    5.48   0
 -15   9   3   46.54    4.50   0
 -15  -9   3   36.17    5.36   0
  15  -9  -3   70.09    4.43   0
 -14  -9   3    5.76    3.78   0
 -14   9   3    1.05    3.74   0
 -14  -9   3    3.70    3.86   0
  14  -9  -3    2.34    4.03   0
 -14  -9   3    1.40    3.82   0
 -13  -9   3    1.21    3.70   0
 -13  -9   3   -4.38    4.38   0
 -13   9   3    4.03    3.68   0
  13  -9  -3    3.08    3.90   0
 -13  -9   3   -0.98    3.73   0
  12  -9  -3    6.21    4.04   0
 -12  -9   3    9.07    3.65   0
 -12  -9   3    7.34    3.84   0
 -12   9   3   -2.16    3.76   0
 -11  -9   3   13.74    4.73   0
 -11  -9   3    9.21    3.84   0
  11  -9  -3   12.81    4.15   0
 -11   9   3   13.36    3.96   0
 -10   9   3   14.61    4.29   0
 -10  -9   3   10.65    4.90   0
  10  -9  -3   21.79    5.19   0
 -10  -9   3   25.17    3.92   0
   9  -9  -3  218.00    5.22   0
  -9  -9   3  162.85    5.74   0
  -9   9   3  182.70    5.27   0
  -9  -9   3  164.11    5.09   0
   8  -9  -3   49.50    4.44   0
  -8  -9   3   33.15    5.00   0
  -8   9   3   49.26    5.10   0
   7  -9  -3  256.96    5.41   0
  -7   9   3  218.42    5.93   0
  -7  -9   3  212.91    5.38   0
  -6   9   3    4.37    4.13   0
  -6  -9   3   11.05    4.03   0
   6  -9  -3   11.84    4.11   0
  -5   9   3  270.09    5.07   0
  -5  -9   3  266.79    6.22   0
   5  -9  -3  295.55    5.25   0
  -4  -9   3   58.46    4.05   0
   4  -9  -3   46.56    4.35   0
  -4   9   3   46.49    4.06   0
   3  -9  -3  134.62    5.54   0
  -3   9   3  127.06    4.62   0
  -3  -9   3  122.96    5.62   0
  -2  -9   3   81.58    4.47   0
   2  -9  -3   83.91    4.49   0
  -2   9   3   72.82    4.02   0
  -1   9   3  151.23    5.57   0
   1  -9  -3  139.91    5.15   0
  -1  -9   3  135.26    4.83   0
   0  -9   3   10.12    4.12   0
   0  -9  -3    8.50    5.09   0
  -1  -9  -3  390.78    5.83   0
   1  -9   3  406.55    6.44   0
  -2  -9  -3   39.71    4.94   0
  -2   9  -3   35.60    3.98   0
   2  -9   3   41.61    4.12   0
  -3  -9  -3   51.89    4.40   0
  -3   9  -3   56.82    3.94   0
   3  -9   3   62.87    4.17   0
  -4   9  -3  165.68    4.39   0
  -4  -9  -3  176.94    5.96   0
   4  -9   3  180.54    4.94   0
  -5   9  -3  165.10    5.26   0
   5  -9   3  191.21    4.89   0
  -5  -9  -3  176.17    6.20   0
  -6  -9  -3   93.97    4.76   0
   6  -9   3  102.56    4.38   0
  -6   9  -3   87.12    4.14   0
  -7  -9  -3  526.70    8.35   0
   7  -9   3  612.47    6.34   0
  -7   9  -3  474.30    6.13   0
  -7  -9  -3  451.70    7.36   0
  -8   9  -3   11.21    3.62   0
  -8  -9  -3   12.76    4.66   0
   8  -9   3   18.62    3.95   0
  -8  -9  -3   12.71    5.19   0
   9  -9   3   36.29    4.87   0
  -9  -9  -3   31.61    5.24   0
  -9   9  -3   40.34    3.91   0
  -9  -9  -3   50.28    5.41   0
  -9  -9  -3   27.34    3.77   0
  10  -9   3    6.15    3.63   0
 -10   9  -3    0.05    3.50   0
 -10  -9  -3    3.27    3.56   0
 -10  -9  -3   -0.39    4.59   0
 -10  -9  -3    0.67    4.68   0
  11  -9   3    7.44    3.87   0
 -11  -9  -3    4.05    4.64   0
 -11  -9  -3    2.72    3.53   0
 -11  -9  -3    0.70    4.58   0
 -11   9  -3    7.43    3.90   0
  12  -9   3    0.98    3.80   0
 -12  -9  -3    7.53    3.60   0
 -12   9  -3    1.01    3.93   0
 -12  -9  -3    1.70    5.52   0
 -12  -9  -3    4.68    5.58   0
 -12 -10   3    8.01    4.60   0
 -12  10   3    7.78    3.82   0
 -12 -10   3    1.52    3.80   0
  12 -10  -3   -4.23    4.91   0
 -11 -10   3    3.71    4.62   0
  11 -10  -3   -0.39    4.85   0
 -11 -10   3    2.38    4.03   0
 -11  10   3    5.45    3.83   0
  10 -10  -3   21.08    3.94   0
 -10 -10   3    6.18    4.08   0
 -10  10   3    8.42    3.90   0
 -10 -10   3    9.68    4.54   0
   9 -10  -3   13.47    4.15   0
  -9  10   3    2.93    4.00   0
  -9 -10   3   16.24    4.68   0
  -9 -10   3    3.93    3.70   0
   8 -10  -3  150.92    4.85   0
  -8 -10   3  108.05    5.60   0
  -8  10   3  132.94    4.64   0
  -7  10   3   98.47    4.49   0
   7 -10  -3  125.31    4.80   0
  -7 -10   3   78.11    4.65   0
   6 -10  -3  205.39    5.08   0
  -6  10   3  156.42    4.72   0
  -6 -10   3  154.28    5.86   0
   5 -10  -3   69.71    4.52   0
  -5  10   3   53.25    4.95   0
  -5 -10   3   53.24    4.28   0
  -4 -10   3  257.12    5.54   0
   4 -10  -3  303.02    5.70   0
  -4  10   3  262.52    5.42   0
  -3 -10   3   16.21    4.00   0
   3 -10  -3   21.62    4.16   0
  -3  10   3   27.83    3.82   0
  -2  10   3  154.84    4.57   0
   2 -10  -3  163.97    4.87   0
  -2 -10   3  137.87    5.47   0
   1 -10  -3    9.01    4.87   0
  -1 -10   3   18.90    4.01   0
   0 -10  -3   -0.52    4.90   0
   0 -10   3   12.99    4.53   0
   1 -10   3  200.78    5.03   0
  -1 -10  -3  199.84    5.94   0
   2 -10   3    9.15    3.79   0
  -2 -10  -3   10.33    4.26   0
   3 -10   3   21.71    4.09   0
  -3 -10  -3   20.30    4.20   0
  -3  10  -3   16.28    3.95   0
  -4 -10  -3  240.70    5.74   0
  -4  10  -3  212.41    4.89   0
   4 -10   3  258.54    6.02   0
   5 -10   3   17.72    4.06   0
  -5  10  -3   13.96    4.51   0
  -5 -10  -3   15.67    5.19   0
   6 -10   3  171.24    5.54   0
  -6  10  -3  132.23    4.56   0
  -6 -10  -3  151.83    6.14   0
  -7  10  -3   24.12    3.66   0
   7 -10   3   27.62    3.85   0
  -7 -10  -3   24.43    4.91   0
  -7 -10  -3   28.07    4.83   0
  -8 -10  -3   11.88    4.78   0
  -8 -10  -3    6.00    4.65   0
   8 -10   3   23.29    4.49   0
  -8  10  -3    5.09    3.67   0
  -9 -10  -3    6.41    3.71   0
  -9 -10  -3   13.96    4.94   0
  -9  10  -3    5.39    3.61   0
   9 -10   3   13.07    3.82   0
  -9 -10  -3   11.94    4.77   0
 -10 -10  -3   13.70    5.08   0
 -10  10  -3   35.82    4.10   0
 -10 -10  -3   37.03    5.21   0
 -10 -10  -3    9.08    3.97   0
  10 -10   3   33.87    4.84   0
  -9  11   3   19.05    3.99   0
  -9 -11   3   15.22    4.04   0
   9 -11  -3   17.06    4.09   0
  -9 -11   3   20.51    5.06   0
  -8 -11   3    3.63    3.86   0
  -8  11   3    2.00    3.46   0
   8 -11  -3   -3.54    3.84   0
   7 -11  -3   45.25    4.38   0
  -7  11   3   35.10    4.13   0
  -7 -11   3   33.42    4.33   0
   6 -11  -3   -2.70    4.00   0
  -6 -11   3    1.55    4.89   0
  -6  11   3    1.58    3.73   0
   5 -11  -3  116.16    4.87   0
  -5 -11   3   86.54    5.88   0
  -5  11   3   74.90    5.19   0
  -4 -11   3   49.52    5.23   0
   4 -11  -3   57.47    4.40   0
  -4  11   3   45.96    3.89   0
  -3 -11   3   40.58    4.99   0
   3 -11  -3   40.54    4.16   0
  -3  11   3   28.78    3.93   0
  -2 -11   3   20.25    3.92   0
   2 -11  -3   24.88    4.43   0
  -1 -11   3   24.71    4.09   0
   1 -11  -3   29.12    4.93   0
   0 -11   3    7.08    3.87   0
   0 -11  -3    9.51    4.99   0
  -1 -11  -3   89.05    4.67   0
   1 -11   3   86.78    4.50   0
   2 -11   3   19.24    3.95   0
  -2 -11  -3   18.32    4.26   0
   3 -11   3   42.68    4.09   0
  -3 -11  -3   36.78    4.44   0
  -4  11  -3   13.27    3.72   0
  -4 -11  -3   17.60    5.08   0
   4 -11   3   18.00    3.96   0
   5 -11   3    3.31    3.91   0
  -5  11  -3    3.19    3.44   0
  -5 -11  -3    3.50    4.11   0
  -6 -11  -3    2.36    4.78   0
   6 -11   3    3.04    3.97   0
  -6  11  -3    3.29    3.69   0
  22   0  -4   12.68    3.72   0
  22   0  -4   17.91    4.58   0
 -22   0   4    6.81    4.40   0
  21   0  -4    6.69    3.88   0
  21   0  -4    2.62    3.64   0
 -21   0   4    3.18    4.11   0
 -20   0   4   60.16    5.96   0
  20   0  -4  134.96    4.68   0
  20   0  -4  128.85    5.35   0
  19   0  -4   36.84    3.92   0
  19   0  -4   38.32    4.11   0
 -19   0   4   16.94    4.53   0
  18   0  -4  252.92    5.41   0
  18   0  -4  238.48    5.33   0
 -18   0   4  185.26    5.35   0
 -18   0   4  146.19    5.56   0
  17   0  -4   97.08    4.42   0
  17   0  -4  100.66    4.65   0
 -17   0   4   58.63    5.12   0
 -17   0   4   62.07    4.64   0
  16   0  -4  655.20    6.73   0
  16   0  -4  698.62    6.94   0
 -16   0   4  461.27    7.57   0
 -16   0   4  445.33    7.68   0
  15   0  -4   82.77    5.16   0
  15   0  -4   67.79    5.32   0
 -15   0   4   57.27    5.19   0
 -15   0   4   54.42    4.97   0
 -14   0   4  467.41    7.55   0
 -14   0   4  559.96    7.18   0
  14   0  -4  655.73    6.65   0
  14   0  -4  726.27    7.85   0
  13   0  -4  390.94    5.66   0
  13   0  -4  409.32    6.71   0
 -13   0   4  346.03    5.95   0
 -13   0   4  289.35    6.32   0
  12   0  -4 1034.52    7.56   0
  12   0  -4 1152.48    9.02   0
 -12   0   4  807.42    8.42   0
 -12   0   4  965.91    8.45   0
  11   0  -4 1731.21   10.83   0
  11   0  -4 1581.87    9.02   0
 -11   0   4 1295.35    9.75   0
 -11   0   4 1536.68   10.36   0
  10   0  -4 1290.79    9.75   0
  10   0  -4 1147.11    8.18   0
 -10   0   4 1153.85    9.78   0
 -10   0   4  971.92    9.07   0
   9   0  -4 4362.73   14.34   0
  -9   0   4 3679.99   15.36   0
  -9   0   4 4163.15   18.36   0
  -8   0   4 4512.80   17.16   0
   8   0  -4 5239.91   16.67   0
  -8   0   4 4944.76   21.48   0
   7   0  -4 1316.90    9.86   0
  -7   0   4 1265.99   13.26   0
   7   0  -4 1395.29   13.36   0
  -7   0   4 1140.62   10.21   0
  -6   0   4  638.20   12.70   0
   6   0  -4  638.65    8.53   0
   6   0  -4  674.39   12.17   0
  -6   0   4  582.86    9.83   0
   4   0  -4  360.76   10.66   0
  -4   0   4  330.64    9.22   0
   3   0  -4   11.65    8.09   0
  -3   0   4    9.33    8.11   0
   1   0  -4 4263.36   27.19   0
   0   0  -4  122.18    8.22   0
   0   0   4  121.75    7.81   0
   1   0   4 2359.62   20.75   0
   1   0   4 2348.69   15.17   0
  -1   0  -4 2246.15   15.34   0
  -2   0  -4 1537.95   17.25   0
   2   0   4 1547.04   11.72   0
  -2   0  -4 1473.73   11.71   0
   2   0   4 1547.34   17.64   0
  -3   0  -4 1775.17   17.21   0
   3   0   4 1757.63   11.22   0
  -3   0  -4 1679.24   11.44   0
   3   0   4 1696.22   16.03   0
  -4   0  -4 8350.26   21.81   0
  -5   0  -4 9078.00   22.09   0
  -6   0  -4 2189.03   14.77   0
   6   0   4 2366.10   10.91   0
  -6   0  -4 2010.86   11.34   0
   6   0   4 2171.12   14.13   0
  -7   0  -4 5299.65   20.65   0
  -7   0  -4 4553.67   16.14   0
   7   0   4 5355.01   14.63   0
   8   0   4  337.47    7.18   0
   8   0   4  343.61    5.09   0
  -8   0  -4  350.71    7.76   0
  -8   0  -4  267.87    5.97   0
   9   0   4    7.09    3.85   0
  -9   0  -4    3.93    6.02   0
   9   0   4    5.32    4.58   0
  -9   0  -4   11.96    4.62   0
 -10   0  -4 1476.14   12.06   0
  10   0   4 1398.15    9.76   0
 -10   0  -4  939.07    8.75   0
  10   0   4 1472.95    8.03   0
 -11   0  -4  954.09    9.88   0
  11   0   4  958.19    9.22   0
  11   0   4  970.83    6.94   0
 -11   0  -4  591.98    7.34   0
  12   0   4  299.71    6.59   0
 -12   0  -4  302.58    7.65   0
  12   0   4  316.60    4.82   0
 -12   0  -4  180.71    4.93   0
 -13   0  -4   23.12    5.91   0
  13   0   4   24.84    3.60   0
  13   0   4   27.48    5.14   0
 -13   0  -4   10.17    4.02   0
  14   0   4    0.38    3.60   0
  14   0   4    4.57    4.12   0
 -14   0  -4   -7.66    3.45   0
 -14   0  -4    2.86    4.47   0
 -15   0  -4   10.01    3.57   0
  15   0   4   14.09    3.63   0
  15   0   4    7.31    4.82   0
 -15   0  -4    4.94    4.63   0
 -16   0  -4   29.65    5.81   0
  16   0   4   34.38    4.77   0
 -16   0  -4   25.27    3.95   0
  16   0   4   34.97    3.96   0
 -17   0  -4  155.31    7.08   0
  17   0   4  167.33    4.86   0
 -17   0  -4   82.30    4.89   0
  17   0   4  156.93    6.12   0
  18   0   4   27.38    4.95   0
 -18   0  -4   29.24    5.98   0
  18   0   4   33.93    3.89   0
 -19   0  -4    7.26    5.44   0
  19   0   4    9.05    4.64   0
  19   0   4   12.21    3.63   0
 -22  -1   4   16.92    4.86   0
  22  -1  -4   17.13    4.64   0
  22   1  -4   23.69    3.95   0
  22  -1  -4   18.08    4.72   0
 -22   1   4   13.95    4.54   0
 -22  -1   4    8.30    4.38   0
 -21  -1   4   39.49    5.11   0
 -21   1   4   44.49    5.26   0
  21  -1  -4   79.63    4.70   0
  21  -1  -4   87.65    4.70   0
  21   1  -4   95.68    4.58   0
  21   1  -4   93.51    4.73   0
 -21  -1   4   51.29    4.60   0
 -20   1   4    9.23    4.39   0
  20   1  -4    6.55    3.71   0
  20  -1  -4   11.84    3.85   0
  20   1  -4   12.07    3.83   0
  20  -1  -4   10.77    3.71   0
 -20  -1   4    5.28    4.15   0
 -20  -1   4    9.78    3.68   0
  19   1  -4  179.11    5.05   0
  19  -1  -4  202.55    5.78   0
  19  -1  -4  229.56    5.89   0
 -19  -1   4  121.11    6.26   0
 -19   1   4  117.48    5.51   0
 -19  -1   4   89.91    5.92   0
  19   1  -4  215.26    5.35   0
  18   1  -4    4.51    4.83   0
  18  -1  -4   10.22    3.76   0
  18  -1  -4    6.66    3.68   0
 -18  -1   4    1.86    5.58   0
 -18  -1   4    3.63    3.37   0
  18   1  -4    8.19    4.74   0
 -18   1   4    9.49    4.69   0
 -17   1   4   33.46    4.76   0
  17   1  -4   54.09    4.21   0
 -17  -1   4   39.22    4.68   0
  17   1  -4   58.91    5.22   0
  17  -1  -4   53.98    4.22   0
  17  -1  -4   59.72    4.20   0
 -17  -1   4   41.48    4.12   0
  16   1  -4  428.27    6.71   0
  16   1  -4  446.09    6.08   0
  16  -1  -4  411.34    5.81   0
  16  -1  -4  459.99    6.57   0
 -16  -1   4  258.11    6.58   0
 -16  -1   4  318.01    6.18   0
 -16   1   4  276.93    6.67   0
  15   1  -4  214.61    5.25   0
  15  -1  -4  209.02    6.08   0
  15   1  -4  238.77    5.83   0
 -15  -1   4  163.36    5.58   0
 -15  -1   4  143.39    6.86   0
  15  -1  -4  229.59    5.60   0
 -15   1   4  154.63    5.72   0
  14   1  -4  474.40    6.14   0
  14   1  -4  487.81    7.24   0
  14  -1  -4  438.96    6.82   0
  14  -1  -4  498.96    7.01   0
 -14  -1   4  312.71    6.97   0
 -14   1   4  311.31    6.58   0
 -14  -1   4  354.70    7.03   0
  13   1  -4 2367.10   10.20   0
  13  -1  -4 2242.46   10.26   0
 -13  -1   4 1766.57   12.02   0
  13  -1  -4 2563.06   11.75   0
  13   1  -4 2593.69   12.04   0
 -13   1   4 1650.46   11.44   0
 -13  -1   4 2027.82   11.65   0
  12   1  -4    5.45    4.39   0
  12  -1  -4    8.13    4.54   0
  12   1  -4    7.22    5.41   0
 -12  -1   4    7.73    4.78   0
  12  -1  -4    8.69    5.08   0
 -12  -1   4    3.95    4.17   0
 -12   1   4    0.81    4.91   0
  11   1  -4 2534.47   12.56   0
  11  -1  -4 2233.83   10.84   0
 -11  -1   4 1779.12   11.44   0
 -11  -1   4 2027.76   12.76   0
  11  -1  -4 2417.77   11.68   0
  11   1  -4 2323.93   10.72   0
 -11   1   4 1788.02   11.16   0
  10   1  -4  939.40    7.53   0
  10  -1  -4  897.98    7.42   0
 -10   1   4  741.88    8.30   0
 -10  -1   4  742.72    8.12   0
  10   1  -4 1041.98    9.42   0
 -10  -1   4  853.33    9.55   0
  10  -1  -4  976.04    9.08   0
  -9  -1   4   51.12    6.07   0
   9   1  -4   56.54    6.32   0
   9   1  -4   52.95    4.90   0
  -9  -1   4   41.11    5.26   0
   9  -1  -4   54.43    5.27   0
  -9   1   4   50.98    5.50   0
   9  -1  -4   54.34    5.80   0
   8   1  -4 2477.98   11.75   0
  -8  -1   4 2066.42   12.23   0
   8  -1  -4 2303.18   11.47   0
   8  -1  -4 2475.15   14.44   0
  -8  -1   4 2330.52   14.58   0
  -8   1   4 2008.64   12.24   0
   7   1  -4 2676.60   13.14   0
  -7   1   4 2253.02   13.03   0
  -7  -1   4 2275.88   12.89   0
   7  -1  -4 2543.32   12.48   0
   7  -1  -4 2688.66   16.21   0
  -7  -1   4 2594.91   17.01   0
   6   1  -4  123.08    6.42   0
  -6  -1   4  105.53    6.44   0
   6  -1  -4  114.26    6.85   0
  -6   1   4  105.18    8.15   0
  -6  -1   4  117.26    8.50   0
   6  -1  -4  117.38    7.87   0
   4   1  -4   36.21    6.34   0
  -4  -1   4   31.35    6.38   0
  -4   1   4   36.32   10.00   0
   4  -1  -4   26.80    7.67   0
  -3   1   4  284.50    9.90   0
   3  -1  -4  302.24    9.79   0
  -3  -1   4  301.78    8.36   0
   2  -1  -4   29.61   10.48   0
  -2   1   4   29.45    9.80   0
   1  -1  -4 1245.63   18.47   0
   1  -1  -4 1315.80   15.73   0
  -1   1   4 1144.07   17.50   0
   0  -1  -4 2980.70   19.35   0
   0  -1   4 2939.54   17.25   0
   2  -1   4 3497.96   18.82   0
   2   1   4 3627.89   16.70   0
  -2   1  -4 3500.24   18.65   0
   2  -1   4 3442.67   16.04   0
  -2  -1  -4 3471.75   16.39   0
  -3   1  -4 2643.81   16.01   0
   3   1   4 2451.59   26.33   0
   3  -1   4 2662.12   15.95   0
  -3  -1  -4 2446.53   26.75   0
   3   1   4 2694.03   13.09   0
  -3  -1  -4 2624.90   13.60   0
   3  -1   4 2627.27   12.71   0
   4   1   4  448.17   11.81   0
  -4  -1  -4  453.95   12.24   0
   4   1   4  488.60    6.90   0
  -4  -1  -4  447.62    7.97   0
  -4   1  -4  473.15    7.71   0
   4  -1   4  485.54    6.73   0
   4  -1   4  479.14    8.41   0
  -5   1  -4 1631.78   11.59   0
   5  -1   4 1687.41   11.49   0
   5   1   4 1747.48    9.78   0
  -5  -1  -4 1621.24   16.13   0
   5   1   4 1568.56   14.90   0
  -5   1  -4 1560.86    9.91   0
  -5  -1  -4 1604.37   10.37   0
   5  -1   4 1727.05    9.57   0
   6  -1   4  228.17    7.27   0
  -6   1  -4  222.05    7.14   0
  -6  -1  -4  231.68    8.86   0
   6   1   4  215.10    8.01   0
   6  -1   4  229.32    5.07   0
   6   1   4  229.74    5.22   0
  -6  -1  -4  203.61    5.39   0
  -6   1  -4  193.87    5.14   0
   7   1   4 3053.80   11.37   0
  -7  -1  -4 3008.47   18.22   0
   7  -1   4 3011.07   11.17   0
  -7  -1  -4 2559.91   12.09   0
   7  -1   4 2907.41   13.30   0
  -7   1  -4 2871.27   14.30   0
   7   1   4 2842.40   16.40   0
  -7   1  -4 2519.90   11.75   0
   8  -1   4  830.51    8.80   0
   8  -1   4  824.21    6.57   0
  -8  -1  -4  843.08   10.51   0
   8   1   4  794.68    9.42   0
   8   1   4  808.52    6.64   0
  -8  -1  -4  671.81    7.21   0
  -8   1  -4  822.18    9.07   0
  -8   1  -4  623.95    6.94   0
   9   1   4 1352.39    7.94   0
   9  -1   4 1354.20    7.82   0
  -9  -1  -4 1321.14   12.51   0
   9   1   4 1242.67   10.51   0
  -9   1  -4  941.69    8.72   0
  -9   1  -4 1341.51   10.29   0
   9  -1   4 1314.69    9.92   0
  -9  -1  -4  925.88    8.54   0
 -10  -1  -4  513.06    7.06   0
 -10  -1  -4  788.53    9.52   0
  10   1   4  769.18    8.70   0
 -10   1  -4  526.40    6.81   0
  10   1   4  799.17    6.58   0
 -10   1  -4  781.69    8.81   0
  10  -1   4  798.67    8.71   0
  10  -1   4  816.20    6.46   0
 -11   1  -4  434.01    8.10   0
  11   1   4  405.89    7.44   0
 -11  -1  -4  415.13    8.42   0
  11   1   4  409.36    5.33   0
 -11  -1  -4  258.35    5.61   0
  11  -1   4  409.24    6.48   0
  11  -1   4  414.88    5.21   0
 -12  -1  -4   25.09    3.74   0
  12  -1   4   42.26    3.70   0
  12   1   4   36.98    5.18   0
 -12  -1  -4   32.62    5.82   0
  12  -1   4   36.32    4.53   0
  12   1   4   39.75    3.71   0
 -12   1  -4   35.74    6.01   0
 -13   1  -4  106.09    6.33   0
  13  -1   4  110.44    4.74   0
  13   1   4  108.98    5.56   0
 -13  -1  -4   98.66    5.51   0
  13   1   4  113.44    4.22   0
  13  -1   4  107.79    4.26   0
 -13  -1  -4   70.36    5.33   0
  14  -1   4    4.93    3.51   0
  14   1   4    4.07    4.77   0
 -14  -1  -4    4.65    4.45   0
 -14   1  -4    2.13    5.33   0
  14   1   4    3.49    3.59   0
 -14  -1  -4    2.53    3.82   0
  14  -1   4    1.22    4.83   0
 -15  -1  -4   21.87    3.84   0
 -15  -1  -4   25.82    5.98   0
  15   1   4   41.75    3.90   0
  15  -1   4   42.40    5.09   0
 -15   1  -4   30.85    4.94   0
  15   1   4   39.91    4.99   0
  15  -1   4   40.10    3.90   0
  16   1   4  122.78    5.49   0
  16  -1   4  141.53    4.56   0
 -16  -1  -4  109.70    6.48   0
  16  -1   4  136.84    4.88   0
 -16  -1  -4   62.49    4.68   0
 -16   1  -4  144.86    6.33   0
  16   1   4  133.60    4.60   0
  17   1   4   36.28    4.09   0
  17  -1   4   33.45    4.29   0
  17   1   4   31.30    3.85   0
  17  -1   4   42.50    3.80   0
 -17   1  -4   29.63    5.92   0
 -17  -1  -4   33.05    5.83   0
 -17  -1  -4   21.48    3.86   0
  18   1   4   17.45    3.62   0
 -18  -1  -4   15.07    4.67   0
 -18   1  -4   14.31    4.88   0
  18  -1   4   22.24    3.72   0
  18   1   4   14.54    4.71   0
 -18  -1  -4   11.38    3.82   0
  18  -1   4   17.08    4.87   0
 -19  -1  -4   18.83    4.10   0
 -19   1  -4   24.99    5.91   0
  19   1   4   22.67    4.99   0
  19   1   4   27.09    3.94   0
 -19  -1  -4   20.52    5.70   0
  19  -1   4   30.45    4.78   0
  19  -1   4   31.66    4.07   0
 -22   2   4    2.87    4.15   0
  22  -2  -4   15.83    3.83   0
  22  -2  -4   16.08    3.91   0
  22   2  -4   13.73    3.73   0
 -22  -2   4    1.32    4.47   0
 -22  -2   4    8.15    4.05   0
  21   2  -4   14.28    3.63   0
 -21   2   4    9.05    4.54   0
  21  -2  -4   16.91    3.84   0
  21  -2  -4   17.00    3.77   0
 -21  -2   4   10.72    3.77   0
 -21  -2   4   12.74    5.16   0
 -20   2   4    5.15    4.22   0
  20  -2  -4   13.25    3.84   0
  20   2  -4   14.18    4.41   0
  20  -2  -4    7.20    3.63   0
 -20  -2   4    8.07    3.77   0
 -20  -2   4   -0.36    4.18   0
 -19  -2   4   41.21    4.80   0
 -19   2   4   50.22    4.81   0
  19   2  -4   79.57    4.43   0
  19  -2  -4   80.03    4.28   0
  19  -2  -4   90.76    4.33   0
 -19  -2   4   61.71    4.30   0
 -18  -2   4   93.62    4.53   0
  18   2  -4  122.88    5.40   0
 -18   2   4   85.46    5.20   0
  18  -2  -4  126.54    4.89   0
 -18  -2   4   53.28    4.78   0
  18  -2  -4  153.12    4.79   0
  17   2  -4  136.32    4.57   0
 -17   2   4   78.20    5.26   0
 -17  -2   4   75.38    5.20   0
  17  -2  -4  134.49    4.92   0
 -17  -2   4   79.30    4.61   0
  17  -2  -4  133.18    4.82   0
 -16   2   4  248.59    6.06   0
 -16  -2   4  232.03    6.55   0
  16  -2  -4  349.79    5.51   0
 -16  -2   4  225.24    6.24   0
  16  -2  -4  402.10    6.55   0
  16   2  -4  369.32    5.64   0
 -15   2   4  184.39    5.47   0
 -15  -2   4  206.57    5.31   0
  15   2  -4  280.73    5.34   0
  15  -2  -4  301.54    5.26   0
  15  -2  -4  275.60    5.22   0
 -15  -2   4  167.39    5.88   0
 -14   2   4  152.35    5.63   0
 -14  -2   4  143.78    6.91   0
  14   2  -4  224.75    5.05   0
  14  -2  -4  208.52    5.23   0
  14  -2  -4  228.50    5.91   0
 -14  -2   4  158.98    4.99   0
  13   2  -4  103.99    4.54   0
 -13  -2   4   62.69    5.03   0
 -13   2   4   70.07    5.18   0
  13  -2  -4   88.00    5.74   0
  13  -2  -4  100.99    4.42   0
 -13  -2   4   79.98    5.38   0
  12   2  -4   -1.65    5.11   0
  12  -2  -4   -0.23    4.98   0
 -12  -2   4   -3.25    4.49   0
 -12  -2   4   -2.51    4.09   0
  12  -2  -4    7.73    4.33   0
 -12   2   4    2.87    4.71   0
 -11  -2   4    2.23    5.64   0
  11  -2  -4    6.35    4.14   0
 -11  -2   4    0.56    5.35   0
  11   2  -4   -6.99    5.00   0
  11  -2  -4    1.65    4.25   0
 -11   2   4    5.24    4.42   0
  10  -2  -4  880.04    7.42   0
 -10  -2   4  730.62    7.99   0
  10  -2  -4  980.12    8.19   0
 -10  -2   4  853.82    9.47   0
  10   2  -4  967.80    7.93   0
 -10   2   4  738.14    8.00   0
   9   2  -4  346.61    5.86   0
  -9  -2   4  318.27    7.57   0
  -9  -2   4  273.54    6.18   0
   9  -2  -4  320.36    5.92   0
   9  -2  -4  351.39    6.21   0
  -9   2   4  274.93    7.31   0
  -8  -2   4 5403.99   17.84   0
   8  -2  -4 6077.96   17.44   0
  -8   2   4 5520.04   17.88   0
  -8  -2   4 6245.43   21.62   0
  -7  -2   4  303.79    7.08   0
  -7  -2   4  271.28    6.43   0
  -7   2   4  268.58    6.82   0
   7  -2  -4  282.76    6.65   0
   7   2  -4  316.07    6.33   0
  -5  -2   4 2581.53   13.44   0
   5  -2  -4 2614.32   14.06   0
  -5   2   4 2558.92   14.30   0
  -4  -2   4  632.66    8.27   0
  -4   2   4  609.06    9.61   0
   4  -2  -4  634.78    9.73   0
   2  -2  -4  292.83   11.01   0
  -2   2   4  296.31   10.77   0
  -1   2   4 3127.81   23.44   0
   1  -2  -4 3162.69   23.46   0
  -1  -2   4 3207.78   15.30   0
   0  -2   4 5185.63   19.14   0
  -1  -2  -4  275.48    7.36   0
  -1   2  -4  267.73    6.94   0
   1  -2   4  258.31    7.37   0
  -1  -2  -4  274.23   19.74   0
   2  -2   4  835.86    9.10   0
  -2   2  -4  854.65    9.77   0
  -2  -2  -4  876.88    9.36   0
   3  -2   4 3139.41   14.61   0
   3  -2   4 3141.99   13.54   0
  -3  -2  -4 3172.72   14.25   0
  -3   2  -4 3169.55   15.03   0
  -4  -2  -4 2606.85   12.79   0
   4  -2   4 2689.08   13.36   0
   4  -2   4 2685.43   11.67   0
  -4   2  -4 2621.01   13.22   0
  -4  -2  -4 2633.60   28.13   0
   5   2   4 2144.84   19.22   0
  -5  -2  -4 2108.78   11.36   0
  -5   2  -4 2137.83   11.82   0
   5  -2   4 2219.07   12.61   0
   5  -2   4 2198.23   10.23   0
   5   2   4 2332.35   10.77   0
  -5  -2  -4 2203.96   21.95   0
   6   2   4 3714.46   12.69   0
  -6   2  -4 3511.35   14.34   0
  -6  -2  -4 3273.67   13.71   0
   6  -2   4 3653.28   15.01   0
   6   2   4 3482.83   20.87   0
  -6  -2  -4 3627.35   24.17   0
   6  -2   4 3624.43   12.23   0
   7  -2   4  147.33    6.62   0
  -7   2  -4  138.42    5.42   0
   7   2   4  148.54    4.67   0
  -7  -2  -4  119.91    4.80   0
   7   2   4  133.51    7.24   0
   7  -2   4  139.07    4.50   0
  -7  -2  -4  139.61    8.64   0
  -8  -2  -4 1736.69   15.54   0
  -8   2  -4 1710.22   10.44   0
   8   2   4 1706.82   12.91   0
  -8  -2  -4 1410.68   10.54   0
   8  -2   4 1766.30   10.66   0
   8  -2   4 1780.47    8.63   0
   8   2   4 1820.42    9.13   0
   9   2   4   13.24    5.19   0
   9   2   4    6.48    3.95   0
  -9  -2  -4   10.59    7.14   0
   9  -2   4   15.00    3.79   0
  -9  -2  -4    8.98    4.10   0
  -9   2  -4   10.39    5.76   0
   9  -2   4   14.95    5.67   0
 -10   2  -4  178.10    6.63   0
  10   2   4  171.09    6.19   0
  10  -2   4  173.84    4.37   0
  10  -2   4  173.66    6.26   0
 -10  -2  -4  109.79    4.75   0
 -10  -2  -4  163.68    7.21   0
  10   2   4  164.60    4.54   0
 -11  -2  -4   21.45    3.83   0
  11   2   4   38.46    5.01   0
  11  -2   4   32.69    4.24   0
  11  -2   4   40.54    3.67   0
 -11   2  -4   35.51    4.85   0
 -11  -2  -4   34.59    5.83   0
  11   2   4   32.87    3.80   0
  12   2   4  135.22    4.27   0
  12   2   4  132.83    5.66   0
 -12  -2  -4  127.76    6.83   0
 -12   2  -4  130.84    5.47   0
 -12  -2  -4   64.37    4.44   0
  12  -2   4  140.07    4.09   0
  12  -2   4  139.68    5.67   0
  13  -2   4  156.93    4.62   0
 -13   2  -4  148.86    5.52   0
 -13  -2  -4  120.52    6.84   0
  13  -2   4  138.77    5.04   0
  13   2   4  122.45    4.46   0
 -13  -2  -4   77.11    4.73   0
  13   2   4  139.63    5.68   0
  14   2   4  448.73    7.66   0
 -14  -2  -4  447.71    8.97   0
 -14   2  -4  467.65    7.21   0
  14   2   4  464.76    5.91   0
  14  -2   4  487.73    6.23   0
  14  -2   4  503.29    5.92   0
 -14  -2  -4  236.83    6.27   0
 -15  -2  -4   38.37    4.20   0
 -15  -2  -4   47.91    6.14   0
  15  -2   4   58.27    3.88   0
  15  -2   4   64.19    5.24   0
 -15   2  -4   61.35    5.01   0
  15   2   4   64.70    4.05   0
  15   2   4   59.90    5.17   0
  16   2   4   94.55    4.57   0
 -16  -2  -4   84.53    5.33   0
  16  -2   4   92.13    4.52   0
 -16   2  -4   82.65    6.04   0
  16   2   4   94.53    5.38   0
 -16  -2  -4   43.21    4.80   0
  16  -2   4  103.16    5.10   0
  17   2   4    0.69    4.66   0
  17  -2   4    8.58    3.90   0
 -17  -2  -4    5.56    3.69   0
 -17  -2  -4   -0.75    5.56   0
  17   2   4    4.14    3.59   0
 -17   2  -4    6.86    4.52   0
  17  -2   4    2.11    3.49   0
  18  -2   4   10.66    3.70   0
 -18  -2  -4    4.69    5.38   0
  18  -2   4   11.97    4.94   0
  18   2   4    3.51    3.72   0
  18   2   4    8.32    4.53   0
 -18  -2  -4    2.57    4.46   0
 -18   2  -4    9.74    4.65   0
  19   2   4   10.17    4.87   0
 -19  -2  -4   17.95    5.91   0
  19  -2   4   16.29    4.19   0
 -19  -2  -4    7.85    3.91   0
  19  -2   4   25.45    3.75   0
 -19   2  -4   23.78    5.84   0
 -22   3   4    6.21    4.38   0
  22  -3  -4   16.61    3.83   0
  22   3  -4   13.87    3.62   0
  22  -3  -4   18.33    3.56   0
 -22  -3   4   11.87    4.46   0
 -22  -3   4   10.74    4.17   0
  21   3  -4   16.42    4.37   0
 -21   3   4   10.53    4.29   0
  21  -3  -4   14.73    3.80   0
 -21  -3   4   16.39    5.47   0
 -21  -3   4   11.08    4.24   0
  21  -3  -4   19.14    4.00   0
  20   3  -4   21.38    3.72   0
 -20  -3   4   11.70    4.34   0
 -20   3   4   16.09    4.36   0
  20  -3  -4   14.41    4.72   0
 -20  -3   4   12.17    4.81   0
  20  -3  -4   18.67    4.67   0
  19   3  -4   64.95    4.18   0
  19  -3  -4   73.21    4.14   0
 -19   3   4   28.63    4.85   0
 -19  -3   4   40.66    4.60   0
 -19  -3   4   31.74    4.32   0
  19  -3  -4   71.93    4.34   0
  18  -3  -4   15.87    3.65   0
 -18   3   4   14.00    4.44   0
  18  -3  -4   12.06    4.00   0
 -18  -3   4    7.32    5.12   0
  18   3  -4   15.81    4.63   0
 -18  -3   4    9.45    3.83   0
  17  -3  -4   79.40    4.19   0
  17  -3  -4   77.13    5.14   0
  17   3  -4   70.30    4.73   0
 -17   3   4   40.35    4.83   0
 -17  -3   4   41.70    4.10   0
 -17  -3   4   37.02    5.32   0
  16  -3  -4    9.55    4.08   0
 -16  -3   4   13.83    4.39   0
 -16  -3   4   16.65    4.80   0
  16  -3  -4   19.28    4.66   0
  16   3  -4   14.47    3.78   0
 -16   3   4   10.97    4.37   0
  15   3  -4   43.31    4.19   0
  15  -3  -4   34.90    4.13   0
 -15   3   4   31.27    5.22   0
 -15  -3   4   33.50    5.51   0
 -15  -3   4   29.65    4.90   0
  15  -3  -4   45.25    4.76   0
 -14   3   4  252.93    6.06   0
  14   3  -4  386.05    5.83   0
  14  -3  -4  412.04    6.17   0
 -14  -3   4  240.58    6.50   0
 -14  -3   4  292.31    6.57   0
  14  -3  -4  374.23    5.68   0
  13   3  -4  106.32    5.37   0
 -13   3   4   79.94    5.07   0
 -13  -3   4   85.07    5.35   0
 -13  -3   4   82.40    4.50   0
  13  -3  -4  110.12    4.83   0
  13  -3  -4  108.41    4.36   0
  12  -3  -4   81.45    4.73   0
 -12  -3   4   60.51    4.86   0
 -12   3   4   61.81    4.89   0
  12   3  -4   90.25    4.37   0
  12  -3  -4   89.26    4.22   0
 -12  -3   4   68.25    4.75   0
 -11   3   4  102.92    5.03   0
 -11  -3   4  102.90    4.99   0
  11  -3  -4  121.06    4.92   0
 -11  -3   4  124.28    5.25   0
  11  -3  -4  143.38    4.48   0
  11   3  -4  140.31    4.65   0
 -10   3   4   72.15    4.70   0
 -10  -3   4   68.90    4.95   0
 -10  -3   4   83.18    5.06   0
  10  -3  -4   92.30    4.56   0
  10  -3  -4   90.06    4.73   0
  10   3  -4   94.58    4.53   0
  -9   3   4 1075.74    8.74   0
  -9  -3   4 1026.11    8.93   0
   9  -3  -4 1203.44    8.33   0
  -9  -3   4 1203.43   10.52   0
  -8  -3   4 1906.79   11.39   0
  -8   3   4 1946.24   11.13   0
   8  -3  -4 2115.73   10.53   0
  -7   3   4 3920.37   15.38   0
   7  -3  -4 4256.76   14.85   0
  -7  -3   4 3883.69   15.12   0
  -6  -3   4 3325.51   13.88   0
   6  -3  -4 3407.56   14.05   0
  -6   3   4 3258.37   14.53   0
  -5   3   4 4325.66   17.30   0
   5  -3  -4 4446.96   17.12   0
  -5  -3   4 4412.17   15.93   0
  -4   3   4  527.21    9.18   0
   4  -3  -4  530.22    7.98   0
  -3   3   4 2778.56   15.18   0
   3  -3  -4 2806.49   15.03   0
   2  -3  -4 2433.88   15.98   0
  -2  -3   4 2454.93   12.19   0
  -2   3   4 2422.35   15.90   0
   1  -3  -4 1000.36   13.11   0
  -1  -3   4 1050.70    8.90   0
  -1   3   4 1018.03   12.07   0
   0  -3  -4  872.68   13.09   0
   0   3   4  884.31   12.16   0
   0   3  -4  917.64    8.28   0
   0  -3   4  904.21    8.41   0
   1   3   4  217.16    8.99   0
  -1   3  -4  218.57    6.81   0
  -1  -3  -4  201.64    9.48   0
   1  -3   4  215.98    7.20   0
  -2   3  -4  985.21    8.52   0
  -2  -3  -4  950.24   14.73   0
   2  -3   4  992.33    9.59   0
  -3  -3  -4 6745.69   19.18   0
   3  -3   4 6745.94   18.67   0
  -3   3  -4 6682.94   18.51   0
  -4   3  -4  904.47    8.09   0
  -4  -3  -4  822.91   16.17   0
  -4  -3  -4  900.22    8.10   0
   4  -3   4  925.01    9.37   0
  -4  -3  -4  913.79   14.22   0
   5  -3   4 1182.71    7.82   0
  -5   3  -4 1115.26    8.80   0
  -5  -3  -4 1013.42   16.30   0
  -5  -3  -4 1097.43    8.53   0
   5  -3   4 1185.63    8.97   0
  -6  -3  -4  126.99    8.89   0
  -6  -3  -4  120.30    4.85   0
   6  -3   4  150.93    6.47   0
   6  -3   4  145.92    4.45   0
  -6   3  -4  140.78    6.16   0
  -7   3  -4    4.25    4.55   0
   7  -3   4    9.86    4.82   0
  -7  -3  -4    2.17    7.53   0
  -7  -3  -4    8.66    3.94   0
   7  -3   4    3.57    3.74   0
   8  -3   4  424.75    6.09   0
  -8   3  -4  417.10    6.02   0
   8  -3   4  421.04    5.26   0
  -8  -3  -4  344.36    5.99   0
  -8  -3  -4  371.04   10.27   0
  -9   3  -4  673.88    7.25   0
   9  -3   4  695.58    7.03   0
  -9  -3  -4  507.84    6.78   0
   9  -3   4  711.74    6.17   0
  -9  -3  -4  639.54   11.04   0
 -10   3  -4   46.57    4.83   0
  10  -3   4   44.08    4.55   0
  10  -3   4   50.38    3.76   0
 -10  -3  -4   41.09    6.91   0
 -10  -3  -4   28.17    3.99   0
  10   3   4   46.75    5.10   0
 -11  -3  -4  705.77   11.23   0
  11  -3   4  783.50    6.07   0
  11  -3   4  775.59    7.73   0
 -11  -3  -4  449.99    6.86   0
  11   3   4  787.43    9.53   0
 -11   3  -4  742.53    7.70   0
 -12  -3  -4   27.48    5.69   0
  12  -3   4   35.81    4.39   0
 -12   3  -4   36.79    4.50   0
  12  -3   4   34.92    3.77   0
 -12  -3  -4   21.99    3.90   0
  12   3   4   32.32    5.50   0
 -13  -3  -4  225.27    8.37   0
  13  -3   4  260.64    5.01   0
 -13  -3  -4  124.96    5.26   0
  13  -3   4  258.26    5.30   0
 -13   3  -4  220.15    5.55   0
  13   3   4  257.59    6.45   0
  14   3   4   17.84    5.37   0
 -14  -3  -4   14.11    5.70   0
  14  -3   4   23.47    3.55   0
 -14  -3  -4    7.80    3.90   0
  14  -3   4   27.12    4.33   0
 -14   3  -4   22.55    4.60   0
  15   3   4   91.83    6.38   0
 -15  -3  -4   30.98    4.33   0
  15  -3   4   91.84    4.53   0
 -15  -3  -4   70.42    6.46   0
  15  -3   4   97.06    4.09   0
 -15   3  -4   86.88    5.07   0
 -16  -3  -4    9.24    5.69   0
  16  -3   4   22.98    3.78   0
 -16  -3  -4    8.09    3.88   0
 -16   3  -4   19.39    4.58   0
  16  -3   4   23.53    4.14   0
  16   3   4   19.15    4.73   0
  17  -3   4   64.92    4.08   0
  17  -3   4   61.81    4.19   0
 -17  -3  -4   32.80    4.21   0
 -17   3  -4   58.69    5.80   0
 -17  -3  -4   32.23    6.03   0
  17   3   4   65.49    6.07   0
  18  -3   4   23.57    4.86   0
 -18  -3  -4   13.00    5.85   0
  18  -3   4   22.54    3.80   0
 -18   3  -4   31.03    4.68   0
 -18  -3  -4   12.08    4.02   0
  18   3   4   22.42    5.09   0
  21  -4  -4   -0.62    4.69   0
 -21   4   4    8.91    4.35   0
 -21  -4   4    4.79    4.34   0
  21  -4  -4   18.35    3.93   0
 -21  -4   4    6.47    3.94   0
 -20   4   4   11.64    5.23   0
  20  -4  -4   11.40    3.76   0
 -20  -4   4    3.27    4.16   0
  20  -4  -4    1.22    4.52   0
 -20  -4   4    6.67    4.88   0
 -19  -4   4   14.73    4.37   0
 -19   4   4   28.98    4.49   0
 -19  -4   4   19.88    4.11   0
  19  -4  -4   42.64    3.89   0
  19  -4  -4   31.28    4.16   0
 -18   4   4   51.10    4.69   0
  18  -4  -4   66.49    4.38   0
 -18  -4   4   52.13    4.46   0
  18  -4  -4   85.93    4.06   0
 -18  -4   4   45.96    4.36   0
  17  -4  -4   71.90    4.41   0
 -17   4   4   49.81    4.66   0
 -17  -4   4   46.28    4.97   0
 -17  -4   4   36.00    4.49   0
  17  -4  -4   79.07    4.78   0
  16  -4  -4  121.63    4.99   0
 -16   4   4   70.26    5.01   0
  16  -4  -4   96.33    5.25   0
 -16  -4   4   65.75    5.14   0
 -16  -4   4   65.18    4.56   0
 -15   4   4   52.51    5.53   0
  15  -4  -4   81.79    4.16   0
 -15  -4   4   53.16    4.39   0
  15  -4  -4   69.39    4.52   0
 -15  -4   4   47.27    4.59   0
 -14   4   4   18.91    4.21   0
  14  -4  -4   29.10    3.95   0
 -14  -4   4   13.11    4.34   0
 -14  -4   4   22.48    4.13   0
  14  -4  -4   29.88    4.02   0
 -13  -4   4   11.44    3.78   0
 -13   4   4   13.66    4.18   0
 -13  -4   4    9.47    4.47   0
  13  -4  -4   14.32    3.93   0
  13  -4  -4    2.92    4.10   0
 -12  -4   4  203.85    5.73   0
 -12   4   4  202.66    5.59   0
 -12  -4   4  232.29    5.45   0
  12  -4  -4  268.76    5.34   0
  12  -4  -4  302.13    5.12   0
 -11  -4   4 1252.42   10.02   0
 -11  -4   4 1051.45    9.13   0
 -11   4   4 1055.16    9.91   0
  11  -4  -4 1301.23    8.42   0
 -10  -4   4  258.60    6.48   0
 -10   4   4  260.84    6.08   0
 -10  -4   4  285.78    5.99   0
  10  -4  -4  294.94    5.67   0
  -9  -4   4  969.71    8.28   0
  -9   4   4 1013.70    8.38   0
   9  -4  -4 1106.24    7.77   0
  -8  -4   4  421.14    6.59   0
  -8   4   4  425.07    6.58   0
   8  -4  -4  459.46    6.32   0
  -7  -4   4  176.70    5.68   0
   7  -4  -4  190.60    5.88   0
  -7   4   4  177.35    7.01   0
  -6  -4   4  725.18    7.24   0
  -6   4   4  716.44    8.11   0
   6  -4  -4  754.90    7.91   0
  -5   4   4  161.96    6.94   0
   5  -4  -4  172.19    7.01   0
  -4   4   4 2341.58   12.58   0
   4  -4  -4 2340.01   13.06   0
  -3  -4   4  604.14    7.40   0
   3  -4  -4  578.12    7.87   0
  -3   4   4  578.79    7.93   0
  -2  -4   4 2679.44   11.76   0
  -2   4   4 2684.07   14.56   0
   2  -4  -4 2659.57   13.92   0
  -1  -4   4    4.56    4.74   0
  -1   4   4    5.89    5.92   0
   1  -4  -4    6.23    6.31   0
   0   4   4 2577.26   15.32   0
   0  -4  -4 2429.07   15.18   0
   0   4  -4 2492.23   11.01   0
   0  -4   4 2412.10   11.07   0
   1   4   4  819.92   10.60   0
  -1  -4  -4  804.80   10.82   0
   1  -4   4  828.37    8.20   0
  -1   4  -4  831.30    7.27   0
   2  -4   4 1082.58    8.16   0
  -2  -4  -4 1052.51   12.14   0
  -2   4  -4 1085.96    7.98   0
  -3   4  -4 1906.74    9.80   0
  -3  -4  -4 1815.94   15.43   0
   3  -4   4 1913.47   10.04   0
  -4  -4  -4  898.88    8.06   0
   4  -4   4  941.80    8.05   0
  -4  -4  -4  951.00   12.53   0
  -4  -4  -4  897.24   12.39   0
  -4   4  -4  943.60    7.85   0
  -5   4  -4  274.82    5.45   0
  -5  -4  -4  233.59    9.49   0
   5  -4   4  273.34    5.68   0
  -5  -4  -4  270.41    8.30   0
  -5  -4  -4  254.62    5.62   0
  -6  -4  -4  548.93    9.70   0
   6  -4   4  558.25    7.25   0
  -6  -4  -4  449.08   10.87   0
  -6  -4  -4  510.97    6.74   0
  -6   4  -4  536.90    6.32   0
   7  -4   4  101.50    5.09   0
  -7   4  -4   87.30    4.72   0
  -7  -4  -4   80.52    7.82   0
  -7  -4  -4   74.18    4.71   0
   7  -4   4  101.25    4.16   0
  -8  -4  -4  813.06    7.85   0
   8  -4   4 1047.61    8.00   0
  -8   4  -4  966.98    7.85   0
  -8  -4  -4  770.58   12.88   0
   8  -4   4 1021.08    6.88   0
   9  -4   4  676.17    7.09   0
  -9   4  -4  643.28    7.75   0
  -9  -4  -4  417.52    6.57   0
  -9  -4  -4  526.65   11.08   0
   9  -4   4  686.94    6.46   0
  10  -4   4   58.14    4.67   0
 -10   4  -4   50.23    4.61   0
 -10  -4  -4   34.03    3.92   0
 -10  -4  -4   44.52    6.73   0
  10  -4   4   53.81    4.38   0
 -11   4  -4   49.10    5.50   0
 -11  -4  -4   37.83    7.23   0
  11  -4   4   46.44    3.72   0
 -11  -4  -4   27.33    4.02   0
  11  -4   4   56.12    5.30   0
 -12  -4  -4  462.96   10.38   0
 -12   4  -4  554.28    7.06   0
  12  -4   4  587.82    6.04   0
 -12  -4  -4  258.47    7.04   0
  12  -4   4  611.03    6.53   0
 -13   4  -4   10.86    4.48   0
 -13  -4  -4    3.16    6.22   0
  13  -4   4    5.98    4.03   0
 -13  -4  -4   -0.81    3.67   0
  13  -4   4    5.81    4.04   0
  14  -4   4  163.97    4.40   0
 -14   4  -4  149.16    5.43   0
 -14  -4  -4   74.97    4.45   0
  14  -4   4  163.19    4.98   0
 -14  -4  -4  101.51    7.03   0
 -15  -4  -4    3.05    6.53   0
 -15   4  -4    5.41    4.20   0
 -15  -4  -4    2.91    3.64   0
  15  -4   4   11.03    3.94   0
  15  -4   4    9.29    3.59   0
 -16   4  -4   23.12    4.59   0
 -16  -4  -4   13.49    6.39   0
  16  -4   4   19.27    3.68   0
  16  -4   4   17.72    4.19   0
 -16  -4  -4    9.15    3.71   0
  17  -4   4   11.65    3.96   0
 -17  -4  -4    1.99    5.27   0
  17  -4   4    9.23    3.68   0
 -17   4  -4    8.37    4.60   0
 -17  -4  -4   -1.55    3.82   0
  18  -4   4   34.26    4.12   0
 -18  -4  -4   11.32    5.96   0
 -18   4  -4   25.73    4.97   0
  18  -4   4   33.85    5.05   0
 -18  -4  -4    7.39    4.05   0
 -20   5   4    7.86    3.94   0
  20  -5  -4   11.47    4.79   0
 -20  -5   4    2.78    4.25   0
 -20  -5   4    9.04    3.74   0
  20  -5  -4   16.38    3.90   0
 -19  -5   4    8.25    4.68   0
  19  -5  -4   -4.03    3.60   0
 -19  -5   4    8.25    4.05   0
  19  -5  -4   12.84    4.70   0
 -19   5   4    0.86    4.94   0
 -18  -5   4    8.05    4.62   0
 -18  -5   4   10.20    4.11   0
 -18   5   4    6.46    4.07   0
  18  -5  -4   15.42    4.56   0
  18  -5  -4   14.29    3.84   0
  17  -5  -4   25.15    4.08   0
 -17  -5   4   11.32    4.17   0
  17  -5  -4   34.43    4.61   0
 -17   5   4   11.84    4.33   0
 -17  -5   4   14.50    4.94   0
 -16  -5   4   13.82    4.07   0
 -16   5   4    8.21    4.15   0
  16  -5  -4   18.67    3.96   0
 -16  -5   4   10.33    4.89   0
  16  -5  -4   16.35    4.58   0
 -15  -5   4  200.63    5.58   0
 -15   5   4  180.03    5.66   0
  15  -5  -4  271.12    5.24   0
 -15  -5   4  218.38    5.88   0
  15  -5  -4  368.80    5.53   0
 -14  -5   4   45.85    4.48   0
 -14   5   4   36.58    4.45   0
 -14  -5   4   49.57    5.35   0
  14  -5  -4   86.41    4.86   0
  14  -5  -4   60.08    4.28   0
 -13  -5   4  171.12    5.16   0
 -13   5   4  183.87    6.00   0
  13  -5  -4  232.67    5.00   0
 -13  -5   4  190.60    5.38   0
  13  -5  -4  289.22    5.79   0
 -12  -5   4   46.99    4.53   0
 -12  -5   4   66.61    5.20   0
 -12   5   4   59.57    4.54   0
  12  -5  -4   59.11    4.42   0
 -11  -5   4   10.82    4.26   0
  11  -5  -4    8.00    4.20   0
 -11   5   4   13.46    4.10   0
 -11  -5   4    9.51    4.10   0
 -10  -5   4   10.52    5.19   0
 -10   5   4   11.52    4.47   0
  10  -5  -4   16.44    4.55   0
  -9  -5   4  224.76    5.37   0
  -9   5   4  221.35    5.73   0
   9  -5  -4  257.06    5.66   0
  -8  -5   4  617.73    6.81   0
  -8   5   4  644.22    6.87   0
   8  -5  -4  670.54    6.69   0
  -7   5   4  454.12    6.37   0
   7  -5  -4  463.84    6.29   0
  -7  -5   4  444.70    6.12   0
  -6   5   4  749.43    7.53   0
   6  -5  -4  763.85    7.43   0
   5  -5  -4  125.59    5.50   0
  -5   5   4  128.78    5.27   0
  -5  -5   4  116.01    4.74   0
   4  -5  -4 1065.65    8.67   0
  -4  -5   4 1046.56    7.72   0
  -4   5   4 1071.02    8.65   0
  -3   5   4 2626.33   13.67   0
   3  -5  -4 2696.06   13.45   0
  -3  -5   4 2682.90   11.16   0
  -2  -5   4   85.51    4.58   0
   2  -5  -4   85.54    5.45   0
  -2   5   4   88.91    5.27   0
   1  -5  -4 1703.86   10.83   0
  -1   5   4 1748.90   10.84   0
  -1  -5   4 1686.98    9.21   0
   0  -5  -4 1675.02   11.75   0
   0  -5   4 1657.66    9.15   0
   0   5  -4 1722.17    8.96   0
   0   5   4 1715.68   10.91   0
   1  -5   4    4.17    4.14   0
   1   5   4    4.83    5.15   0
  -1   5  -4    4.83    3.88   0
  -1  -5  -4    4.63    5.44   0
   2  -5   4   10.79    4.26   0
  -2   5  -4    3.94    4.12   0
  -2  -5  -4    4.24    5.41   0
  -3  -5  -4  183.30    6.49   0
  -3   5  -4  190.51    4.96   0
   3  -5   4  180.97    5.24   0
  -4   5  -4    3.17    4.01   0
  -4  -5  -4    2.90    5.40   0
   4  -5   4    4.12    5.45   0
  -5  -5  -4  511.66    9.60   0
   5  -5   4  576.40    6.41   0
  -5  -5  -4  517.75    6.67   0
  -5  -5  -4  555.20    8.97   0
  -5   5  -4  544.32    6.02   0
  -6  -5  -4   91.23    6.83   0
  -6  -5  -4   98.63    4.80   0
   6  -5   4  115.69    4.99   0
  -6   5  -4   97.23    4.62   0
  -6  -5  -4  105.60    5.65   0
  -7  -5  -4   10.29    5.56   0
   7  -5   4   14.68    4.43   0
  -7  -5  -4    2.60    4.10   0
  -7   5  -4   18.10    4.17   0
  -7  -5  -4    8.82    6.17   0
   8  -5   4    1.14    4.64   0
  -8   5  -4    2.24    4.24   0
  -8  -5  -4    2.09    5.06   0
  -8  -5  -4    4.21    3.93   0
  -8  -5  -4   -0.38    6.28   0
  -9   5  -4    9.43    5.18   0
   9  -5   4    0.74    5.39   0
  -9  -5  -4    2.66    6.19   0
  -9  -5  -4    4.66    4.58   0
   9  -5   4    0.42    3.39   0
  10  -5   4  159.64    4.95   0
 -10  -5  -4   89.86    5.27   0
 -10   5  -4  135.73    4.95   0
  10  -5   4  143.07    4.21   0
 -10  -5  -4   90.52    7.62   0
  11  -5   4  520.28    7.00   0
 -11  -5  -4  307.27    8.94   0
 -11   5  -4  443.81    6.60   0
 -11  -5  -4  234.20    6.14   0
  11  -5   4  505.38    5.45   0
 -12   5  -4  303.97    7.37   0
  12  -5   4  387.97    5.19   0
 -12  -5  -4  180.10    5.62   0
 -12  -5  -4  228.43    9.04   0
  12  -5   4  389.11    6.19   0
 -13   5  -4  191.13    5.57   0
 -13  -5  -4  130.97    7.78   0
  13  -5   4  229.53    4.59   0
 -13  -5  -4   97.71    4.82   0
  13  -5   4  238.61    5.35   0
 -14   5  -4    2.78    5.09   0
  14  -5   4    3.36    3.96   0
 -14  -5  -4   -1.20    3.69   0
  14  -5   4    8.74    3.59   0
 -14  -5  -4    1.70    5.50   0
 -15   5  -4    9.15    4.22   0
 -15  -5  -4    3.46    6.13   0
 -15  -5  -4    5.05    3.57   0
  15  -5   4    7.28    3.39   0
  15  -5   4   14.61    3.82   0
 -16   5  -4    1.96    4.29   0
  16  -5   4   -2.83    3.87   0
  16  -5   4   -0.37    3.66   0
 -16  -5  -4   -2.16    3.63   0
 -16  -5  -4    4.48    5.33   0
 -17  -5  -4   10.00    6.20   0
 -17   5  -4   12.88    4.40   0
  17  -5   4   12.64    4.89   0
  17  -5   4   10.50    3.51   0
 -17  -5  -4   -0.16    3.85   0
 -19   6   4    7.28    4.00   0
 -19  -6   4    5.97    3.88   0
 -19  -6   4   -1.77    3.95   0
  19  -6  -4   -1.62    3.60   0
  19  -6  -4    5.22    4.46   0
 -18   6   4   10.41    4.10   0
  18  -6  -4   16.83    4.65   0
 -18  -6   4   10.50    5.03   0
 -18  -6   4    0.95    3.84   0
  18  -6  -4   20.35    3.94   0
  17  -6  -4   -0.01    4.31   0
 -17  -6   4    0.26    3.95   0
 -17  -6   4   -1.43    3.78   0
  17  -6  -4   -1.36    3.74   0
 -17   6   4    6.12    3.79   0
  16  -6  -4   18.86    3.85   0
 -16  -6   4   14.00    5.05   0
 -16  -6   4   10.06    4.80   0
 -16   6   4    2.30    4.04   0
  16  -6  -4   31.97    3.85   0
 -15  -6   4   16.09    4.02   0
 -15  -6   4   20.78    4.20   0
  15  -6  -4   34.89    3.78   0
  15  -6  -4   32.18    3.85   0
 -15   6   4   16.56    4.00   0
 -14  -6   4  153.22    5.20   0
 -14   6   4  168.35    5.44   0
  14  -6  -4  219.98    5.14   0
  14  -6  -4  275.65    5.03   0
 -14  -6   4  154.58    5.94   0
 -13  -6   4   84.85    4.85   0
 -13   6   4   95.63    5.10   0
  13  -6  -4  125.71    4.90   0
 -13  -6   4  100.30    4.87   0
 -12  -6   4  140.61    5.18   0
 -12   6   4  164.38    5.08   0
 -12  -6   4  170.60    5.23   0
  12  -6  -4  200.52    4.94   0
  11  -6  -4   70.42    4.47   0
 -11   6   4   57.01    4.39   0
 -11  -6   4   54.13    4.25   0
 -10  -6   4   13.17    4.24   0
 -10   6   4    9.35    4.08   0
  10  -6  -4   18.45    4.30   0
  -9   6   4    7.36    4.35   0
  -9  -6   4    2.99    4.31   0
   9  -6  -4    0.25    4.36   0
   8  -6  -4    5.48    4.49   0
  -8   6   4    3.54    4.39   0
  -8  -6   4   13.85    4.09   0
   7  -6  -4   28.60    4.67   0
  -7  -6   4   26.18    4.09   0
  -7   6   4   25.72    4.39   0
  -6   6   4    1.69    5.27   0
   6  -6  -4    7.72    4.59   0
  -6  -6   4    8.54    4.09   0
   5  -6  -4   31.01    4.72   0
  -5   6   4   21.28    5.39   0
  -5  -6   4   24.70    4.17   0
   4  -6  -4    1.71    4.85   0
  -4   6   4    3.83    4.41   0
  -4  -6   4   24.46    5.18   0
  -3  -6   4    2.79    4.93   0
   3  -6  -4    2.67    4.61   0
  -3   6   4    2.91    4.30   0
  -2  -6   4  192.94    5.79   0
   2  -6  -4  195.98    5.46   0
  -2   6   4  213.67    6.04   0
  -1   6   4  142.18    4.95   0
   1  -6  -4  147.02    6.21   0
  -1  -6   4  130.96    5.59   0
   0  -6  -4  978.89    9.30   0
   0   6   4 1005.03    9.16   0
   0  -6   4  928.84    7.25   0
   1  -6   4   23.60    4.25   0
  -1   6  -4   22.88    4.08   0
  -1  -6  -4   25.17    4.80   0
  -2   6  -4  379.51    5.45   0
  -2  -6  -4  390.13    7.41   0
   2  -6   4  377.10    5.62   0
  -3   6  -4   34.94    4.37   0
  -3  -6  -4   37.78    5.51   0
   3  -6   4   41.42    4.65   0
  -4   6  -4  324.19    5.31   0
   4  -6   4  334.59    5.55   0
  -4  -6  -4  316.94    7.63   0
  -5  -6  -4  247.27    6.65   0
   5  -6   4  264.52    5.43   0
  -5  -6  -4  254.58    6.70   0
  -5   6  -4  238.14    5.05   0
  -6   6  -4   34.23    4.08   0
  -6  -6  -4   33.05    5.22   0
  -6  -6  -4   27.60    5.26   0
  -6  -6  -4   24.03    4.95   0
   6  -6   4   40.20    4.34   0
  -7  -6  -4   36.20    5.39   0
  -7  -6  -4   34.12    6.13   0
   7  -6   4   43.97    4.12   0
  -7  -6  -4   33.14    4.19   0
  -7   6  -4   33.73    3.95   0
  -8  -6  -4   -0.18    4.72   0
  -8   6  -4    7.62    4.80   0
  -8  -6  -4    0.26    6.09   0
   8  -6   4   10.10    5.20   0
  -8  -6  -4    2.89    5.60   0
   9  -6   4   27.31    4.45   0
  -9  -6  -4    6.82    3.99   0
  -9   6  -4   16.90    4.14   0
  -9  -6  -4   14.90    6.33   0
  -9  -6  -4   23.03    5.66   0
  10  -6   4   53.02    4.46   0
 -10  -6  -4   26.25    6.29   0
 -10   6  -4   36.96    4.22   0
 -10  -6  -4   28.79    4.10   0
 -10  -6  -4   41.26    5.72   0
  10  -6   4   44.95    3.61   0
  11  -6   4  111.12    4.81   0
 -11  -6  -4   72.37    6.94   0
 -11  -6  -4   50.79    4.40   0
 -11  -6  -4   89.39    6.22   0
  11  -6   4  106.69    3.90   0
 -11   6  -4   98.42    4.93   0
 -12   6  -4   60.00    4.71   0
 -12  -6  -4   35.18    6.67   0
 -12  -6  -4   23.16    4.04   0
 -12  -6  -4   56.88    5.43   0
  12  -6   4   82.33    5.39   0
  12  -6   4   71.36    3.87   0
 -13  -6  -4   30.54    4.12   0
 -13  -6  -4   29.72    6.76   0
 -13   6  -4   43.53    5.48   0
  13  -6   4   59.63    3.83   0
  13  -6   4   62.43    5.21   0
 -14   6  -4   22.08    4.45   0
  14  -6   4   33.16    5.29   0
 -14  -6  -4   21.93    3.95   0
 -14  -6  -4   18.18    6.36   0
  14  -6   4   34.98    3.63   0
 -15  -6  -4    4.07    6.05   0
 -15   6  -4    7.33    4.28   0
 -15  -6  -4    1.87    3.63   0
  15  -6   4    0.89    3.88   0
  15  -6   4    4.93    3.41   0
 -16   6  -4    2.96    4.21   0
  16  -6   4    3.55    3.91   0
 -16  -6  -4   -0.53    3.67   0
  16  -6   4    6.69    4.25   0
 -16  -6  -4    5.43    6.09   0
 -18  -7   4   -1.28    4.75   0
  18  -7  -4    3.96    3.72   0
 -18  -7   4    3.54    4.47   0
  18  -7  -4    1.81    3.58   0
 -18   7   4    3.24    4.73   0
 -17  -7   4   21.25    4.61   0
 -17  -7   4   10.02    3.99   0
  17  -7  -4   24.12    3.66   0
  17  -7  -4   22.55    3.68   0
 -17   7   4   14.23    4.83   0
 -16  -7   4    8.10    3.92   0
 -16  -7   4   -0.71    4.70   0
  16  -7  -4   12.05    3.65   0
 -16   7   4    3.24    3.93   0
  16  -7  -4    8.15    3.61   0
 -15  -7   4   21.81    4.02   0
 -15  -7   4   22.84    4.09   0
  15  -7  -4   29.61    4.08   0
 -15   7   4   24.83    4.12   0
  15  -7  -4   39.09    4.67   0
 -14  -7   4   -2.56    4.10   0
 -14  -7   4    4.93    4.76   0
  14  -7  -4   -0.04    3.72   0
 -14   7   4    9.29    3.78   0
 -13  -7   4    6.83    3.83   0
 -13  -7   4    5.72    4.03   0
  13  -7  -4   12.46    4.06   0
 -13   7   4    8.23    3.85   0
 -12   7   4    6.98    4.96   0
 -12  -7   4    5.63    3.97   0
 -12  -7   4    9.11    4.01   0
  12  -7  -4   14.84    4.03   0
 -11  -7   4  113.94    4.74   0
  11  -7  -4  126.08    4.69   0
 -11   7   4   97.01    5.71   0
 -10  -7   4  308.57    6.03   0
  10  -7  -4  404.40    6.66   0
 -10   7   4  348.82    6.02   0
  -9   7   4    1.41    4.13   0
  -9  -7   4    1.60    3.97   0
   9  -7  -4    2.92    4.42   0
  -9  -7   4    4.58    3.79   0
   8  -7  -4   18.12    4.58   0
  -8   7   4    8.22    4.30   0
  -8  -7   4   10.44    4.84   0
  -8  -7   4    9.74    4.96   0
   7  -7  -4  176.58    6.16   0
  -7   7   4  174.50    4.98   0
  -7  -7   4  171.38    4.85   0
  -6   7   4   41.81    5.48   0
  -6  -7   4   48.99    4.40   0
   6  -7  -4   42.60    4.81   0
   5  -7  -4   47.84    5.60   0
  -5   7   4   41.42    5.34   0
  -5  -7   4   45.16    4.32   0
  -4  -7   4  263.90    6.07   0
   4  -7  -4  269.90    5.52   0
  -4   7   4  261.82    5.06   0
  -3  -7   4   15.08    4.30   0
   3  -7  -4    9.34    4.48   0
  -3   7   4   15.07    4.08   0
  -2   7   4    5.35    5.10   0
   2  -7  -4   -0.72    4.36   0
  -2  -7   4    0.48    4.28   0
  -1  -7   4  307.31    5.45   0
   1  -7  -4  313.77    7.30   0
  -1   7   4  328.45    6.95   0
   0  -7   4   16.91    4.28   0
   0  -7  -4   16.60    5.62   0
   0   7   4   16.30    4.31   0
   1  -7   4  421.89    5.68   0
  -1   7  -4  421.67    5.44   0
  -1  -7  -4  404.82    6.47   0
  -2   7  -4   12.02    3.72   0
  -2  -7  -4   18.55    5.57   0
   2  -7   4   13.09    4.81   0
  -3   7  -4   42.19    3.83   0
   3  -7   4   50.89    4.10   0
  -3  -7  -4   48.53    5.50   0
   4  -7   4    2.16    3.99   0
  -4  -7  -4    1.06    5.01   0
  -4   7  -4    1.60    3.58   0
  -5  -7  -4  146.91    5.87   0
  -5   7  -4  137.04    4.22   0
   5  -7   4  149.46    4.61   0
  -6   7  -4   -2.06    3.81   0
   6  -7   4    0.12    4.05   0
  -6  -7  -4    2.83    4.78   0
  -6  -7  -4    0.57    4.87   0
  -7  -7  -4    3.11    5.13   0
  -7   7  -4    4.20    4.72   0
  -7  -7  -4    9.11    3.94   0
   7  -7   4    1.18    4.29   0
  -7  -7  -4    3.92    5.58   0
  -8  -7  -4   74.19    5.81   0
   8  -7   4   87.04    4.33   0
  -8  -7  -4   60.11    4.51   0
  -8   7  -4   84.45    4.24   0
  -8  -7  -4   95.77    6.39   0
   9  -7   4   20.76    4.13   0
  -9  -7  -4   14.86    5.11   0
  -9  -7  -4   12.04    4.62   0
  -9  -7  -4   12.49    3.72   0
  -9   7  -4   18.01    4.66   0
 -10  -7  -4   63.38    6.09   0
 -10  -7  -4   48.67    4.05   0
  10  -7   4   82.03    4.36   0
 -10   7  -4   66.07    4.26   0
 -10  -7  -4   48.53    6.44   0
 -11  -7  -4   26.92    4.97   0
 -11  -7  -4   19.54    5.71   0
 -11   7  -4   26.14    4.22   0
  11  -7   4   34.21    4.24   0
 -11  -7  -4   10.95    3.83   0
  11  -7   4   39.51    3.64   0
  12  -7   4   -3.30    4.22   0
 -12  -7  -4    4.73    5.43   0
 -12  -7  -4    2.47    6.00   0
 -12  -7  -4    4.18    3.61   0
 -12   7  -4    3.99    4.99   0
  12  -7   4   -2.31    3.23   0
 -13  -7  -4   29.08    5.95   0
 -13  -7  -4   20.15    6.38   0
 -13  -7  -4   11.24    4.01   0
 -13   7  -4   31.26    4.17   0
  13  -7   4   40.00    4.25   0
  13  -7   4   43.54    3.56   0
  14  -7   4   -2.60    4.13   0
 -14  -7  -4    2.35    5.44   0
 -14   7  -4    3.24    5.13   0
 -14  -7  -4    6.06    3.53   0
  14  -7   4    0.54    3.34   0
 -14  -7  -4    4.51    6.12   0
 -15  -7  -4    3.25    3.61   0
 -15   7  -4    0.51    4.08   0
 -15  -7  -4    2.09    4.67   0
  15  -7   4   -2.11    3.33   0
 -15  -7  -4    4.56    5.22   0
  15  -7   4    4.49    4.77   0
  17  -8  -4    8.18    3.68   0
 -17  -8   4    0.46    3.74   0
 -17  -8   4    1.80    3.87   0
  17  -8  -4    5.79    3.71   0
 -17   8   4    1.72    3.75   0
  16  -8  -4    8.81    3.69   0
 -16  -8   4    6.13    3.97   0
  16  -8  -4    8.53    4.53   0
 -16  -8   4    5.31    3.89   0
 -16   8   4    3.03    3.77   0
 -15   8   4   10.30    4.02   0
 -15  -8   4    5.35    4.44   0
  15  -8  -4   10.18    3.80   0
 -15  -8   4    7.17    3.88   0
 -14   8   4    7.60    3.99   0
 -14  -8   4    4.14    3.80   0
 -14  -8   4   -2.09    3.92   0
  14  -8  -4    0.76    3.98   0
  13  -8  -4   15.52    4.30   0
 -13  -8   4   15.73    4.03   0
 -13  -8   4   18.74    4.06   0
 -13   8   4   18.89    4.01   0
 -13  -8   4   19.37    3.88   0
 -12   8   4   10.00    3.98   0
 -12  -8   4    3.69    3.96   0
 -12  -8   4    8.52    3.88   0
  12  -8  -4   14.58    4.20   0
 -11  -8   4   72.61    4.43   0
 -11   8   4   69.83    4.52   0
 -11  -8   4   71.87    4.51   0
  11  -8  -4   93.07    4.74   0
 -10  -8   4    8.31    4.02   0
 -10   8   4   12.72    4.17   0
 -10  -8   4    2.61    3.70   0
  10  -8  -4   10.91    4.20   0
  -9   8   4    7.34    4.13   0
  -9  -8   4    4.75    3.95   0
  -9  -8   4    9.11    3.66   0
   9  -8  -4    9.76    4.33   0
  -8   8   4   28.01    5.15   0
   8  -8  -4   24.05    4.41   0
  -8  -8   4   21.80    4.17   0
   7  -8  -4  295.62    6.37   0
  -7   8   4  259.59    5.42   0
  -7  -8   4  266.21    5.41   0
   6  -8  -4   62.97    4.44   0
  -6  -8   4   52.58    4.19   0
  -6   8   4   59.08    4.26   0
  -5  -8   4    4.24    3.93   0
   5  -8  -4   -2.60    4.35   0
  -5   8   4    0.13    3.98   0
  -4   8   4   19.86    3.93   0
   4  -8  -4   25.40    5.17   0
  -4  -8   4   21.44    4.11   0
   3  -8  -4   14.50    4.12   0
  -3   8   4   17.63    4.85   0
  -3  -8   4   16.75    4.10   0
   2  -8  -4   26.20    5.07   0
  -2  -8   4   17.15    4.04   0
  -2   8   4   18.77    4.87   0
  -1  -8   4  164.98    4.67   0
  -1   8   4  165.39    4.77   0
   1  -8  -4  172.41    5.08   0
   0  -8   4   45.25    3.98   0
   0   8   4   48.33    4.25   0
   0  -8  -4   45.03    5.50   0
  -1  -8  -4  354.34    6.68   0
   1  -8   4  343.18    5.39   0
  -2   8  -4   60.29    3.98   0
  -2  -8  -4   53.74    4.49   0
   2  -8   4   56.65    5.15   0
  -3  -8  -4   70.13    5.45   0
  -3   8  -4   65.05    4.04   0
   3  -8   4   60.35    4.24   0
  -4  -8  -4  270.25    6.63   0
   4  -8   4  284.58    5.04   0
  -4   8  -4  257.30    4.80   0
   5  -8   4  132.19    4.38   0
  -5   8  -4  122.35    4.21   0
  -5  -8  -4  133.12    5.84   0
  -6  -8  -4   70.01    6.11   0
   6  -8   4   82.73    4.34   0
  -6   8  -4   71.79    3.95   0
  -6  -8  -4   65.05    5.30   0
  -7  -8  -4   13.66    4.77   0
  -7  -8  -4   17.87    4.72   0
   7  -8   4   23.47    4.04   0
  -7   8  -4   19.13    3.65   0
  -7  -8  -4   15.06    3.80   0
  -8  -8  -4    1.98    4.76   0
   8  -8   4   12.60    3.92   0
  -8  -8  -4    6.85    5.63   0
  -8   8  -4   12.68    3.75   0
  -8  -8  -4    4.69    3.67   0
  -9  -8  -4    2.39    3.70   0
  -9   8  -4    4.23    3.89   0
  -9  -8  -4   -0.10    5.82   0
   9  -8   4    4.86    4.06   0
  -9  -8  -4    2.27    5.08   0
  10  -8   4   81.94    4.52   0
 -10  -8  -4   42.35    5.80   0
 -10  -8  -4   64.80    5.66   0
 -10  -8  -4   38.56    4.16   0
 -10   8  -4   70.58    4.30   0
 -11  -8  -4   -0.09    3.64   0
  11  -8   4    2.41    4.90   0
 -11  -8  -4    3.65    4.77   0
 -11  -8  -4    1.98    4.84   0
 -11   8  -4    5.17    3.73   0
  11  -8   4   -2.28    3.24   0
  12  -8   4    6.08    3.92   0
 -12  -8  -4    7.15    4.94   0
 -12  -8  -4    7.15    3.65   0
 -12  -8  -4   -2.85    5.60   0
  12  -8   4    3.81    3.47   0
 -12   8  -4    5.30    3.88   0
  13  -8   4    3.63    3.29   0
 -13  -8  -4    7.32    5.85   0
 -13  -8  -4    1.73    5.53   0
 -13  -8  -4   -2.69    3.54   0
 -13   8  -4    5.78    3.91   0
  13  -8   4    0.29    4.13   0
 -15  -9   4    1.51    3.94   0
 -15  -9   4    2.84    3.76   0
 -15  -9   4   -2.43    3.90   0
 -15   9   4    3.24    3.86   0
  15  -9  -4    7.59    4.01   0
 -14  -9   4    3.72    4.15   0
 -14  -9   4    2.79    3.88   0
 -14   9   4    5.97    4.01   0
 -14  -9   4   13.66    3.83   0
  14  -9  -4    7.87    4.04   0
 -13  -9   4    2.45    4.55   0
 -13   9   4   -1.84    3.86   0
 -13  -9   4    9.08    4.70   0
 -13  -9   4    9.24    4.59   0
  13  -9  -4   -0.50    3.98   0
 -12  -9   4    6.04    4.70   0
 -12  -9   4   -0.80    3.78   0
 -12   9   4    0.75    3.89   0
  12  -9  -4    1.01    5.00   0
 -11  -9   4    1.11    3.68   0
 -11   9   4    7.27    3.94   0
  11  -9  -4    5.95    4.88   0
 -11  -9   4    0.95    3.76   0
 -10  -9   4    6.97    4.67   0
 -10   9   4    6.51    4.02   0
  10  -9  -4   21.19    5.07   0
 -10  -9   4   18.49    3.83   0
   9  -9  -4   -5.24    4.11   0
  -9  -9   4    2.88    4.68   0
  -9   9   4    5.25    3.95   0
  -9  -9   4   -1.27    4.73   0
   8  -9  -4   38.10    4.26   0
  -8  -9   4   26.63    4.85   0
  -8   9   4   26.87    4.77   0
  -7  -9   4   24.69    4.16   0
   7  -9  -4   29.50    4.36   0
  -7   9   4   23.18    4.84   0
   6  -9  -4   46.12    4.44   0
  -6   9   4   35.16    3.93   0
  -6  -9   4   30.73    4.23   0
   5  -9  -4   16.80    4.08   0
  -5   9   4   16.77    4.74   0
  -5  -9   4    7.91    5.07   0
   4  -9  -4  129.87    4.78   0
  -4   9   4  120.45    5.13   0
  -4  -9   4  120.89    4.67   0
  -3  -9   4   66.90    4.27   0
  -3   9   4   68.07    4.07   0
   3  -9  -4   69.00    5.60   0
   2  -9  -4   69.57    4.42   0
  -2   9   4   56.28    4.92   0
  -2  -9   4   56.78    4.30   0
  -1  -9   4    5.77    3.99   0
  -1   9   4    5.70    4.91   0
   1  -9  -4    8.71    4.09   0
   0  -9  -4    4.58    3.94   0
   0  -9   4    8.04    3.84   0
   1  -9   4   42.24    4.17   0
  -1  -9  -4   36.98    5.19   0
  -2  -9  -4  146.06    5.00   0
   2  -9   4  130.18    5.31   0
  -3  -9  -4   38.87    4.12   0
   3  -9   4   50.10    4.06   0
  -3   9  -4   48.02    3.70   0
   4  -9   4   13.26    3.87   0
  -4   9  -4    4.27    3.49   0
  -4  -9  -4   15.93    5.01   0
  -5  -9  -4   20.68    4.89   0
  -5   9  -4   19.16    3.64   0
   5  -9   4   27.23    3.83   0
  -6   9  -4  102.21    4.21   0
   6  -9   4  114.14    4.46   0
  -6  -9  -4  115.19    6.00   0
  -6  -9  -4  105.45    5.68   0
  -7  -9  -4  109.06    6.32   0
   7  -9   4  122.95    5.25   0
  -7  -9  -4   88.94    5.86   0
  -7   9  -4  102.82    4.29   0
  -8   9  -4   20.21    3.74   0
  -8  -9  -4   23.43    5.11   0
  -8  -9  -4   17.08    4.96   0
   8  -9   4   28.53    3.90   0
  -8  -9  -4    6.65    3.76   0
  -9  -9  -4   11.55    4.84   0
   9  -9   4   12.29    3.97   0
  -9  -9  -4    5.44    5.45   0
  -9   9  -4    0.79    3.61   0
  -9  -9  -4    4.78    3.65   0
  10  -9   4    2.47    3.78   0
 -10  -9  -4   -0.79    5.39   0
 -10   9  -4    2.94    3.66   0
 -10  -9  -4   -1.59    4.65   0
 -10  -9  -4   -2.14    3.66   0
  11  -9   4   36.08    3.92   0
 -11  -9  -4   20.95    5.34   0
 -11  -9  -4   15.81    6.06   0
 -11   9  -4   29.45    3.99   0
 -11  -9  -4   10.04    3.81   0
 -12 -10   4   10.36    3.91   0
 -12 -10   4    7.32    4.79   0
 -12  10   4    2.45    3.88   0
  12 -10  -4    7.16    3.96   0
 -11 -10   4   18.35    4.10   0
 -11  10   4   18.99    4.58   0
 -11 -10   4   14.44    4.02   0
  11 -10  -4   33.12    4.06   0
 -10 -10   4    5.42    3.98   0
 -10 -10   4   -1.65    3.91   0
  10 -10  -4   -0.27    4.01   0
 -10  10   4    6.70    3.81   0
  -9 -10   4   17.24    4.69   0
  -9 -10   4   18.27    3.92   0
  -9  10   4   14.65    4.90   0
   9 -10  -4   27.71    4.28   0
  -8  10   4    5.75    3.86   0
  -8 -10   4   14.28    3.99   0
   8 -10  -4   13.10    4.07   0
   7 -10  -4   14.98    5.09   0
  -7  10   4    4.69    3.83   0
  -7 -10   4   -0.38    4.57   0
  -6 -10   4   13.86    4.68   0
  -6  10   4    3.48    4.56   0
   6 -10  -4   17.64    4.86   0
  -5  10   4    0.98    3.80   0
   5 -10  -4    8.86    4.93   0
  -5 -10   4    0.33    3.89   0
  -4  10   4    0.32    3.68   0
   4 -10  -4    8.65    4.82   0
  -4 -10   4    3.62    3.89   0
  -3 -10   4   15.22    3.98   0
   3 -10  -4   31.83    4.99   0
  -3  10   4   22.70    3.78   0
  -2  10   4   93.41    5.03   0
   2 -10  -4   94.92    5.33   0
  -2 -10   4   73.04    4.41   0
   1 -10  -4   11.42    4.83   0
  -1 -10   4   10.42    4.05   0
   0 -10  -4   72.48    5.23   0
   0 -10   4   68.65    5.47   0
  -1 -10  -4   12.97    4.89   0
   1 -10   4   14.04    3.93   0
  -2 -10  -4    6.44    5.04   0
   2 -10   4   12.76    3.90   0
   3 -10   4   52.65    4.19   0
  -3 -10  -4   36.74    5.10   0
   4 -10   4    8.24    3.94   0
  -4 -10  -4   11.92    4.94   0
  -4  10  -4    4.26    3.69   0
  -5  10  -4    6.24    3.50   0
  -5 -10  -4    8.55    3.94   0
   5 -10   4   12.85    3.76   0
   6 -10   4   10.84    3.70   0
  -6  10  -4    1.76    3.46   0
  -6 -10  -4    3.81    4.96   0
  -6 -10  -4    4.04    4.63   0
  -7 -10  -4    3.17    4.53   0
   7 -10   4    0.02    3.72   0
  -7  10  -4    4.22    3.47   0
  -7 -10  -4    4.50    4.97   0
  -8  10  -4    2.62    3.49   0
  -8 -10  -4    3.25    4.89   0
   8 -10   4    3.51    3.65   0
  -8 -10  -4    8.59    3.61   0
  -8 -10  -4   10.94    5.80   0
  -9  10  -4    2.55    3.55   0
  -9 -10  -4    2.39    3.57   0
  -9 -10  -4    1.26    5.67   0
   9 -10   4    2.27    4.61   0
  -9 -10  -4    4.21    4.93   0
  -9 -11   4    2.02    3.84   0
  -9 -11   4    6.31    3.89   0
  -9  11   4    6.91    3.87   0
   9 -11  -4    8.91    4.04   0
   8 -11  -4   27.23    4.22   0
  -8  11   4   22.58    4.02   0
  -8 -11   4   18.73    3.98   0
   7 -11  -4    5.21    3.96   0
  -7 -11   4    8.38    4.06   0
  -7  11   4    9.74    3.72   0
   6 -11  -4   -0.89    3.99   0
  -6 -11   4    6.01    3.79   0
  -6  11   4    3.42    3.75   0
   5 -11  -4   55.90    5.25   0
  -5 -11   4   39.47    5.20   0
  -5  11   4   54.16    4.22   0
  -4 -11   4   14.32    4.79   0
   4 -11  -4    7.34    4.88   0
  -4  11   4    6.35    3.90   0
  -3 -11   4   54.81    4.35   0
   3 -11  -4   58.41    4.66   0
  -3  11   4   54.63    3.90   0
   2 -11  -4    6.66    4.04   0
  -2 -11   4   -0.54    3.80   0
   1 -11  -4   20.69    4.28   0
  -1 -11   4   22.78    3.96   0
   0 -11   4   33.78    4.04   0
   0 -11  -4   45.78    5.27   0
   1 -11   4    6.15    4.07   0
  -1 -11  -4   12.31    4.11   0
  -2 -11  -4   68.44    4.84   0
   2 -11   4   64.59    4.52   0
   3 -11   4    3.43    3.67   0
  -3 -11  -4    0.66    4.84   0
  -4 -11  -4    7.12    3.97   0
   4 -11   4   -1.08    4.76   0
  -5 -11  -4    0.95    5.02   0
  -5  11  -4    5.49    3.51   0
   5 -11   4    0.75    3.72   0
 -23   0   5    2.52    4.18   0
  23   0  -5    1.86    3.68   0
  23   0  -5    0.95    3.61   0
  22   0  -5    2.02    3.65   0
  22   0  -5    9.87    3.59   0
 -22   0   5    4.53    4.11   0
  21   0  -5    2.78    3.68   0
  21   0  -5   -2.45    3.68   0
 -21   0   5   -2.14    4.21   0
  20   0  -5    1.97    3.67   0
 -20   0   5    0.60    4.15   0
  20   0  -5    4.82    4.41   0
 -19   0   5    2.43    4.15   0
  19   0  -5    9.07    3.87   0
  19   0  -5   -3.28    4.58   0
  18   0  -5    6.93    3.90   0
  18   0  -5   -1.80    3.80   0
 -18   0   5   -3.09    4.50   0
  17   0  -5    2.17    3.86   0
 -17   0   5   -2.31    4.28   0
  17   0  -5   -2.02    3.88   0
 -17   0   5    5.70    3.77   0
  16   0  -5    5.65    4.08   0
  16   0  -5    2.03    3.86   0
 -16   0   5    5.46    4.59   0
 -16   0   5    3.49    4.52   0
  15   0  -5   -1.23    4.21   0
 -15   0   5   -0.10    4.84   0
  15   0  -5   -1.70    4.17   0
 -15   0   5   -0.08    4.62   0
  14   0  -5    4.05    4.25   0
 -14   0   5    5.38    4.78   0
 -14   0   5    0.35    5.08   0
  14   0  -5    3.74    4.32   0
  13   0  -5    4.25    5.11   0
  13   0  -5    3.65    5.44   0
 -13   0   5    7.74    4.66   0
 -13   0   5    0.34    4.96   0
  12   0  -5    4.15    5.16   0
  12   0  -5    6.88    4.11   0
 -12   0   5    5.21    4.84   0
 -12   0   5   -2.31    4.89   0
 -11   0   5    2.99    4.66   0
  11   0  -5    6.19    4.32   0
 -11   0   5   -2.58    4.11   0
  11   0  -5    0.68    5.34   0
 -10   0   5   -0.28    5.06   0
  10   0  -5   -0.52    4.78   0
  10   0  -5   -0.60    5.51   0
 -10   0   5    1.92    5.34   0
  -9   0   5    1.00    5.18   0
   9   0  -5    2.27    5.56   0
   9   0  -5    1.67    5.05   0
  -9   0   5   -0.24    5.42   0
   8   0  -5    0.75    4.99   0
  -8   0   5    2.85    5.11   0
  -8   0   5   -0.05    5.80   0
   8   0  -5    1.38    6.13   0
  -7   0   5    2.09    5.54   0
   7   0  -5    2.60    7.72   0
   7   0  -5   -4.97    5.26   0
  -7   0   5    2.75    7.20   0
   6   0  -5    6.45    7.14   0
  -6   0   5    3.50    5.98   0
   6   0  -5    2.06    9.70   0
   5   0  -5    1.61    6.65   0
  -5   0   5    1.56    6.56   0
   4   0  -5    2.70    7.10   0
  -4   0   5    3.89    6.92   0
   3   0  -5   -0.64    7.24   0
  -3   0   5    1.51   13.40   0
  -3   0   5    2.09    8.62   0
  -2   0   5    0.27    8.92   0
   2   0  -5    0.86    9.11   0
  -2   0   5   -1.40    6.53   0
  -1   0   5    0.74    7.43   0
   1   0  -5    2.11    7.72   0
  -1   0   5    3.57    7.26   0
   0   0   5    0.17    9.22   0
   0   0  -5    1.42    6.10   0
   0   0   5   -0.12    6.92   0
  -1   0  -5    1.60    5.64   0
   1   0   5    0.45    6.49   0
   1   0   5    1.90    8.97   0
  -2   0  -5    1.14    6.78   0
   2   0   5   -0.00    8.39   0
   2   0   5    1.74    5.21   0
  -2   0  -5    2.47    5.15   0
   3   0   5    1.24    4.99   0
  -3   0  -5   -1.61    7.43   0
   3   0   5    3.74    7.45   0
  -3   0  -5   -2.79    4.94   0
   4   0   5    1.74    6.76   0
  -4   0  -5    2.52    6.94   0
   4   0   5    3.05    4.54   0
  -4   0  -5   -1.12    5.65   0
  -5   0  -5    3.71    5.49   0
   5   0   5    2.56    6.78   0
  -5   0  -5    4.54    4.34   0
   5   0   5    1.18    4.29   0
   6   0   5   -0.43    5.69   0
   6   0   5    0.16    4.13   0
  -6   0  -5   -0.90    4.01   0
  -6   0  -5    4.79    5.62   0
   7   0   5    5.41    5.70   0
  -7   0  -5    2.84    5.55   0
   7   0   5    0.29    4.09   0
  -7   0  -5    2.66    3.88   0
   8   0   5    6.44    4.24   0
  -8   0  -5    1.04    5.50   0
  -8   0  -5   -0.65    3.80   0
   8   0   5   -0.12    5.57   0
  -9   0  -5    3.65    6.05   0
   9   0   5    3.30    3.84   0
  -9   0  -5   -0.21    3.83   0
   9   0   5   -0.05    5.82   0
  10   0   5   -0.83    3.72   0
  10   0   5    2.64    5.54   0
 -10   0  -5    2.21    3.87   0
 -10   0  -5    0.04    5.99   0
 -11   0  -5   -1.25    5.84   0
  11   0   5    3.33    5.04   0
  11   0   5   -4.01    3.60   0
 -11   0  -5   -3.94    3.61   0
  12   0   5    4.65    4.06   0
  12   0   5    2.02    3.51   0
 -12   0  -5    3.12    5.68   0
 -12   0  -5    0.74    3.64   0
  13   0   5    3.30    4.81   0
  13   0   5    3.63    3.38   0
 -13   0  -5    1.24    5.57   0
 -13   0  -5    0.19    3.52   0
  14   0   5   -0.52    3.37   0
  14   0   5   -0.43    3.91   0
 -14   0  -5    6.25    5.50   0
 -14   0  -5    5.87    3.38   0
  15   0   5   -3.98    3.40   0
  15   0   5    5.82    4.82   0
 -15   0  -5    4.75    5.64   0
 -15   0  -5   -0.84    3.44   0
  16   0   5   -2.50    3.37   0
  16   0   5    7.95    4.70   0
 -16   0  -5    2.47    4.41   0
 -16   0  -5    3.69    4.28   0
  17   0   5    6.17    3.75   0
  17   0   5   -3.64    3.31   0
 -17   0  -5    5.60    5.30   0
  18   0   5   -1.04    3.45   0
  18   0   5    2.95    4.48   0
 -18   0  -5    2.98    5.28   0
  23  -1  -5   -0.16    3.81   0
  23   1  -5    1.93    4.42   0
  23  -1  -5   11.66    3.76   0
 -23  -1   5   -6.63    5.24   0
 -23   1   5    0.01    4.16   0
 -22   1   5   11.26    4.10   0
  22   1  -5    4.83    4.37   0
  22  -1  -5    0.88    3.72   0
 -22  -1   5    0.66    4.15   0
  22  -1  -5    5.95    3.60   0
 -22  -1   5    1.82    3.79   0
  21  -1  -5   21.75    4.05   0
  21   1  -5   18.31    3.98   0
 -21   1   5   13.66    4.39   0
  21  -1  -5   26.48    4.77   0
 -21  -1   5    3.11    4.26   0
 -21  -1   5   24.10    4.75   0
 -20   1   5    6.54    4.45   0
  20  -1  -5   14.77    3.81   0
  20  -1  -5   14.17    3.81   0
  20   1  -5    7.04    3.90   0
  20   1  -5    4.50    3.82   0
 -20  -1   5    7.62    4.16   0
 -20  -1   5    9.07    4.53   0
  19   1  -5    4.72    3.65   0
  19  -1  -5   12.38    3.89   0
  19   1  -5   11.34    4.67   0
 -19   1   5    4.61    4.37   0
  19  -1  -5    5.37    3.63   0
 -19  -1   5    7.83    4.18   0
 -19  -1   5    4.21    3.61   0
  18   1  -5   11.23    3.87   0
  18  -1  -5    0.90    4.62   0
  18   1  -5    2.47    3.80   0
  18  -1  -5    7.16    4.50   0
 -18  -1   5   -1.18    3.61   0
 -18   1   5    2.25    4.27   0
 -18  -1   5    2.67    4.39   0
 -17  -1   5   37.48    5.69   0
  17   1  -5   80.19    4.27   0
  17   1  -5   81.02    5.23   0
  17  -1  -5   63.93    4.29   0
  17  -1  -5   81.08    4.19   0
 -17  -1   5   53.59    5.22   0
 -17   1   5   45.52    4.78   0
 -16  -1   5   15.13    4.82   0
 -16   1   5   15.74    4.25   0
  16  -1  -5   26.19    3.79   0
 -16  -1   5   22.70    4.73   0
  16   1  -5   28.48    4.22   0
  16  -1  -5   20.59    3.99   0
  16   1  -5   25.34    4.02   0
  15   1  -5   17.00    4.20   0
  15   1  -5   17.14    4.21   0
  15  -1  -5    9.03    4.06   0
 -15   1   5   10.92    4.35   0
 -15  -1   5    7.19    4.68   0
  15  -1  -5   19.51    5.06   0
 -15  -1   5    5.09    4.08   0
  14  -1  -5   52.61    4.55   0
 -14  -1   5   30.98    5.07   0
  14  -1  -5   67.95    5.07   0
  14   1  -5   60.77    4.77   0
 -14  -1   5   48.87    4.50   0
 -14   1   5   34.43    5.99   0
  14   1  -5   56.42    5.48   0
  13   1  -5  126.39    4.73   0
  13   1  -5  135.59    5.02   0
  13  -1  -5  120.42    4.91   0
 -13   1   5   95.24    5.30   0
 -13  -1   5  105.32    5.78   0
 -13  -1   5   92.98    5.32   0
  13  -1  -5  135.23    5.68   0
 -12   1   5   18.71    4.61   0
  12   1  -5   17.28    4.36   0
 -12  -1   5   13.49    5.14   0
  12  -1  -5   17.02    4.50   0
 -12  -1   5   12.81    4.60   0
  12  -1  -5   21.87    5.10   0
  12   1  -5   21.32    4.44   0
  11   1  -5  548.08    6.35   0
  11   1  -5  595.79    7.23   0
  11  -1  -5  523.03    6.92   0
 -11  -1   5  424.38    6.61   0
 -11  -1   5  487.56    7.50   0
  11  -1  -5  565.10    6.91   0
 -11   1   5  398.87    6.67   0
  10   1  -5  351.08    5.84   0
  10  -1  -5  343.42    5.96   0
 -10  -1   5  282.85    6.15   0
  10  -1  -5  368.42    7.26   0
 -10  -1   5  323.16    7.27   0
 -10   1   5  270.50    6.26   0
   9   1  -5  504.92    6.43   0
  -9  -1   5  395.58    6.61   0
   9  -1  -5  473.11    6.37   0
  -9   1   5  385.62    6.78   0
  -9  -1   5  467.20    8.18   0
   9  -1  -5  510.00    8.23   0
   8   1  -5    3.66    5.02   0
  -8  -1   5    4.13    5.14   0
   8  -1  -5   12.77    5.13   0
   8  -1  -5    6.38    6.69   0
  -8  -1   5    5.96    5.99   0
  -8   1   5    9.35    5.29   0
   7   1  -5  216.21    6.00   0
  -7  -1   5  182.10    6.13   0
   7  -1  -5  208.21    6.41   0
  -7   1   5  187.08    6.59   0
  -7  -1   5  210.50    8.91   0
   7  -1  -5  219.09    8.52   0
   6   1  -5 1291.28    9.61   0
  -6   1   5 1159.04   11.23   0
  -6  -1   5 1161.31    9.80   0
   6  -1  -5 1190.83   10.11   0
  -6  -1   5 1294.92   15.78   0
   6  -1  -5 1288.52   15.20   0
  -5  -1   5    8.65    5.76   0
   5  -1  -5    7.77    6.75   0
  -5   1   5   13.14    6.71   0
   5   1  -5   11.20    5.65   0
  -4   1   5 4585.93   20.51   0
  -4  -1   5 4853.07   18.56   0
   4  -1  -5 4997.96   21.06   0
  -3  -1   5 3071.04   15.69   0
   3  -1  -5 3171.05   19.19   0
  -3   1   5 2812.16   18.26   0
   2  -1  -5    0.91    9.01   0
   2  -1  -5    2.92    8.88   0
  -2   1   5    1.74    8.29   0
   1  -1  -5 2420.33   21.44   0
  -1   1   5 2175.01   20.38   0
  -1  -1   5 2358.05   16.39   0
   1  -1  -5 2488.70   18.31   0
   0   1   5 1102.04   12.29   0
   0   1   5  962.85   18.02   0
   0  -1   5 1037.72   11.12   0
   0  -1  -5 1072.21   12.35   0
   0  -1   5 1078.24   11.61   0
   1   1   5 1044.17   10.86   0
   1   1   5  954.33   22.16   0
   1   1   5  994.75   23.05   0
   1  -1   5 1003.88    9.36   0
   1  -1   5  999.48   10.43   0
  -1  -1  -5 1006.13   10.97   0
   2   1   5 1192.71   24.00   0
   2  -1   5 1250.91   11.74   0
   2   1   5 1299.33   10.72   0
  -2   1  -5 1278.72   11.69   0
  -2  -1  -5 1230.95   10.95   0
   2  -1   5 1231.36   10.18   0
   3  -1   5 2695.44   12.76   0
  -3   1  -5 2693.75   15.00   0
  -3  -1  -5 2597.45   13.20   0
  -3  -1  -5 2630.17   26.33   0
   3  -1   5 2713.35   15.33   0
   3   1   5 2467.37   25.85   0
   3   1   5 2778.63   12.65   0
   4   1   5  122.78    6.17   0
   4  -1   5  124.98    6.64   0
  -4  -1  -5  118.72    8.77   0
   4  -1   5  125.68    5.18   0
   4   1   5  113.89    9.68   0
  -4   1  -5  122.40    6.55   0
  -4  -1  -5  110.73    6.15   0
   5   1   5  714.96   11.53   0
   5   1   5  805.93    7.06   0
   5  -1   5  763.77    8.54   0
  -5   1  -5  767.70    9.16   0
  -5  -1  -5  709.29    8.00   0
  -5  -1  -5  749.05   12.64   0
   5  -1   5  787.91    6.97   0
  -5   1  -5  695.06    7.08   0
   6   1   5 2007.60    9.78   0
   6  -1   5 1978.98   12.25   0
   6  -1   5 2022.33    9.61   0
  -6   1  -5 1944.75   12.14   0
   6   1   5 1846.76   15.23   0
  -6  -1  -5 1697.82   10.54   0
  -6  -1  -5 1893.97   16.43   0
  -6   1  -5 1665.30   10.15   0
   7   1   5   25.65    4.21   0
  -7   1  -5   21.92    5.35   0
  -7  -1  -5   19.29    6.75   0
   7   1   5   20.55    6.73   0
   7  -1   5   24.16    3.91   0
   7  -1   5   22.95    5.63   0
  -7  -1  -5   23.15    4.20   0
  -7   1  -5   18.28    4.09   0
   8  -1   5 1432.98   10.48   0
  -8  -1  -5 1439.01   13.18   0
   8   1   5 1357.45   11.36   0
   8   1   5 1489.58    8.54   0
  -8  -1  -5 1179.23    9.33   0
   8  -1   5 1490.62    8.36   0
  -8   1  -5 1126.95    8.90   0
  -8   1  -5 1388.06   10.15   0
   9   1   5  109.07    5.91   0
  -9   1  -5   89.31    4.46   0
   9  -1   5  122.50    4.29   0
   9  -1   5  113.54    5.99   0
  -9  -1  -5   94.42    5.46   0
   9   1   5  125.64    4.52   0
  -9  -1  -5  114.31    6.75   0
  -9   1  -5  111.71    6.33   0
  10   1   5  315.74    5.24   0
 -10  -1  -5  313.01    7.53   0
 -10  -1  -5  219.52    5.43   0
  10   1   5  292.07    6.60   0
  10  -1   5  306.19    5.03   0
  10  -1   5  305.39    7.07   0
 -10   1  -5  301.67    6.55   0
 -11  -1  -5  186.87    6.81   0
  11   1   5  170.54    6.50   0
  11  -1   5  176.89    4.21   0
  11  -1   5  173.84    5.34   0
 -11  -1  -5  113.30    4.51   0
  11   1   5  184.01    4.44   0
 -11   1  -5  181.95    6.60   0
  12   1   5   48.77    5.25   0
 -12   1  -5   46.61    4.85   0
  12   1   5   47.99    3.82   0
  12  -1   5   44.57    5.41   0
  12  -1   5   39.29    3.70   0
 -12  -1  -5   46.24    5.90   0
 -12  -1  -5   22.00    3.87   0
  13  -1   5  156.96    4.37   0
  13   1   5  161.96    5.85   0
  13   1   5  152.08    4.43   0
 -13  -1  -5  155.55    6.80   0
  13  -1   5  160.82    5.99   0
 -13  -1  -5   83.39    4.61   0
 -13   1  -5  173.36    6.70   0
  14   1   5   33.58    4.98   0
  14   1   5   38.82    3.56   0
  14  -1   5   34.42    3.63   0
 -14  -1  -5   34.65    5.91   0
 -14   1  -5   50.61    6.01   0
  14  -1   5   30.99    5.18   0
 -14  -1  -5   16.78    3.65   0
  15  -1   5   10.92    3.51   0
  15  -1   5   13.42    4.80   0
  15   1   5    7.21    4.63   0
 -15  -1  -5   11.74    5.67   0
 -15   1  -5    8.36    4.44   0
  15   1   5   10.86    3.62   0
 -15  -1  -5   -2.19    3.65   0
 -16  -1  -5   28.05    5.53   0
  16   1   5   28.76    4.59   0
  16   1   5   28.43    3.81   0
  16  -1   5   30.57    4.20   0
  16  -1   5   30.87    3.67   0
 -16  -1  -5    7.47    4.00   0
 -16   1  -5   16.29    5.86   0
 -17  -1  -5   -1.33    5.39   0
 -17  -1  -5    1.55    3.44   0
  17  -1   5    5.50    4.70   0
  17   1   5    4.58    4.46   0
  17  -1   5    2.39    3.26   0
  17   1   5    0.34    3.29   0
 -17   1  -5    3.79    4.67   0
  18  -1   5   10.62    3.88   0
  18   1   5   18.78    3.57   0
  18  -1   5   10.85    3.61   0
 -18  -1  -5    9.44    5.64   0
  18   1   5   13.16    4.66   0
 -18   1  -5   11.87    5.80   0
 -18  -1  -5    9.98    3.85   0
  22   2  -5    4.92    3.77   0
 -22  -2   5   10.90    3.96   0
  22  -2  -5   12.27    4.61   0
 -22   2   5    6.53    4.28   0
 -22  -2   5   18.08    4.18   0
  22  -2  -5    4.52    3.88   0
  21   2  -5    6.59    4.09   0
 -21   2   5    9.00    4.29   0
 -21  -2   5    5.57    4.10   0
  21  -2  -5    4.82    3.74   0
  21  -2  -5    8.75    4.50   0
 -21  -2   5    5.80    3.75   0
  20   2  -5    7.71    3.69   0
  20  -2  -5    4.24    4.53   0
 -20   2   5   -4.69    4.18   0
  20  -2  -5    0.60    3.70   0
 -20  -2   5    0.30    4.91   0
 -20  -2   5    3.59    3.70   0
  19   2  -5   73.81    4.28   0
 -19   2   5   43.17    5.48   0
  19  -2  -5   69.68    4.26   0
  19  -2  -5   77.97    5.08   0
 -19  -2   5   28.59    4.80   0
 -19  -2   5   57.75    4.34   0
  18   2  -5    7.15    3.81   0
  18  -2  -5   13.93    4.58   0
  18  -2  -5    8.19    3.93   0
 -18  -2   5    6.59    3.74   0
 -18   2   5    3.51    4.32   0
 -18  -2   5   10.05    4.16   0
 -17   2   5    3.26    4.28   0
  17   2  -5    7.04    3.83   0
  17  -2  -5    0.77    3.96   0
 -17  -2   5   -2.06    4.87   0
  17  -2  -5    6.27    3.85   0
 -17  -2   5    3.78    4.19   0
 -16   2   5   75.92    4.86   0
  16   2  -5  130.55    4.56   0
  16  -2  -5  122.65    4.48   0
  16  -2  -5  131.20    4.60   0
 -16  -2   5   74.82    5.94   0
 -16  -2   5   82.18    4.85   0
  15   2  -5    3.53    4.14   0
  15  -2  -5    8.06    4.00   0
 -15  -2   5   -2.81    4.77   0
  15  -2  -5    3.24    4.52   0
 -15  -2   5    2.98    3.74   0
 -15   2   5    3.18    4.22   0
  14   2  -5   10.74    4.42   0
  14  -2  -5    7.51    4.22   0
 -14  -2   5   13.01    4.78   0
  14  -2  -5   13.65    5.19   0
 -14  -2   5    8.63    4.12   0
 -14   2   5   11.04    4.49   0
  13   2  -5    8.00    4.15   0
  13  -2  -5    9.78    4.45   0
 -13  -2   5    8.95    4.58   0
  13  -2  -5    7.73    5.00   0
 -13  -2   5    5.94    4.18   0
 -13   2   5    4.31    4.55   0
  12   2  -5  108.83    4.68   0
 -12  -2   5   79.89    5.04   0
  12  -2  -5  104.99    4.76   0
 -12  -2   5   99.81    5.73   0
  12  -2  -5  117.55    5.50   0
 -12   2   5   76.05    5.06   0
  11   2  -5  784.31    6.80   0
  11  -2  -5  728.00    6.83   0
 -11  -2   5  569.67    7.22   0
  11  -2  -5  818.34    8.18   0
 -11  -2   5  715.94    8.74   0
 -11   2   5  577.15    7.18   0
  10  -2  -5  297.38    5.70   0
 -10  -2   5  253.60    5.63   0
  10   2  -5  319.04    5.69   0
  10  -2  -5  322.77    5.92   0
 -10   2   5  255.40    6.01   0
 -10  -2   5  292.51    6.03   0
   9   2  -5   79.80    4.84   0
  -9  -2   5   65.36    4.85   0
   9  -2  -5   87.25    5.87   0
  -9  -2   5   82.71    6.14   0
   9  -2  -5   75.61    4.91   0
  -9   2   5   66.29    5.28   0
  -8  -2   5  427.67    7.58   0
  -8  -2   5  475.44    8.50   0
  -8   2   5  412.68    7.00   0
   8  -2  -5  459.38    6.81   0
   8   2  -5  487.53    6.48   0
  -7  -2   5 5810.54   18.15   0
   7  -2  -5 6145.73   18.10   0
  -7   2   5 5743.65   18.56   0
   7   2  -5 6708.30   17.72   0
   6  -2  -5  265.80    8.15   0
  -6  -2   5  259.52    6.28   0
  -6   2   5  253.26    6.93   0
  -5  -2   5  238.47    6.21   0
   5  -2  -5  245.21    7.26   0
  -5   2   5  234.88    7.12   0
   4  -2  -5   87.08    6.96   0
  -4   2   5   81.72    6.41   0
  -4  -2   5   86.30    5.66   0
   3  -2  -5 1167.38   12.15   0
  -3   2   5 1104.92   11.72   0
  -2   2   5  886.37   13.71   0
   2  -2  -5  901.90   13.23   0
  -1   2   5 2485.51   21.32   0
   1  -2  -5 2492.92   21.95   0
  -1  -2   5 2634.99   13.47   0
   0  -2  -5  589.19    9.47   0
   0  -2  -5  548.93   15.93   0
   0  -2   5  571.71    7.88   0
   0   2   5  518.84   14.61   0
  -1  -2  -5 3761.14   16.73   0
   1  -2   5 3613.22   15.35   0
  -1   2  -5 3602.75   15.12   0
  -2   2  -5 4193.63   16.71   0
   2  -2   5 4159.02   16.44   0
  -2  -2  -5 4221.57   16.96   0
   2  -2   5 4145.34   15.52   0
  -3  -2  -5  461.36    7.96   0
  -3   2  -5  471.48    8.04   0
   3  -2   5  440.88    6.43   0
   3  -2   5  460.38    7.15   0
  -4  -2  -5 2043.41   11.46   0
   4  -2   5 2065.28   10.18   0
  -4   2  -5 2078.51   11.70   0
   4  -2   5 2051.28   11.76   0
   5   2   5  954.63    8.15   0
  -5  -2  -5  852.60    7.84   0
   5  -2   5  927.59    8.62   0
   5  -2   5  937.01    7.23   0
  -5  -2  -5  860.18   16.82   0
  -5   2  -5  941.06    9.04   0
   6   2   5  215.28    9.01   0
  -6  -2  -5  194.81    5.40   0
   6  -2   5  231.92    5.87   0
  -6   2  -5  219.84    6.54   0
   6   2   5  230.98    5.24   0
  -6  -2  -5  219.20   10.71   0
   6  -2   5  226.54    4.77   0
   7  -2   5  195.33    5.36   0
   7   2   5  193.02    4.99   0
  -7   2  -5  187.20    6.36   0
  -7  -2  -5  191.14    9.10   0
   7  -2   5  195.03    6.50   0
  -7  -2  -5  155.29    5.92   0
   7   2   5  184.79    8.43   0
   8  -2   5    4.97    4.54   0
   8   2   5    1.49    6.30   0
  -8   2  -5   -0.10    5.30   0
  -8  -2  -5   -1.96    7.41   0
   8   2   5   -5.73    3.99   0
   8  -2   5    4.36    3.82   0
  -8  -2  -5   -0.44    4.02   0
  -9   2  -5 1155.83    9.71   0
   9   2   5 1163.27   11.72   0
   9  -2   5 1221.29    7.53   0
  -9  -2  -5 1226.04   13.65   0
   9   2   5 1176.52    7.72   0
   9  -2   5 1208.25    9.50   0
  -9  -2  -5  899.51    8.45   0
 -10   2  -5    4.63    5.07   0
  10   2   5    1.37    4.93   0
 -10  -2  -5    5.13    5.68   0
  10  -2   5    4.56    3.62   0
  10   2   5    3.90    3.69   0
 -10  -2  -5    3.55    3.72   0
  10  -2   5    2.29    5.42   0
  11   2   5  449.87    7.92   0
  11  -2   5  468.74    5.29   0
 -11  -2  -5  475.88    9.97   0
 -11  -2  -5  309.91    5.72   0
  11   2   5  455.13    5.47   0
  11  -2   5  477.98    7.10   0
 -11   2  -5  480.27    7.69   0
  12   2   5    5.45    5.50   0
 -12  -2  -5   -1.04    3.75   0
 -12  -2  -5    0.66    5.78   0
  12   2   5    7.46    3.54   0
  12  -2   5   -0.32    3.56   0
  12  -2   5    8.20    4.23   0
 -12   2  -5   -0.20    4.56   0
  13  -2   5   47.35    4.93   0
  13   2   5   39.76    5.02   0
 -13  -2  -5   37.43    6.05   0
  13  -2   5   34.74    3.66   0
 -13   2  -5   40.07    5.92   0
 -13  -2  -5   19.75    3.75   0
  13   2   5   36.01    3.69   0
  14   2   5  143.86    4.43   0
  14  -2   5  161.85    6.12   0
  14   2   5  142.63    5.92   0
  14  -2   5  147.65    4.18   0
 -14  -2  -5  150.46    7.54   0
 -14  -2  -5   74.50    4.43   0
 -14   2  -5  148.49    6.76   0
  15   2   5   21.03    4.90   0
  15   2   5   27.08    4.49   0
 -15  -2  -5   18.27    5.58   0
  15  -2   5   23.57    4.65   0
  15  -2   5   26.47    3.66   0
 -15  -2  -5   11.88    4.66   0
 -15   2  -5   23.76    5.63   0
  16   2   5   31.14    5.00   0
 -16  -2  -5   27.31    5.74   0
  16   2   5   32.94    3.75   0
  16  -2   5   29.96    5.03   0
 -16  -2  -5   12.88    3.94   0
  16  -2   5   38.84    3.68   0
 -16   2  -5   34.11    4.92   0
  17   2   5    8.42    5.33   0
 -17  -2  -5    3.12    6.09   0
  17  -2   5    9.76    3.91   0
  17  -2   5    8.89    4.18   0
  17   2   5   11.64    3.62   0
 -17  -2  -5    9.05    3.78   0
 -17   2  -5   10.89    4.47   0
 -18   2  -5    5.90    4.58   0
  18   2   5    5.55    4.67   0
  18  -2   5   10.43    3.94   0
 -18  -2  -5   10.89    5.22   0
  18  -2   5   10.25    3.50   0
 -18  -2  -5    1.60    3.69   0
 -22   3   5    1.56    4.34   0
  22  -3  -5    0.64    3.70   0
 -22  -3   5    0.85    4.20   0
  22  -3  -5   -3.74    3.80   0
 -22  -3   5    5.27    3.81   0
  22   3  -5    8.25    4.49   0
 -21   3   5    5.61    4.28   0
  21  -3  -5    1.05    3.79   0
  21  -3  -5    1.82    3.52   0
 -21  -3   5   -0.53    3.70   0
  21   3  -5    5.87    3.58   0
 -21  -3   5    2.62    4.04   0
  20   3  -5   47.03    4.78   0
  20  -3  -5   45.79    4.96   0
 -20   3   5   30.86    4.60   0
  20  -3  -5   33.63    4.14   0
 -20  -3   5   20.11    4.41   0
 -20  -3   5   20.42    5.09   0
  19   3  -5   29.16    4.01   0
 -19   3   5   15.54    4.35   0
 -19  -3   5   15.42    4.24   0
  19  -3  -5   26.74    3.95   0
  19  -3  -5   37.39    3.95   0
 -19  -3   5   16.72    3.95   0
 -18   3   5  134.64    5.79   0
  18  -3  -5  249.00    5.16   0
 -18  -3   5  164.92    5.67   0
  18   3  -5  270.19    5.46   0
  18  -3  -5  309.04    5.83   0
 -18  -3   5  138.42    6.65   0
 -17   3   5  103.86    5.42   0
 -17  -3   5  113.35    5.28   0
  17  -3  -5  168.43    4.92   0
  17  -3  -5  200.13    5.00   0
 -17  -3   5  119.65    5.39   0
  17   3  -5  186.25    4.74   0
 -16   3   5    8.83    4.38   0
  16  -3  -5    7.34    3.80   0
  16  -3  -5    4.72    4.83   0
 -16  -3   5   -2.83    4.30   0
 -16  -3   5    1.35    4.02   0
  16   3  -5    7.87    3.83   0
 -15   3   5   39.45    4.49   0
  15  -3  -5   53.80    4.33   0
 -15  -3   5   39.26    4.79   0
  15  -3  -5   60.89    4.88   0
 -15  -3   5   43.41    4.28   0
  15   3  -5   52.96    4.24   0
 -14   3   5  521.19    8.00   0
 -14  -3   5  529.69    7.97   0
  14  -3  -5  903.94    7.61   0
 -14  -3   5  633.32    8.63   0
  14  -3  -5  710.58    6.66   0
  14   3  -5  849.52    7.22   0
 -13   3   5   38.90    4.77   0
 -13  -3   5   38.25    5.12   0
  13  -3  -5   75.03    4.86   0
  13  -3  -5   65.85    4.54   0
 -13  -3   5   53.88    4.73   0
  13   3  -5   70.99    4.42   0
 -12   3   5  125.72    5.43   0
  12  -3  -5  179.27    5.16   0
 -12  -3   5  174.06    5.49   0
 -12  -3   5  141.62    5.27   0
  12   3  -5  202.02    4.88   0
  12  -3  -5  215.26    5.80   0
 -11   3   5    7.80    4.82   0
 -11  -3   5    4.17    4.35   0
  11   3  -5    8.71    4.16   0
  11  -3  -5    6.03    4.79   0
 -11  -3   5    4.87    4.24   0
  11  -3  -5    8.85    4.89   0
 -10  -3   5 1534.76   10.04   0
 -10   3   5 1572.19   10.44   0
 -10  -3   5 1827.45   11.35   0
  10  -3  -5 1812.40   10.46   0
  -9   3   5  292.58    6.11   0
  -9  -3   5  284.81    5.70   0
   9  -3  -5  331.33    5.83   0
  -9  -3   5  340.50    6.39   0
  -8   3   5 1156.26    9.41   0
  -8  -3   5 1140.57    8.76   0
   8  -3  -5 1285.97    9.82   0
  -7   3   5 2214.11   12.51   0
   7  -3  -5 2396.35   11.93   0
  -7  -3   5 2230.53   11.85   0
  -6   3   5 2274.63   12.55   0
   6  -3  -5 2375.94   13.15   0
  -6  -3   5 2227.60   11.28   0
  -5   3   5   45.24    6.15   0
   5  -3  -5   41.04    6.24   0
  -4   3   5 8987.94   24.98   0
  -3   3   5   34.67    6.67   0
   3  -3  -5   28.55    7.18   0
  -2  -3   5  178.73    5.65   0
  -2   3   5  165.86    7.60   0
   2  -3  -5  174.25    8.13   0
  -1  -3   5 1942.77   10.82   0
   1  -3  -5 1863.85   16.20   0
  -1   3   5 1809.49   15.33   0
   0   3   5  222.53    9.04   0
   0  -3  -5  225.37   10.04   0
   0  -3   5  226.48    5.98   0
  -1   3  -5 2306.29   11.29   0
   1  -3   5 2296.90   11.58   0
  -1  -3  -5 2254.62   23.68   0
  -2   3  -5   78.69    5.12   0
  -2  -3  -5   67.67   11.39   0
  -2  -3  -5   71.14   13.09   0
  -2  -3  -5   72.48    5.46   0
   2  -3   5   72.55    5.43   0
  -3   3  -5    3.52    4.82   0
  -3  -3  -5   -0.27    4.52   0
   3  -3   5    1.50    5.11   0
  -4   3  -5   23.13    4.73   0
  -4  -3  -5   20.19   11.71   0
  -4  -3  -5   19.10    4.77   0
   4  -3   5   22.55    5.05   0
  -4  -3  -5   20.21   13.62   0
   5  -3   5  345.82    6.07   0
  -5  -3  -5  313.74    5.89   0
  -5   3  -5  333.68    5.95   0
   5  -3   5  346.59    5.19   0
  -5  -3  -5  333.57   15.31   0
  -5  -3  -5  343.15   12.42   0
  -6  -3  -5   36.68    4.41   0
   6  -3   5   38.35    4.93   0
  -6  -3  -5   40.88   10.63   0
  -6   3  -5   39.97    4.63   0
   6  -3   5   41.59    4.04   0
  -7  -3  -5  632.57   13.93   0
   7  -3   5  666.29    7.05   0
  -7  -3  -5  542.58    6.85   0
  -7   3  -5  621.15    7.49   0
   7  -3   5  655.98    6.18   0
  -8  -3  -5  638.24   12.48   0
   8  -3   5  650.00    6.83   0
  -8  -3  -5  483.37    6.81   0
  -8   3  -5  628.79    7.36   0
   8  -3   5  649.68    5.97   0
   9  -3   5  337.46    5.73   0
  -9   3  -5  322.90    6.26   0
  -9  -3  -5  239.20    5.49   0
  -9  -3  -5  335.99    9.73   0
   9  -3   5  346.47    5.10   0
  10  -3   5  339.21    5.00   0
 -10  -3  -5  335.86    9.75   0
 -10   3  -5  338.79    6.48   0
 -10  -3  -5  229.30    5.45   0
  10  -3   5  359.80    5.68   0
 -11  -3  -5   16.05    4.14   0
 -11  -3  -5   28.44    7.25   0
 -11   3  -5   34.86    5.49   0
  11  -3   5   26.71    3.63   0
  11  -3   5   33.18    4.53   0
  11   3   5   31.85    5.81   0
 -12   3  -5   20.86    4.71   0
 -12  -3  -5   14.37    4.61   0
 -12  -3  -5   12.05    5.82   0
  12  -3   5   16.18    3.49   0
  12  -3   5   15.21    5.30   0
  12   3   5   16.33    5.51   0
 -13  -3  -5  240.54    8.73   0
  13   3   5  281.46    7.54   0
 -13  -3  -5  114.42    5.02   0
 -13   3  -5  262.08    6.50   0
  13  -3   5  290.24    4.87   0
  13  -3   5  307.03    5.82   0
 -14  -3  -5    6.17    6.29   0
  14  -3   5    5.47    3.41   0
  14  -3   5   -1.02    3.93   0
 -14  -3  -5    9.60    3.57   0
 -14   3  -5    6.56    4.29   0
  14   3   5    4.48    5.31   0
  15  -3   5  150.70    4.59   0
 -15   3  -5  143.59    5.71   0
 -15  -3  -5  118.65    6.92   0
  15  -3   5  174.43    5.20   0
 -15  -3  -5   60.75    4.57   0
  15   3   5  146.84    6.93   0
 -16   3  -5   17.15    4.76   0
  16  -3   5   17.96    3.49   0
 -16  -3  -5    9.08    5.48   0
  16  -3   5   19.56    4.06   0
 -16  -3  -5   11.08    3.78   0
  16   3   5   18.00    4.59   0
 -17   3  -5   11.44    5.74   0
 -17  -3  -5   -2.99    3.54   0
 -17  -3  -5    1.07    5.32   0
  17  -3   5    6.73    3.57   0
  17  -3   5    5.53    4.01   0
  17   3   5    2.46    5.27   0
 -21   4   5   15.08    4.43   0
  21  -4  -5   23.30    4.74   0
  21  -4  -5   20.37    3.99   0
 -21  -4   5    5.49    4.26   0
 -21  -4   5    6.89    3.85   0
  20  -4  -5   63.86    4.49   0
 -20  -4   5   39.41    4.89   0
 -20   4   5   33.74    5.02   0
 -20  -4   5   34.07    5.65   0
  20  -4  -5   84.88    5.21   0
 -19   4   5    5.47    4.04   0
  19  -4  -5    3.25    3.65   0
 -19  -4   5    4.30    4.94   0
  19  -4  -5   -3.11    3.58   0
 -19  -4   5   -2.40    4.68   0
 -18   4   5   29.75    4.58   0
  18  -4  -5   35.54    4.17   0
 -18  -4   5   29.12    5.32   0
  18  -4  -5   56.26    3.93   0
 -18  -4   5   22.87    4.11   0
  17  -4  -5   10.25    3.77   0
 -17   4   5    8.20    4.27   0
 -17  -4   5    8.41    5.08   0
 -17  -4   5    5.91    3.84   0
  17  -4  -5   13.64    4.05   0
 -16   4   5    7.90    4.40   0
 -16  -4   5    6.23    4.25   0
  16  -4  -5   13.34    3.73   0
 -16  -4   5    5.56    4.98   0
  16  -4  -5    8.74    3.87   0
 -15   4   5   75.55    4.73   0
 -15  -4   5   79.26    4.92   0
  15  -4  -5  101.64    4.36   0
  15  -4  -5  129.73    5.24   0
 -15  -4   5   85.78    4.98   0
 -14   4   5  138.26    5.11   0
 -14  -4   5  148.75    6.22   0
 -14  -4   5  182.88    6.07   0
  14  -4  -5  200.43    4.78   0
  14  -4  -5  250.49    5.05   0
  13  -4  -5    7.86    4.10   0
 -13  -4   5    3.55    4.30   0
 -13   4   5   12.04    4.22   0
 -13  -4   5   -4.44    4.54   0
  13  -4  -5    6.19    3.75   0
 -12  -4   5  498.85    7.16   0
 -12   4   5  542.41    7.16   0
 -12  -4   5  606.12    7.83   0
  12  -4  -5  672.20    6.63   0
  12  -4  -5  741.74    7.58   0
 -11  -4   5  104.58    5.13   0
 -11   4   5   99.57    5.31   0
 -11  -4   5  122.91    5.80   0
  11  -4  -5  133.75    5.16   0
 -10  -4   5  224.82    5.32   0
 -10   4   5  229.62    5.85   0
  10  -4  -5  272.48    5.67   0
 -10  -4   5  262.43    6.63   0
  -9  -4   5  323.33    5.77   0
  -9   4   5  335.29    6.06   0
   9  -4  -5  361.24    5.88   0
  -8  -4   5  382.05    6.70   0
  -8   4   5  367.32    6.46   0
   8  -4  -5  400.13    6.36   0
  -7   4   5  373.75    6.68   0
   7  -4  -5  399.48    6.68   0
  -7  -4   5  370.27    5.83   0
  -6   4   5 1007.14    8.87   0
   6  -4  -5 1023.58    8.77   0
  -5   4   5 1278.72    9.87   0
   5  -4  -5 1321.71    9.66   0
  -4   4   5 1215.21   10.70   0
   4  -4  -5 1263.00   10.62   0
  -3   4   5    9.16    6.17   0
  -3  -4   5    4.10    4.46   0
   3  -4  -5   11.24    5.38   0
   2  -4  -5   35.29    5.48   0
  -2  -4   5   34.32    4.70   0
  -2   4   5   34.30    5.13   0
   1  -4  -5   54.08    6.67   0
  -1  -4   5   52.57    4.61   0
  -1   4   5   60.33    6.38   0
   0   4   5   64.20    6.84   0
   0  -4  -5   55.68    7.17   0
   0  -4   5   64.34    4.75   0
  -1   4  -5 1015.53    7.56   0
   1  -4   5 1029.01    7.85   0
  -1  -4  -5  961.80   12.36   0
  -2  -4  -5 1359.18   15.38   0
   2  -4   5 1406.88    9.27   0
  -2   4  -5 1451.88    9.01   0
  -3  -4  -5   16.29    7.28   0
  -3   4  -5   17.54    4.40   0
  -3  -4  -5   16.21    7.59   0
   3  -4   5   19.21    4.76   0
  -3  -4  -5   18.04    4.50   0
  -4  -4  -5  257.10    9.62   0
  -4  -4  -5  237.17   10.79   0
  -4   4  -5  261.88    6.09   0
  -4  -4  -5  265.91    5.55   0
   4  -4   5  275.50    5.56   0
  -5   4  -5   18.34    5.10   0
  -5  -4  -5   10.05    8.81   0
  -5  -4  -5    9.70    4.41   0
  -5  -4  -5   11.01    7.86   0
   5  -4   5   17.45    4.44   0
  -6  -4  -5   77.02    9.24   0
   6  -4   5   85.47    4.87   0
   6  -4   5   94.20    5.08   0
  -6  -4  -5   91.45    7.88   0
  -6   4  -5   80.75    4.43   0
  -6  -4  -5   82.54    5.57   0
   7  -4   5  732.29    7.07   0
  -7  -4  -5  710.85   11.41   0
  -7  -4  -5  549.29    7.27   0
  -7   4  -5  678.22    6.83   0
   7  -4   5  730.52    6.22   0
  -7  -4  -5  607.48   13.17   0
  -8  -4  -5   33.96    4.22   0
   8  -4   5   53.26    5.66   0
  -8   4  -5   45.48    4.29   0
   8  -4   5   47.60    3.80   0
  -8  -4  -5   39.74    8.30   0
   9  -4   5   54.11    5.65   0
  -9   4  -5   55.47    4.46   0
  -9  -4  -5   36.10    4.15   0
  -9  -4  -5   46.69    7.72   0
   9  -4   5   55.89    3.83   0
  10  -4   5   85.73    4.54   0
 -10  -4  -5   56.87    4.92   0
 -10   4  -5   81.72    4.41   0
  10  -4   5   86.32    3.99   0
 -10  -4  -5   74.41    7.77   0
 -11  -4  -5   -1.25    7.16   0
 -11   4  -5    2.94    4.22   0
  11  -4   5    5.55    4.02   0
 -11  -4  -5    3.86    3.62   0
  11  -4   5    3.27    3.44   0
 -12  -4  -5   33.48    4.03   0
 -12   4  -5   62.12    4.57   0
  12  -4   5   64.37    3.72   0
 -12  -4  -5   62.28    7.81   0
  12  -4   5   73.30    4.48   0
  13  -4   5   82.43    3.79   0
 -13  -4  -5   30.82    4.03   0
 -13   4  -5   60.00    4.76   0
 -13  -4  -5   63.39    7.25   0
  13  -4   5   75.62    5.19   0
 -14  -4  -5    9.60    6.53   0
 -14   4  -5    5.15    5.13   0
 -14  -4  -5   10.44    3.56   0
  14  -4   5   12.15    3.47   0
  14  -4   5   11.38    3.95   0
 -15  -4  -5   29.24    4.23   0
  15  -4   5   74.07    4.13   0
 -15   4  -5   62.66    5.06   0
 -15  -4  -5   65.16    6.38   0
  15  -4   5   81.85    4.56   0
 -16   4  -5   28.07    4.79   0
 -16  -4  -5   17.56    6.37   0
  16  -4   5   28.94    4.33   0
  16  -4   5   29.22    3.81   0
 -16  -4  -5    8.36    4.67   0
 -17   4  -5   32.14    5.92   0
 -17  -4  -5   17.95    6.82   0
  17  -4   5   42.14    4.24   0
 -17  -4  -5   17.44    4.79   0
  17  -4   5   38.00    3.80   0
  21  -5  -5    2.91    3.64   0
 -21   5   5    5.11    4.21   0
 -21  -5   5    8.00    4.58   0
  21  -5  -5    1.02    4.43   0
 -21  -5   5    1.68    4.03   0
 -20  -5   5    8.65    4.14   0
  20  -5  -5   20.46    3.68   0
 -20   5   5    6.47    4.30   0
 -20  -5   5    6.49    4.64   0
  20  -5  -5    7.06    3.88   0
 -19   5   5   14.12    5.00   0
  19  -5  -5   11.90    3.81   0
 -19  -5   5    5.75    4.03   0
  19  -5  -5   19.97    3.75   0
 -19  -5   5   11.96    3.94   0
 -18   5   5   26.46    4.53   0
 -18  -5   5   34.37    5.18   0
  18  -5  -5   51.97    4.16   0
 -18  -5   5   32.00    4.34   0
  18  -5  -5   77.34    3.98   0
 -17  -5   5   55.06    4.77   0
 -17   5   5   66.71    4.68   0
  17  -5  -5   91.37    5.11   0
 -17  -5   5   56.27    4.54   0
  17  -5  -5  118.58    4.38   0
 -16  -5   5    7.81    4.63   0
 -16  -5   5   -1.39    3.77   0
 -16   5   5   -4.70    4.10   0
  16  -5  -5   11.41    4.73   0
  16  -5  -5    7.55    3.67   0
  15  -5  -5  417.27    6.02   0
 -15   5   5  277.89    6.33   0
 -15  -5   5  324.17    6.37   0
  15  -5  -5  535.74    6.47   0
 -15  -5   5  309.41    7.08   0
 -14  -5   5  105.96    5.18   0
 -14  -5   5  104.08    4.90   0
 -14   5   5   96.55    5.17   0
  14  -5  -5  132.73    4.90   0
  14  -5  -5  176.08    4.77   0
 -13  -5   5   18.72    4.28   0
 -13   5   5   12.53    4.27   0
 -13  -5   5   13.03    4.25   0
  13  -5  -5   25.98    4.35   0
 -12  -5   5  323.19    6.18   0
 -12   5   5  336.75    6.14   0
 -12  -5   5  377.96    6.17   0
  12  -5  -5  404.30    5.77   0
 -11  -5   5   81.63    4.79   0
 -11   5   5   74.68    4.77   0
 -11  -5   5   95.86    4.84   0
  11  -5  -5  100.72    4.77   0
 -10  -5   5    7.15    4.25   0
 -10   5   5    4.55    4.51   0
  10  -5  -5    1.87    5.63   0
  -9  -5   5  717.72    7.46   0
  -9   5   5  757.54    7.63   0
   9  -5  -5  812.78    8.09   0
  -8   5   5  109.60    5.01   0
   8  -5  -5  108.98    4.99   0
  -8  -5   5  104.34    4.84   0
  -7   5   5  352.54    5.97   0
   7  -5  -5  373.92    5.91   0
  -7  -5   5  348.58    5.76   0
  -6   5   5   65.93    4.85   0
   6  -5  -5   62.99    4.97   0
  -5  -5   5  850.88    7.08   0
  -5   5   5  841.89    7.99   0
   5  -5  -5  879.66    8.81   0
   4  -5  -5  492.42    6.92   0
  -4  -5   5  475.44    6.01   0
  -4   5   5  481.43    6.78   0
   3  -5  -5  902.54    8.32   0
  -3   5   5  928.92    8.29   0
  -3  -5   5  911.67    7.05   0
   2  -5  -5 1407.89   10.51   0
  -2  -5   5 1415.46    8.31   0
  -2   5   5 1430.41   10.15   0
   1  -5  -5  818.27    9.11   0
  -1   5   5  833.84    9.04   0
  -1  -5   5  799.39    7.36   0
   0  -5  -5  210.73    6.69   0
   0   5   5  220.42    6.34   0
   0  -5   5  219.37    5.05   0
  -1   5  -5  331.19    5.45   0
  -1  -5  -5  319.22    8.31   0
   1  -5   5  329.71    5.54   0
  -2  -5  -5  587.67    9.80   0
  -2   5  -5  601.80    6.32   0
   2  -5   5  592.82    6.51   0
  -3   5  -5   95.17    4.44   0
  -3  -5  -5   92.03    7.08   0
   3  -5   5   93.26    4.79   0
  -4  -5  -5  368.71    9.03   0
  -4   5  -5  380.72    5.44   0
  -4  -5  -5  376.80    6.11   0
   4  -5   5  383.58    5.86   0
  -4  -5  -5  363.12    8.81   0
  -5  -5  -5   13.36    6.85   0
  -5   5  -5   14.62    4.13   0
   5  -5   5   15.78    4.41   0
  -5  -5  -5   16.22    6.62   0
  -5  -5  -5   12.43    4.29   0
  -6   5  -5    7.22    4.07   0
  -6  -5  -5    7.94    6.27   0
   6  -5   5    9.91    4.55   0
  -6  -5  -5    5.18    5.07   0
  -6  -5  -5    6.49    6.21   0
  -7  -5  -5  169.40    7.89   0
  -7  -5  -5  140.49    4.85   0
   7  -5   5  177.83    5.25   0
  -7  -5  -5  120.57    8.91   0
  -7   5  -5  162.32    4.98   0
   8  -5   5   86.18    4.71   0
  -8  -5  -5   58.40    4.28   0
  -8  -5  -5   47.88    8.11   0
   8  -5   5   79.48    3.81   0
  -8   5  -5   75.35    4.51   0
  -8  -5  -5   74.53    7.09   0
  -9  -5  -5  604.03   10.65   0
   9  -5   5  672.48    6.67   0
  -9   5  -5  587.92    6.44   0
  -9  -5  -5  436.28    6.54   0
  -9  -5  -5  445.87   11.45   0
   9  -5   5  650.03    5.88   0
  10  -5   5   73.39    5.72   0
 -10  -5  -5   67.14    5.98   0
 -10  -5  -5   53.83    7.65   0
 -10   5  -5   63.38    5.46   0
 -10  -5  -5   38.22    4.56   0
  10  -5   5   73.93    4.22   0
  11  -5   5  116.33    4.83   0
 -11   5  -5  103.70    5.55   0
 -11  -5  -5   69.33    4.51   0
 -11  -5  -5   74.65    8.08   0
  11  -5   5  110.41    3.98   0
 -12   5  -5  306.22    6.03   0
  12  -5   5  328.02    4.90   0
 -12  -5  -5  243.34    9.30   0
  12  -5   5  348.11    5.70   0
 -12  -5  -5  149.13    5.39   0
 -13   5  -5   42.36    4.65   0
 -13  -5  -5   13.68    3.93   0
 -13  -5  -5   31.05    6.88   0
  13  -5   5   46.21    3.66   0
  13  -5   5   60.20    5.29   0
 -14  -5  -5   20.34    7.28   0
 -14   5  -5   32.94    4.37   0
 -14  -5  -5   10.33    3.79   0
  14  -5   5   41.97    3.63   0
  14  -5   5   39.10    4.96   0
 -15   5  -5   22.55    5.59   0
  15  -5   5   31.93    3.66   0
  15  -5   5   33.93    5.09   0
 -15  -5  -5   15.95    4.59   0
 -15  -5  -5   20.80    6.40   0
 -16  -5  -5    3.17    6.04   0
 -16   5  -5    5.19    5.46   0
  16  -5   5    9.66    3.49   0
 -16  -5  -5    1.92    3.60   0
  16  -5   5    8.16    4.89   0
 -20  -6   5    2.04    3.85   0
 -20  -6   5    7.15    4.82   0
 -20   6   5    5.21    4.06   0
  20  -6  -5    9.97    3.82   0
  20  -6  -5   10.22    3.80   0
 -19  -6   5   -1.11    4.89   0
  19  -6  -5    6.37    3.49   0
 -19   6   5    7.38    4.05   0
  19  -6  -5    4.51    3.48   0
 -19  -6   5    5.87    3.90   0
 -18   6   5   25.39    4.44   0
 -18  -6   5   27.85    4.27   0
  18  -6  -5   40.03    4.83   0
  18  -6  -5   62.69    4.36   0
 -18  -6   5   26.54    4.56   0
 -17  -6   5   53.51    4.26   0
 -17   6   5   41.61    4.38   0
 -17  -6   5   51.91    5.24   0
  17  -6  -5   87.01    5.01   0
  17  -6  -5   54.60    4.22   0
 -16   6   5   38.97    4.48   0
 -16  -6   5   45.10    5.35   0
 -16  -6   5   49.50    4.39   0
  16  -6  -5   66.55    4.27   0
  16  -6  -5   81.17    4.23   0
  15  -6  -5  224.56    5.56   0
 -15  -6   5  119.29    5.15   0
 -15  -6   5  108.28    5.09   0
 -15   6   5  117.25    5.12   0
  15  -6  -5  170.07    4.92   0
 -14  -6   5  222.72    5.68   0
 -14  -6   5  250.18    6.04   0
  14  -6  -5  317.98    5.68   0
 -14   6   5  246.60    6.02   0
 -13  -6   5  200.46    6.17   0
 -13  -6   5  221.17    5.61   0
 -13   6   5  192.83    6.52   0
  13  -6  -5  265.48    5.52   0
 -12  -6   5  134.56    5.02   0
 -12  -6   5  151.01    5.17   0
 -12   6   5  147.07    4.99   0
  12  -6  -5  169.14    4.81   0
 -11  -6   5   -3.25    4.10   0
 -11   6   5    2.30    4.18   0
  11  -6  -5   -7.94    4.09   0
 -10  -6   5   90.71    5.63   0
 -10   6   5   97.65    4.75   0
  10  -6  -5   98.95    5.00   0
   9  -6  -5   33.51    4.77   0
  -9  -6   5   34.31    4.45   0
  -9   6   5   36.30    4.79   0
  -8  -6   5   13.63    4.21   0
   8  -6  -5   16.90    4.54   0
  -8   6   5    7.57    4.38   0
  -7  -6   5   61.28    4.25   0
  -7   6   5   61.20    4.68   0
   7  -6  -5   64.67    4.85   0
  -6  -6   5 2458.56   11.19   0
   6  -6  -5 2614.52   12.15   0
  -6   6   5 2475.95   11.83   0
   5  -6  -5  714.31    7.25   0
  -5   6   5  692.86    7.23   0
  -5  -6   5  694.29    6.79   0
   4  -6  -5 1881.22   10.91   0
  -4   6   5 1793.62   10.51   0
  -4  -6   5 1843.33    9.40   0
   3  -6  -5  839.51    8.05   0
  -3  -6   5  836.79    7.16   0
  -3   6   5  845.00    8.66   0
  -2   6   5   25.08    5.57   0
   2  -6  -5   24.80    4.82   0
  -2  -6   5   25.39    4.15   0
   1  -6  -5  475.44    6.90   0
  -1   6   5  500.50    7.62   0
  -1  -6   5  476.20    5.87   0
   0  -6   5 1557.81    8.53   0
   0  -6  -5 1462.24   11.23   0
   0   6   5 1632.03   11.43   0
   1  -6   5 2427.67   10.65   0
  -1   6  -5 2406.05   10.34   0
  -1  -6  -5 2367.30   13.85   0
   2  -6   5  839.04    7.04   0
  -2  -6  -5  789.86    9.24   0
  -2   6  -5  835.89    6.84   0
  -3   6  -5  138.12    4.48   0
   3  -6   5  141.03    4.72   0
  -3  -6  -5  134.85    6.25   0
  -4  -6  -5    9.79    4.91   0
   4  -6   5   11.19    4.18   0
  -4   6  -5   11.18    3.98   0
  -5  -6  -5  173.95    7.36   0
  -5  -6  -5  151.00    4.80   0
   5  -6   5  186.12    4.82   0
  -5  -6  -5  166.08    7.31   0
  -5   6  -5  167.93    4.56   0
  -6  -6  -5   17.29    6.22   0
   6  -6   5   18.68    4.43   0
  -6  -6  -5   19.48    5.89   0
  -6   6  -5   18.35    3.80   0
  -6  -6  -5   19.12    3.96   0
  -7   6  -5  160.03    4.63   0
  -7  -6  -5  118.72    7.78   0
   7  -6   5  174.51    4.90   0
  -7  -6  -5  144.26    4.70   0
  -7  -6  -5  161.88    7.31   0
   8  -6   5  307.56    5.49   0
  -8  -6  -5  273.81    7.85   0
  -8  -6  -5  195.11    8.46   0
  -8  -6  -5  193.97    5.44   0
  -8   6  -5  276.74    5.23   0
  -9  -6  -5  252.80    7.67   0
  -9  -6  -5  162.61    8.28   0
   9  -6   5  276.35    6.34   0
  -9  -6  -5  153.46    5.44   0
  -9   6  -5  243.86    5.26   0
   9  -6   5  273.77    4.77   0
 -10  -6  -5  164.32    5.31   0
  10  -6   5  307.92    5.59   0
 -10  -6  -5  154.94    8.84   0
 -10   6  -5  272.07    5.56   0
 -10  -6  -5  276.91    8.05   0
  10  -6   5  302.50    4.78   0
  11  -6   5   73.43    4.45   0
  11  -6   5   87.30    3.80   0
 -11  -6  -5   42.89    8.03   0
 -11   6  -5   65.52    4.56   0
 -11  -6  -5   41.79    4.15   0
 -11  -6  -5   71.03    6.29   0
 -12  -6  -5   98.54    5.06   0
 -12   6  -5  209.00    5.42   0
 -12  -6  -5  149.43    9.05   0
  12  -6   5  227.71    4.53   0
 -12  -6  -5  196.61    7.94   0
  12  -6   5  234.09    5.31   0
 -13  -6  -5   44.01    6.21   0
 -13   6  -5   46.14    4.48   0
 -13  -6  -5   19.78    3.96   0
  13  -6   5   60.77    3.89   0
 -13  -6  -5   38.25    7.43   0
  13  -6   5   60.62    4.42   0
 -14  -6  -5   33.06    6.93   0
 -14  -6  -5   44.95    6.30   0
 -14   6  -5   53.15    4.59   0
  14  -6   5   51.76    3.94   0
  14  -6   5   54.29    4.52   0
 -14  -6  -5   32.75    3.97   0
 -15  -6  -5   13.80    6.41   0
 -15   6  -5   22.07    4.65   0
 -15  -6  -5   14.06    4.00   0
  15  -6   5   20.82    3.45   0
  15  -6   5   23.09    4.33   0
 -15  -6  -5   15.37    6.48   0
  18  -7  -5   37.46    4.70   0
 -18  -7   5   16.56    5.02   0
 -18  -7   5   13.01    5.03   0
 -18   7   5   14.45    4.12   0
  18  -7  -5   19.32    4.04   0
 -17  -7   5   55.21    4.89   0
 -17  -7   5   58.69    5.02   0
 -17   7   5   52.18    4.60   0
  17  -7  -5   80.21    4.40   0
  17  -7  -5  134.84    4.76   0
 -16  -7   5   11.07    4.87   0
 -16   7   5   11.06    4.01   0
 -16  -7   5    9.75    3.90   0
  16  -7  -5   14.71    3.80   0
  16  -7  -5   10.70    3.78   0
 -15  -7   5   37.99    4.32   0
 -15  -7   5   37.25    5.05   0
  15  -7  -5   60.43    4.39   0
 -15   7   5   46.99    4.49   0
 -14   7   5   75.84    4.76   0
 -14  -7   5   73.52    5.61   0
  14  -7  -5  115.28    4.71   0
 -14  -7   5  100.79    4.93   0
 -13   7   5    9.72    3.93   0
 -13  -7   5    3.12    3.91   0
  13  -7  -5    2.53    3.89   0
 -13  -7   5    7.79    3.82   0
 -12  -7   5   21.78    4.19   0
  12  -7  -5   29.84    4.34   0
 -12   7   5   24.64    4.30   0
 -11  -7   5  268.31    5.94   0
  11  -7  -5  353.66    5.92   0
 -11   7   5  297.00    6.15   0
 -10  -7   5   96.52    4.47   0
  10  -7  -5  116.98    4.71   0
 -10   7   5  101.28    4.66   0
  -9  -7   5  535.80    6.63   0
   9  -7  -5  601.18    6.54   0
  -9   7   5  504.55    6.70   0
  -9  -7   5  513.07    6.44   0
  -8   7   5  513.79    7.59   0
  -8  -7   5  564.04    6.69   0
  -8  -7   5  577.04    6.59   0
   8  -7  -5  607.00    6.71   0
  -7  -7   5  132.89    4.63   0
  -7   7   5  128.18    4.96   0
   7  -7  -5  141.83    4.95   0
   6  -7  -5   61.78    5.58   0
  -6   7   5   52.39    5.08   0
  -6  -7   5   57.91    4.46   0
  -5   7   5    3.02    4.79   0
  -5  -7   5    7.29    4.04   0
   5  -7  -5    7.50    4.41   0
   4  -7  -5    8.12    4.41   0
  -4  -7   5   13.86    3.86   0
  -4   7   5    9.57    4.13   0
   3  -7  -5 1749.06   10.91   0
  -3   7   5 1735.90   10.34   0
  -3  -7   5 1661.62    9.09   0
  -2   7   5 2778.55   12.79   0
   2  -7  -5 2689.52   13.27   0
  -2  -7   5 2645.00   10.81   0
   1  -7  -5 1072.67    8.97   0
  -1  -7   5 1063.26    7.64   0
  -1   7   5 1121.90    9.78   0
   0  -7   5  741.07    6.49   0
   0   7   5  770.07    8.61   0
   0  -7  -5  769.29    8.69   0
   1  -7   5  653.61    6.21   0
  -1  -7  -5  663.14    8.24   0
   2  -7   5   54.02    4.10   0
  -2  -7  -5   54.35    5.06   0
  -2   7  -5   48.26    3.89   0
  -3   7  -5  176.09    4.41   0
  -3  -7  -5  169.96    5.97   0
   3  -7   5  180.19    5.38   0
  -4   7  -5  287.26    4.95   0
   4  -7   5  306.56    5.35   0
  -4  -7  -5  284.43    7.00   0
   5  -7   5   63.52    4.40   0
  -5   7  -5   55.81    4.01   0
  -5  -7  -5   60.07    6.42   0
  -5  -7  -5   54.49    5.41   0
  -6  -7  -5  602.54    8.86   0
  -6  -7  -5  542.87    9.85   0
   6  -7   5  667.06    6.62   0
  -6   7  -5  589.65    6.06   0
  -6  -7  -5  476.32    6.64   0
  -7  -7  -5  163.44    6.91   0
  -7   7  -5  162.80    4.52   0
   7  -7   5  172.09    4.85   0
  -7  -7  -5  111.61    5.04   0
  -7  -7  -5  129.43    7.27   0
  -8   7  -5   60.65    4.25   0
  -8  -7  -5   49.28    6.44   0
   8  -7   5   75.69    4.50   0
  -8  -7  -5   64.58    5.91   0
  -8  -7  -5   36.42    4.97   0
  -9   7  -5  201.04    4.95   0
   9  -7   5  227.93    5.94   0
  -9  -7  -5  118.72    7.94   0
  -9  -7  -5  197.65    7.44   0
  -9  -7  -5  129.00    5.78   0
 -10   7  -5   38.83    4.10   0
  10  -7   5   40.39    4.28   0
  10  -7   5   42.14    3.72   0
 -10  -7  -5   19.41    6.35   0
 -10  -7  -5   25.13    4.04   0
 -10  -7  -5   34.67    6.70   0
 -11  -7  -5   83.13    4.84   0
  11  -7   5  188.11    4.93   0
 -11  -7  -5  100.95    7.59   0
 -11  -7  -5  153.37    7.39   0
  11  -7   5  166.97    4.36   0
 -11   7  -5  144.48    4.92   0
  12  -7   5  106.89    4.71   0
 -12  -7  -5   90.65    7.31   0
 -12  -7  -5   52.37    7.08   0
 -12  -7  -5   39.37    4.44   0
  12  -7   5   97.47    3.96   0
 -12   7  -5   82.92    4.74   0
 -13  -7  -5   20.38    5.80   0
 -13  -7  -5    8.60    6.95   0
 -13  -7  -5    4.50    4.70   0
  13  -7   5   26.61    3.59   0
 -13   7  -5   16.49    4.96   0
  13  -7   5   21.84    4.04   0
 -14  -7  -5   11.65    6.01   0
  14  -7   5   24.46    4.84   0
 -14  -7  -5    2.06    3.80   0
 -14   7  -5   17.76    4.22   0
  14  -7   5   22.28    4.20   0
 -14  -7  -5   13.60    6.25   0
 -17  -8   5   -4.10    3.75   0
 -17  -8   5    0.67    3.85   0
  17  -8  -5    6.06    3.66   0
  17  -8  -5    6.24    4.46   0
 -17   8   5    4.72    3.80   0
 -16  -8   5    4.78    3.92   0
  16  -8  -5    2.69    3.83   0
 -16  -8   5   -1.23    4.66   0
 -16   8   5   -0.30    3.91   0
  16  -8  -5   -0.72    3.59   0
 -15  -8   5   25.97    4.12   0
 -15  -8   5   23.28    4.05   0
 -15   8   5   22.20    4.15   0
  15  -8  -5   38.73    4.33   0
 -14  -8   5   42.01    4.17   0
 -14  -8   5   41.41    4.55   0
  14  -8  -5   53.50    4.46   0
 -14   8   5   40.31    4.34   0
 -13   8   5   58.29    5.49   0
 -13  -8   5   57.50    5.25   0
 -13  -8   5   69.94    4.64   0
  13  -8  -5   78.23    4.58   0
 -12   8   5  268.58    6.15   0
 -12  -8   5  301.36    6.23   0
 -12  -8   5  294.17    6.28   0
  12  -8  -5  390.58    6.09   0
 -11  -8   5   48.80    4.32   0
  11  -8  -5   59.47    4.48   0
 -11   8   5   45.86    5.24   0
 -11  -8   5   49.85    4.83   0
 -10  -8   5  167.81    5.12   0
 -10  -8   5  181.00    5.49   0
 -10   8   5  186.94    5.23   0
  10  -8  -5  210.46    5.93   0
  -9   8   5  144.13    5.83   0
  -9  -8   5  143.89    5.73   0
   9  -8  -5  171.96    5.92   0
  -9  -8   5  143.84    5.66   0
  -8   8   5   30.58    4.43   0
  -8  -8   5   31.07    3.98   0
   8  -8  -5   43.62    5.40   0
   7  -8  -5  666.85    6.72   0
  -7  -8   5  581.48    6.73   0
  -7   8   5  570.93    7.56   0
   6  -8  -5   88.53    4.84   0
  -6  -8   5   70.42    4.43   0
  -6   8   5   82.92    4.57   0
  -5  -8   5    7.36    3.88   0
  -5   8   5    9.56    3.80   0
   5  -8  -5    0.21    4.23   0
  -4   8   5  156.53    5.62   0
   4  -8  -5  172.59    5.29   0
  -4  -8   5  161.63    4.66   0
   3  -8  -5  229.69    6.28   0
  -3   8   5  222.12    5.87   0
  -3  -8   5  204.48    4.83   0
  -2   8   5   55.53    5.18   0
   2  -8  -5   61.74    5.58   0
  -2  -8   5   53.19    4.02   0
  -1  -8   5  390.47    5.62   0
   1  -8  -5  421.89    6.33   0
  -1   8   5  422.09    6.95   0
   0  -8  -5  173.61    6.11   0
   0  -8   5  167.33    5.59   0
  -1  -8  -5  768.30    8.41   0
   1  -8   5  705.63    6.74   0
  -2  -8  -5  731.43    8.59   0
  -2   8  -5  711.17    6.21   0
   2  -8   5  708.40    6.33   0
  -3   8  -5  165.14    4.39   0
   3  -8   5  172.70    4.62   0
  -3  -8  -5  177.05    6.36   0
  -4   8  -5  268.22    5.09   0
   4  -8   5  291.36    5.35   0
  -4  -8  -5  281.29    6.85   0
   5  -8   5  130.26    4.65   0
  -5  -8  -5  124.95    5.75   0
  -5   8  -5  118.13    4.41   0
  -5  -8  -5  115.48    5.63   0
  -6  -8  -5  109.01    6.24   0
  -6  -8  -5  125.47    6.36   0
  -6   8  -5  115.23    4.36   0
   6  -8   5  121.30    4.45   0
  -7  -8  -5  239.91    7.54   0
  -7  -8  -5  184.96    7.86   0
   7  -8   5  261.52    5.17   0
  -7  -8  -5  147.41    5.06   0
  -7   8  -5  239.43    4.99   0
  -8  -8  -5  154.15    7.15   0
  -8  -8  -5  102.07    6.27   0
   8  -8   5  175.52    4.99   0
  -8   8  -5  153.70    4.70   0
  -8  -8  -5  101.30    4.98   0
  -9  -8  -5   82.18    6.72   0
  -9  -8  -5   50.98    5.92   0
  -9   8  -5   79.60    4.31   0
  -9  -8  -5   39.18    4.33   0
   9  -8   5   86.45    4.44   0
  10  -8   5  115.71    4.83   0
 -10  -8  -5   59.60    4.44   0
 -10  -8  -5  103.22    6.69   0
 -10   8  -5   79.04    4.67   0
 -10  -8  -5   57.32    7.24   0
  11  -8   5    4.88    3.90   0
 -11   8  -5    1.04    3.77   0
 -11  -8  -5   -3.12    5.78   0
 -11  -8  -5    3.30    5.86   0
 -11  -8  -5    3.94    3.60   0
  11  -8   5    4.48    3.38   0
 -12   8  -5    7.56    4.04   0
 -12  -8  -5    6.96    6.58   0
 -12  -8  -5    7.02    5.79   0
 -12  -8  -5   -1.36    3.75   0
  12  -8   5   13.53    3.87   0
  12  -8   5   13.55    3.43   0
 -15  -9   5    5.38    4.83   0
 -15   9   5    1.77    3.92   0
 -15  -9   5   -3.73    4.29   0
 -15  -9   5    1.01    3.80   0
  15  -9  -5    1.34    3.98   0
 -14  -9   5    5.95    3.77   0
 -14  -9   5    0.71    4.60   0
 -14   9   5   -4.18    3.91   0
  14  -9  -5    2.91    3.99   0
 -14  -9   5   -3.37    3.88   0
 -13  -9   5   10.90    3.84   0
 -13   9   5   13.71    4.77   0
  13  -9  -5   23.46    4.07   0
 -13  -9   5   13.58    3.88   0
 -12  -9   5   41.32    4.92   0
 -12   9   5   32.69    5.14   0
 -12  -9   5   38.12    5.01   0
  12  -9  -5   44.39    4.39   0
 -11  -9   5   63.58    4.52   0
 -11  -9   5   67.70    4.41   0
 -11   9   5   67.64    4.31   0
  11  -9  -5   90.61    5.41   0
 -10  -9   5  184.67    5.30   0
 -10   9   5  214.66    5.42   0
 -10  -9   5  201.59    5.43   0
  10  -9  -5  238.40    5.42   0
   9  -9  -5  190.13    5.19   0
  -9   9   5  158.12    5.10   0
  -9  -9   5  155.67    5.00   0
  -9  -9   5  146.61    5.04   0
  -8  -9   5   22.46    3.91   0
  -8   9   5   13.20    4.07   0
   8  -9  -5   24.95    4.24   0
  -7  -9   5  421.86    6.42   0
   7  -9  -5  508.01    6.30   0
  -7   9   5  438.16    6.29   0
   6  -9  -5   74.33    4.37   0
  -6   9   5   62.46    4.15   0
  -6  -9   5   63.57    5.10   0
   5  -9  -5  162.21    5.04   0
  -5   9   5  163.55    4.74   0
  -5  -9   5  143.61    4.68   0
   4  -9  -5   74.50    4.19   0
  -4  -9   5   64.74    4.33   0
  -4   9   5   60.87    4.51   0
  -3   9   5    3.32    3.74   0
   3  -9  -5   -0.49    4.03   0
  -3  -9   5   -2.51    3.71   0
  -2  -9   5    5.78    3.83   0
   2  -9  -5    7.44    4.04   0
  -2   9   5    6.21    3.60   0
  -1  -9   5   32.47    3.87   0
  -1   9   5   31.06    4.02   0
   1  -9  -5   26.62    5.08   0
   0  -9   5  109.20    4.36   0
   0  -9  -5   97.12    5.54   0
  -1  -9  -5   86.83    5.51   0
   1  -9   5   89.06    4.31   0
  -2  -9  -5  255.81    6.55   0
   2  -9   5  243.98    5.00   0
  -3  -9  -5  135.67    5.70   0
   3  -9   5  129.22    4.45   0
  -3   9  -5  138.30    4.19   0
  -4  -9  -5  103.15    5.61   0
   4  -9   5  108.45    5.05   0
  -4   9  -5  110.22    4.05   0
  -5   9  -5  193.66    4.73   0
  -5  -9  -5  206.99    7.05   0
   5  -9   5  209.98    5.03   0
  -6  -9  -5  144.06    6.93   0
  -6   9  -5  163.17    4.64   0
   6  -9   5  189.19    4.89   0
  -6  -9  -5  167.51    6.43   0
  -7  -9  -5  140.90    7.01   0
  -7   9  -5  161.56    4.71   0
   7  -9   5  197.90    4.97   0
  -7  -9  -5  130.24    4.95   0
  -7  -9  -5  174.06    6.64   0
  -8  -9  -5    2.60    5.52   0
   8  -9   5    9.69    4.00   0
  -8  -9  -5    7.66    5.66   0
  -8   9  -5    2.12    3.86   0
  -8  -9  -5    6.61    3.87   0
   9  -9   5   36.45    5.05   0
  -9  -9  -5   24.91    5.23   0
  -9  -9  -5   18.41    3.89   0
  -9  -9  -5   28.92    5.96   0
  -9   9  -5   26.77    3.89   0
 -10  -9  -5    4.46    5.66   0
 -10   9  -5    1.09    3.89   0
  10  -9   5    6.41    3.95   0
 -10  -9  -5    2.69    5.72   0
 -10  -9  -5    4.13    3.59   0
 -11  -9  -5    4.57    6.17   0
  11  -9   5   10.29    3.95   0
 -11  -9  -5    0.78    5.75   0
 -11  -9  -5    6.92    3.74   0
 -11   9  -5    5.56    4.00   0
  11  -9   5    8.89    3.44   0
 -12 -10   5    6.00    3.98   0
 -12  10   5    9.53    3.78   0
 -12 -10   5    5.90    3.80   0
  12 -10  -5    7.84    3.92   0
 -11 -10   5    7.32    4.60   0
 -11 -10   5    6.47    3.77   0
  11 -10  -5    7.45    3.91   0
 -11  10   5   -1.94    4.80   0
 -10 -10   5   78.35    4.86   0
 -10 -10   5   74.70    4.96   0
 -10  10   5   76.12    4.94   0
  10 -10  -5   90.69    4.92   0
  -9 -10   5   45.79    4.44   0
  -9  10   5   52.19    5.18   0
   9 -10  -5   71.40    5.38   0
  -9 -10   5   54.40    5.13   0
  -8 -10   5  121.32    5.06   0
  -8  10   5  112.11    5.86   0
   8 -10  -5  150.50    5.03   0
   7 -10  -5  124.31    4.79   0
  -7  10   5   97.14    4.62   0
  -7 -10   5  102.56    4.69   0
   6 -10  -5   59.31    4.31   0
  -6  10   5   53.39    4.11   0
  -6 -10   5   36.09    4.31   0
  -5 -10   5   18.42    3.89   0
  -5  10   5   15.94    3.83   0
   5 -10  -5   22.16    4.07   0
  -4  10   5   74.81    4.37   0
   4 -10  -5   91.12    5.43   0
  -4 -10   5   76.19    4.47   0
   3 -10  -5   16.18    4.87   0
  -3 -10   5   14.98    4.77   0
  -3  10   5   12.19    3.86   0
  -2 -10   5   95.96    4.63   0
   2 -10  -5  106.84    5.41   0
  -2  10   5  102.72    5.17   0
  -1 -10   5   61.24    4.37   0
   1 -10  -5   71.27    4.52   0
   0 -10  -5    1.28    4.00   0
   0 -10   5   -3.70    3.90   0
  -1 -10  -5   28.06    5.00   0
   1 -10   5   28.93    3.82   0
  -2 -10  -5   52.37    5.26   0
   2 -10   5   51.97    4.20   0
  -3 -10  -5   29.45    5.08   0
   3 -10   5   23.84    3.96   0
  -4  10  -5  182.41    4.68   0
  -4 -10  -5  186.98    6.72   0
   4 -10   5  208.28    4.85   0
  -5  10  -5   56.95    3.89   0
  -5 -10  -5   62.87    5.35   0
   5 -10   5   61.75    4.13   0
  -6 -10  -5    5.90    5.74   0
  -6  10  -5    3.82    3.49   0
   6 -10   5    6.84    3.72   0
  -6 -10  -5    1.97    4.37   0
  -7 -10  -5    1.10    4.55   0
   7 -10   5    1.69    3.50   0
  -7 -10  -5    5.98    3.82   0
  -7  10  -5    3.61    3.33   0
  -7 -10  -5    0.51    4.86   0
  -8  10  -5   18.56    3.72   0
  -8 -10  -5   14.47    5.10   0
   8 -10   5   18.25    4.68   0
  -8 -10  -5    6.61    3.93   0
  -8 -10  -5   20.74    5.36   0
  -9  11   5    7.18    3.90   0
  -9 -11   5   12.17    4.73   0
   9 -11  -5    8.89    4.09   0
  -9 -11   5   11.47    3.93   0
  -8  11   5   -0.42    3.74   0
  -8 -11   5   -2.39    3.93   0
   8 -11  -5   -1.29    3.97   0
   7 -11  -5   55.36    4.59   0
  -7 -11   5   32.70    4.50   0
  -7  11   5   61.59    4.37   0
   6 -11  -5   25.88    4.26   0
  -6 -11   5   26.03    4.19   0
  -6  11   5   25.14    4.80   0
   5 -11  -5   16.60    3.83   0
  -5  11   5   16.17    4.17   0
  -5 -11   5   14.42    4.04   0
   4 -11  -5   87.31    5.57   0
  -4 -11   5   56.32    4.48   0
  -4  11   5   76.59    4.59   0
  -3 -11   5   -5.02    3.82   0
   3 -11  -5    4.79    4.96   0
  -3  11   5    7.13    3.88   0
   2 -11  -5   37.59    4.35   0
  -2 -11   5   27.40    4.10   0
   1 -11  -5   80.89    5.46   0
  -1 -11   5   74.44    4.41   0
   0 -11  -5   19.77    5.10   0
   0 -11   5   19.45    4.02   0
  -1 -11  -5  101.48    5.88   0
   1 -11   5   96.83    4.35   0
  -2 -11  -5    3.09    4.90   0
   2 -11   5   -3.88    3.94   0
   3 -11   5   12.67    3.88   0
  -3 -11  -5    7.85    4.97   0
   4 -11   5    3.97    3.67   0
  -4 -11  -5    7.74    4.78   0
  23   0  -6   27.59    4.21   0
  23   0  -6   30.76    4.99   0
 -23   0   6   13.31    4.66   0
  22   0  -6   -1.43    3.68   0
  22   0  -6    1.18    3.83   0
 -22   0   6    4.88    4.11   0
  21   0  -6   56.84    4.28   0
  21   0  -6   60.78    4.42   0
 -21   0   6   34.71    5.58   0
  20   0  -6   11.67    3.84   0
  20   0  -6   15.61    3.67   0
 -20   0   6   10.77    4.25   0
  19   0  -6   -0.22    3.88   0
  19   0  -6    4.87    4.71   0
 -19   0   6   -6.20    4.07   0
  18   0  -6    3.60    3.85   0
  18   0  -6   10.75    3.53   0
 -18   0   6    7.13    4.26   0
  17   0  -6   58.02    4.10   0
  17   0  -6   64.78    4.30   0
 -17   0   6   34.66    4.68   0
  16   0  -6  472.82    5.99   0
 -16   0   6  280.51    6.04   0
  16   0  -6  526.80    6.74   0
  15   0  -6  524.81    6.10   0
 -15   0   6  378.27    6.69   0
 -15   0   6  497.68    7.49   0
  15   0  -6  600.23    7.61   0
  14   0  -6   47.63    4.59   0
  14   0  -6   63.00    5.65   0
 -14   0   6   38.11    5.05   0
 -14   0   6   49.64    5.48   0
  13   0  -6 1485.79    8.75   0
 -13   0   6 1026.86    9.63   0
  13   0  -6 1627.52   11.14   0
 -13   0   6 1287.05   11.23   0
  12   0  -6  645.74    6.48   0
  12   0  -6  713.53    8.48   0
 -12   0   6  629.56    8.23   0
 -12   0   6  466.72    6.89   0
  11   0  -6 5449.12   14.95   0
  11   0  -6 5921.85   20.56   0
 -11   0   6 5224.12   20.19   0
 -11   0   6 4133.30   15.74   0
 -10   0   6 7734.72   22.00   0
  10   0  -6 9999.99   20.60   0
   9   0  -6  339.34    6.03   0
   9   0  -6  362.10    8.16   0
  -9   0   6  261.60    6.02   0
  -9   0   6  318.21    7.70   0
   8   0  -6 2472.31   18.87   0
   8   0  -6 2244.73   11.08   0
  -8   0   6 1924.32   11.32   0
   7   0  -6  749.69    8.87   0
  -7   0   6  658.65    8.24   0
   6   0  -6  822.01    9.34   0
  -6   0   6  733.82    8.46   0
  -5   0   6  748.51    8.95   0
   5   0  -6  839.32    9.95   0
   4   0  -6  790.70    9.22   0
  -4   0   6  735.37   10.01   0
  -2   0   6 4387.48   20.50   0
   2   0  -6 4489.12   25.17   0
   0   0   6 1268.88   10.66   0
   0   0   6 1305.34   13.35   0
   0   0  -6 1243.01   10.97   0
  -1   0  -6   13.05    4.90   0
   1   0   6    9.46    5.69   0
   1   0   6    8.83    7.61   0
   2   0   6 3557.78   14.85   0
  -2   0  -6 3293.11   14.61   0
   2   0   6 3561.24   20.97   0
   3   0   6  946.38   11.72   0
   3   0   6  971.85    8.31   0
  -3   0  -6  889.89    8.37   0
  -3   0  -6  953.80   11.36   0
   4   0   6 2145.32   15.48   0
  -4   0  -6 2180.02   15.37   0
  -4   0  -6 1972.74   10.97   0
   4   0   6 2172.62   11.07   0
   5   0   6  882.89   10.35   0
   5   0   6  904.37    7.61   0
  -5   0  -6  909.90   10.97   0
  -5   0  -6  811.35    7.98   0
  -6   0  -6 3005.98   16.75   0
   6   0   6 3143.31   11.47   0
   6   0   6 3041.55   16.56   0
  -6   0  -6 2679.11   11.94   0
   7   0   6 3739.54   12.22   0
  -7   0  -6 3513.31   17.18   0
   7   0   6 3530.20   16.97   0
  -7   0  -6 2996.47   13.05   0
  -8   0  -6  996.98   10.19   0
   8   0   6 1092.25    7.52   0
   8   0   6 1034.35   10.81   0
  -8   0  -6  806.62    8.03   0
  -9   0  -6  600.34    8.09   0
   9   0   6  657.79    6.22   0
   9   0   6  607.21    8.29   0
  -9   0  -6  459.28    6.57   0
  10   0   6  165.45    4.37   0
  10   0   6  151.93    6.16   0
 -10   0  -6  111.27    4.48   0
 -10   0  -6  156.62    5.93   0
  11   0   6  121.80    4.94   0
  11   0   6  129.43    4.29   0
 -11   0  -6   77.27    4.45   0
 -11   0  -6  125.95    5.99   0
  12   0   6    7.19    4.70   0
  12   0   6    4.71    3.71   0
 -12   0  -6    9.79    5.17   0
 -12   0  -6    9.72    3.71   0
  13   0   6   80.99    5.38   0
  13   0   6   85.59    4.01   0
 -13   0  -6   84.63    5.89   0
 -13   0  -6   53.47    4.20   0
  14   0   6  125.02    4.80   0
  14   0   6  114.48    5.56   0
 -14   0  -6  134.40    6.30   0
 -14   0  -6   63.93    4.30   0
  15   0   6   56.77    5.14   0
  15   0   6   51.22    3.85   0
 -15   0  -6   53.66    4.85   0
 -15   0  -6   24.49    3.92   0
  16   0   6   58.86    5.27   0
  16   0   6   62.04    3.96   0
 -16   0  -6   88.17    6.13   0
  17   0   6   28.52    5.02   0
 -17   0  -6   30.25    5.65   0
  17   0   6   36.33    3.85   0
 -23   1   6    1.44    4.24   0
  23  -1  -6    7.74    4.65   0
  23   1  -6    5.50    3.65   0
  23  -1  -6   16.98    4.57   0
 -23  -1   6   10.25    4.23   0
 -22   1   6   10.65    4.51   0
  22   1  -6   31.88    3.99   0
  22  -1  -6   28.95    4.03   0
  22  -1  -6   29.33    4.25   0
 -22  -1   6   18.67    4.52   0
  21   1  -6   37.72    4.92   0
  21  -1  -6   31.70    4.88   0
  21  -1  -6   33.13    4.09   0
 -21  -1   6   18.26    4.56   0
 -21  -1   6   27.30    4.20   0
 -21   1   6   19.02    4.29   0
  20   1  -6    2.56    3.72   0
  20  -1  -6   10.52    3.82   0
  20  -1  -6   11.92    3.65   0
 -20  -1   6    5.90    4.10   0
 -20  -1   6    3.70    4.52   0
 -20   1   6   -1.10    4.39   0
  19   1  -6   50.73    4.08   0
  19  -1  -6   44.65    4.13   0
  19  -1  -6   50.39    5.17   0
 -19   1   6   30.50    4.42   0
 -19  -1   6   36.85    4.45   0
 -19  -1   6   33.57    5.05   0
  18   1  -6   39.32    4.21   0
  18  -1  -6   31.78    4.06   0
  18  -1  -6   37.82    4.72   0
 -18  -1   6   23.50    5.73   0
 -18  -1   6   31.27    3.99   0
 -18   1   6   25.31    4.53   0
  17   1  -6   13.71    4.84   0
  17  -1  -6   10.71    4.04   0
 -17  -1   6   17.90    4.67   0
 -17  -1   6   14.23    4.45   0
  17  -1  -6   21.11    3.94   0
 -17   1   6   12.92    4.30   0
  16   1  -6  200.00    4.93   0
  16  -1  -6  216.25    4.92   0
  16  -1  -6  236.11    5.98   0
 -16  -1   6  147.94    5.27   0
 -16   1   6  140.55    5.38   0
 -16  -1   6  168.77    6.07   0
  15   1  -6  171.38    4.89   0
 -15  -1   6  106.57    6.27   0
  15  -1  -6  171.12    5.54   0
  15  -1  -6  179.02    5.88   0
 -15  -1   6  127.37    6.13   0
 -15   1   6  113.96    5.07   0
  14   1  -6  830.12    7.13   0
  14  -1  -6  803.56    7.12   0
 -14  -1   6  536.59    7.81   0
 -14  -1   6  634.77    9.16   0
  14  -1  -6  869.65    8.20   0
 -14   1   6  558.84    7.84   0
 -13   1   6 1086.35    9.97   0
  13   1  -6 1741.32    9.24   0
  13  -1  -6 1623.61    9.13   0
 -13  -1   6 1150.83   10.16   0
  13  -1  -6 1836.62   10.96   0
 -13  -1   6 1454.77   11.89   0
 -12  -1   6 1586.93   10.72   0
  12   1  -6 2248.32   10.30   0
  12  -1  -6 2117.42    9.93   0
  12  -1  -6 2323.81   12.38   0
 -12   1   6 1546.48   10.69   0
 -12  -1   6 2004.07   13.21   0
  11  -1  -6  522.73    7.77   0
  11   1  -6  507.83    6.14   0
  11  -1  -6  484.57    6.05   0
 -11  -1   6  380.94    6.18   0
 -11   1   6  361.40    6.38   0
 -11  -1   6  428.23    7.75   0
  10   1  -6  953.72    7.48   0
  10  -1  -6  949.76    7.68   0
 -10  -1   6  747.59    7.90   0
 -10  -1   6  879.90   10.35   0
 -10   1   6  781.49    8.84   0
  10  -1  -6 1012.46   10.46   0
   9  -1  -6 1076.26    8.28   0
  -9  -1   6  883.82    8.53   0
   9   1  -6 1123.46    8.27   0
  -9   1   6  911.29    8.55   0
  -9  -1   6 1017.98   11.53   0
   9  -1  -6 1143.62   11.59   0
   8   1  -6  576.71    6.76   0
  -8  -1   6  478.48    6.95   0
   8  -1  -6  563.65    8.00   0
  -8  -1   6  535.57    9.56   0
   8  -1  -6  587.54    9.90   0
  -8   1   6  501.71    7.31   0
   7   1  -6 4853.11   15.59   0
  -7   1   6 4170.34   16.27   0
  -7  -1   6 4222.95   15.88   0
   7  -1  -6 4651.37   16.63   0
  -7  -1   6 4633.96   27.42   0
   6   1  -6 2890.61   13.02   0
  -6   1   6 2509.63   13.43   0
  -6  -1   6 2602.41   13.02   0
   6  -1  -6 2767.33   13.43   0
  -6  -1   6 2867.40   24.38   0
  -5  -1   6  741.09    8.39   0
   5  -1  -6  770.34   10.02   0
  -5   1   6  706.22    8.73   0
   5   1  -6  799.79    8.30   0
  -4   1   6    5.37    5.90   0
  -4  -1   6    9.11    5.43   0
   4  -1  -6    5.98    7.60   0
  -3  -1   6  774.89    9.56   0
   3  -1  -6  790.91   10.41   0
  -3   1   6  713.77   10.94   0
   3  -1  -6  826.94   14.04   0
   2  -1  -6   18.34    7.55   0
  -2   1   6   16.93    8.06   0
   2  -1  -6   21.78    8.51   0
  -2  -1   6   17.01    7.87   0
  -1   1   6  240.96    9.68   0
   1  -1  -6  270.83    8.61   0
  -1  -1   6  261.13    7.52   0
   1  -1   6 2868.13   15.17   0
   1   1   6 2817.43   27.99   0
  -1  -1  -6 2815.66   14.24   0
   1  -1   6 2880.52   13.86   0
   1   1   6 2973.37   14.15   0
  -2  -1  -6 7062.15   21.37   0
  -3   1  -6 1952.22   12.80   0
   3   1   6 2009.93   10.80   0
  -3  -1  -6 1857.63   11.68   0
   3  -1   6 1984.82   13.10   0
   3  -1   6 1927.69   10.92   0
   3   1   6 1847.70   22.33   0
   4   1   6    8.30    4.73   0
  -4  -1  -6    3.68    7.87   0
  -4   1  -6    7.89    5.63   0
   4  -1   6    3.88    4.54   0
   4  -1   6    7.02    5.72   0
   4   1   6    3.26    8.65   0
  -4  -1  -6    3.66    4.78   0
   5   1   6  370.82    5.98   0
  -5  -1  -6  344.38    9.31   0
   5  -1   6  361.90    6.55   0
   5  -1   6  359.05    7.34   0
   5   1   6  339.77   10.20   0
  -5  -1  -6  318.67    6.21   0
  -5   1  -6  355.24    6.94   0
   6  -1   6  674.64    8.47   0
   6  -1   6  682.42    6.38   0
  -6  -1  -6  647.53   10.91   0
  -6  -1  -6  602.04    6.78   0
   6   1   6  626.90   10.73   0
  -6   1  -6  650.40    8.23   0
   6   1   6  691.85    6.48   0
  -7  -1  -6 1122.55   12.72   0
  -7   1  -6 1141.60    9.87   0
   7   1   6 1121.67   12.34   0
   7   1   6 1207.13    7.77   0
   7  -1   6 1202.52    7.65   0
  -7  -1  -6  963.01    8.39   0
  -7   1  -6  965.46    8.01   0
   7  -1   6 1177.09    9.46   0
  -8   1  -6 2375.70   12.98   0
   8  -1   6 2376.60   12.91   0
   8   1   6 2257.26   15.12   0
   8  -1   6 2409.28   10.14   0
  -8  -1  -6 1766.99   11.28   0
  -8  -1  -6 2197.09   15.08   0
   8   1   6 2434.70   10.82   0
   9   1   6  535.36    6.00   0
  -9   1  -6  509.48    7.95   0
   9   1   6  491.22    8.55   0
  -9  -1  -6  339.20    6.31   0
   9  -1   6  514.26    5.92   0
   9  -1   6  512.57    7.90   0
  -9  -1  -6  492.40    8.22   0
 -10   1  -6    7.54    4.42   0
  10   1   6    4.84    5.81   0
  10   1   6    6.63    3.70   0
  10  -1   6    2.22    3.64   0
  10  -1   6    3.95    4.50   0
 -10  -1  -6    3.01    5.78   0
 -10  -1  -6    8.59    3.72   0
  11   1   6   85.35    5.48   0
  11   1   6   91.95    4.08   0
 -11  -1  -6   57.35    4.38   0
  11  -1   6   87.34    4.00   0
  11  -1   6   97.11    5.75   0
 -11  -1  -6   81.65    5.94   0
 -11   1  -6   83.65    4.89   0
  12   1   6   -3.53    3.45   0
 -12   1  -6   -1.14    4.98   0
  12  -1   6    1.16    4.94   0
  12   1   6   -0.29    5.03   0
 -12  -1  -6   -3.86    3.70   0
  12  -1   6    6.91    3.87   0
 -12  -1  -6    8.08    6.30   0
 -13   1  -6   54.94    4.80   0
  13   1   6   48.19    4.58   0
 -13  -1  -6   20.16    3.96   0
  13   1   6   50.31    5.25   0
 -13  -1  -6   52.60    6.60   0
  13  -1   6   53.92    5.20   0
  13  -1   6   52.45    3.90   0
 -14   1  -6  241.15    6.18   0
  14   1   6  235.31    6.80   0
  14  -1   6  234.69    6.26   0
 -14  -1  -6   95.85    4.95   0
  14  -1   6  214.95    4.75   0
  14   1   6  225.39    4.84   0
 -14  -1  -6  223.98    7.79   0
 -15   1  -6   23.02    4.39   0
  15   1   6   19.20    4.96   0
  15   1   6   22.12    3.56   0
  15  -1   6   11.69    4.96   0
  15  -1   6   19.13    3.59   0
 -15  -1  -6   10.67    3.71   0
 -15  -1  -6   19.17    6.24   0
 -16   1  -6   22.98    5.52   0
  16   1   6   31.59    5.00   0
  16  -1   6   30.67    4.89   0
  16  -1   6   27.84    3.76   0
  16   1   6   35.50    3.66   0
 -16  -1  -6   32.10    5.59   0
 -16  -1  -6    9.46    3.91   0
 -17   1  -6   21.32    5.61   0
 -17  -1  -6   12.82    4.03   0
  17   1   6   31.79    5.14   0
  17  -1   6   33.60    4.26   0
  17   1   6   39.46    3.95   0
  17  -1   6   23.43    4.03   0
 -17  -1  -6   24.07    5.75   0
  22   2  -6   15.00    3.80   0
 -22   2   6    4.57    4.34   0
  22  -2  -6   18.38    3.90   0
  22  -2  -6   16.19    4.08   0
 -22  -2   6    8.47    4.40   0
 -22  -2   6   10.48    4.85   0
  21   2  -6   10.98    4.54   0
 -21   2   6    3.88    4.40   0
  21  -2  -6   12.32    4.79   0
 -21  -2   6    3.42    4.77   0
  21  -2  -6   16.55    3.71   0
 -21  -2   6   11.09    4.22   0
  20   2  -6   20.72    3.82   0
  20  -2  -6   22.14    3.68   0
  20  -2  -6   18.87    3.92   0
 -20   2   6   18.80    5.41   0
 -20  -2   6    4.23    4.27   0
 -20  -2   6   11.03    4.59   0
 -19   2   6   98.72    5.12   0
  19   2  -6  143.06    4.68   0
  19  -2  -6  140.62    4.69   0
  19  -2  -6  163.73    4.98   0
 -19  -2   6   70.95    5.17   0
 -19  -2   6   93.90    5.71   0
 -18   2   6  139.43    5.31   0
  18   2  -6  209.39    5.14   0
  18  -2  -6  197.95    4.87   0
 -18  -2   6  160.95    6.50   0
 -18  -2   6  102.40    6.49   0
  18  -2  -6  248.67    5.53   0
  17   2  -6   69.43    4.26   0
  17  -2  -6   68.05    4.37   0
 -17  -2   6   50.71    4.16   0
 -17  -2   6   44.74    4.57   0
  17  -2  -6   73.29    5.14   0
 -17   2   6   36.88    4.62   0
  16   2  -6  256.70    5.82   0
  16  -2  -6  245.94    5.82   0
 -16  -2   6  153.86    5.63   0
  16  -2  -6  274.00    6.22   0
 -16  -2   6  177.85    6.28   0
 -16   2   6  157.56    6.44   0
  15   2  -6   12.48    4.25   0
  15  -2  -6    9.31    4.93   0
 -15  -2   6   13.15    5.48   0
 -15   2   6    6.07    4.25   0
  15  -2  -6   10.34    5.00   0
 -15  -2   6    8.66    3.95   0
  14   2  -6   93.93    4.74   0
 -14  -2   6   60.99    6.08   0
  14  -2  -6   84.47    5.38   0
  14  -2  -6   96.79    4.73   0
 -14  -2   6   69.31    4.88   0
 -14   2   6   47.36    4.65   0
  13   2  -6 1018.61    7.58   0
  13  -2  -6  939.92    8.11   0
 -13  -2   6  690.97    8.88   0
 -13  -2   6  830.02    9.81   0
  13  -2  -6 1058.24    8.57   0
 -13   2   6  624.11    8.00   0
  12   2  -6    8.56    4.37   0
  12  -2  -6    9.01    4.52   0
 -12  -2   6   11.98    4.47   0
 -12  -2   6    9.65    4.46   0
  12  -2  -6   10.62    4.97   0
 -12   2   6    9.61    4.72   0
 -11  -2   6 1259.82    9.61   0
  11  -2  -6 1591.22    9.17   0
  11  -2  -6 1788.69   11.32   0
 -11  -2   6 1570.18   11.95   0
 -11   2   6 1336.82    9.85   0
  11   2  -6 1725.81    9.11   0
  10   2  -6  127.51    4.66   0
 -10  -2   6   99.06    5.00   0
  10  -2  -6  119.75    5.07   0
 -10  -2   6  124.94    6.02   0
 -10   2   6  102.66    5.24   0
  10  -2  -6  135.04    5.79   0
  -9  -2   6  898.97    8.13   0
   9  -2  -6 1016.22    8.06   0
  -9  -2   6 1049.84   10.77   0
  -9   2   6  913.05    9.23   0
   9  -2  -6 1138.83   10.33   0
   9   2  -6 1100.86    7.86   0
  -8  -2   6 1617.57   10.39   0
  -8   2   6 1656.74   11.02   0
   8  -2  -6 1856.87   11.42   0
  -8  -2   6 1871.48   14.29   0
   8   2  -6 1935.45   10.09   0
  -7  -2   6  306.22    6.15   0
   7  -2  -6  334.07    6.59   0
  -7   2   6  295.85    7.79   0
  -6  -2   6 3141.88   13.32   0
   6  -2  -6 3230.33   15.11   0
  -6   2   6 2973.58   14.47   0
  -5  -2   6  478.17    6.93   0
   5  -2  -6  478.57    8.12   0
  -5   2   6  444.61    8.36   0
  -4  -2   6 2132.25   11.58   0
   4  -2  -6 2149.48   14.32   0
  -4   2   6 2029.02   13.10   0
   3  -2  -6 1148.59   12.46   0
  -3   2   6 1052.89   11.92   0
   2  -2  -6   38.86    8.56   0
  -2   2   6   37.99    7.36   0
  -1   2   6  330.15   10.89   0
   1  -2  -6  364.13    7.50   0
   1  -2  -6  337.98   11.30   0
  -1  -2   6  352.44    6.51   0
   0  -2  -6  129.45   11.34   0
   0  -2   6  137.60    6.37   0
   0   2   6  123.75   11.34   0
   0  -2  -6  135.58    7.05   0
  -1  -2  -6 3711.95   16.23   0
   1  -2   6 3645.94   15.11   0
   1  -2   6 3560.76   14.07   0
  -2  -2  -6  116.02    5.67   0
   2  -2   6  113.52    5.47   0
  -2   2  -6  106.77    5.37   0
   2  -2   6  109.12    5.10   0
  -3   2  -6 2078.82   12.02   0
   3  -2   6 2097.33   11.73   0
   3  -2   6 2047.72   10.26   0
  -3  -2  -6 1999.61   11.48   0
  -4   2  -6  424.90    6.55   0
   4  -2   6  433.29    6.14   0
   4  -2   6  442.56    7.67   0
  -4  -2  -6  405.16    6.69   0
  -5  -2  -6 1996.13   11.18   0
   5   2   6 2277.52   10.32   0
   5  -2   6 2213.79   11.47   0
   5  -2   6 2211.09    9.94   0
  -5   2  -6 2136.15   11.24   0
  -6  -2  -6  491.11   12.94   0
   6  -2   6  552.52    6.83   0
   6   2   6  568.45    6.12   0
  -6  -2  -6  483.31    6.35   0
  -6   2  -6  540.12    7.31   0
   6   2   6  536.00   13.11   0
   6  -2   6  530.91    6.51   0
   7   2   6  104.90    8.33   0
   7  -2   6  108.45    6.20   0
   7   2   6  103.56    4.46   0
  -7  -2  -6   81.72    4.77   0
   7  -2   6  111.91    4.32   0
  -7   2  -6  103.54    5.04   0
  -7  -2  -6  100.08    8.41   0
   8   2   6  698.79    6.55   0
  -8   2  -6  683.52    8.10   0
   8  -2   6  704.51    8.33   0
   8  -2   6  680.01    6.23   0
  -8  -2  -6  645.65   11.22   0
  -8  -2  -6  519.61    7.07   0
   8   2   6  677.98   11.01   0
   9   2   6  110.62    6.91   0
  -9   2  -6  109.08    5.08   0
   9   2   6  116.90    4.44   0
  -9  -2  -6  108.99    7.23   0
   9  -2   6  114.51    4.19   0
  -9  -2  -6   66.75    4.51   0
   9  -2   6  110.32    5.22   0
  10   2   6 1099.64   12.09   0
 -10   2  -6 1128.07    9.56   0
  10   2   6 1083.55    7.40   0
 -10  -2  -6 1097.05   13.22   0
  10  -2   6 1169.44    7.33   0
 -10  -2  -6  750.54    8.07   0
  10  -2   6 1138.76    9.20   0
  11  -2   6  431.21    5.50   0
  11   2   6  420.75    8.67   0
 -11  -2  -6  428.91    9.61   0
 -11   2  -6  430.10    7.31   0
 -11  -2  -6  260.75    5.94   0
  11  -2   6  447.30    6.31   0
  11   2   6  430.98    5.62   0
  12   2   6  198.77    7.08   0
 -12   2  -6  211.63    5.23   0
  12   2   6  187.86    4.79   0
 -12  -2  -6  203.05    7.80   0
  12  -2   6  205.61    4.72   0
  12  -2   6  210.18    5.17   0
 -12  -2  -6   98.58    5.29   0
  13   2   6   87.59    5.93   0
 -13   2  -6   84.82    5.86   0
 -13  -2  -6   81.25    6.70   0
  13  -2   6   85.91    3.97   0
 -13  -2  -6   42.77    4.88   0
  13   2   6   79.41    4.04   0
  13  -2   6   83.88    5.60   0
  14   2   6   14.18    5.66   0
 -14   2  -6   10.20    4.49   0
  14   2   6    9.96    3.56   0
  14  -2   6   14.13    4.86   0
  14  -2   6   14.99    3.56   0
 -14  -2  -6    5.34    3.79   0
 -14  -2  -6   10.26    5.52   0
  15  -2   6   78.82    5.36   0
  15   2   6   72.25    4.06   0
  15   2   6   84.92    6.32   0
 -15   2  -6   85.34    5.38   0
 -15  -2  -6   82.69    6.22   0
  15  -2   6   79.44    4.08   0
 -15  -2  -6   29.49    4.21   0
  16   2   6   19.27    5.02   0
  16   2   6   26.34    3.65   0
 -16   2  -6   18.49    5.60   0
  16  -2   6   25.80    5.08   0
  16  -2   6   31.73    3.59   0
 -16  -2  -6   24.30    5.47   0
 -16  -2  -6   10.88    3.93   0
  17   2   6   14.00    5.47   0
  17  -2   6   13.19    4.86   0
 -17   2  -6   13.27    5.59   0
  17   2   6   17.85    3.73   0
  17  -2   6    8.62    3.50   0
 -17  -2  -6   10.17    6.08   0
 -17  -2  -6    4.29    3.75   0
 -22   3   6    7.59    4.43   0
  22  -3  -6   13.19    3.87   0
  22  -3  -6   22.80    4.76   0
 -22  -3   6    9.68    4.00   0
 -22  -3   6   10.34    3.97   0
  22   3  -6   18.85    3.73   0
 -21  -3   6   35.85    4.77   0
 -21   3   6   38.20    4.76   0
  21  -3  -6   54.55    4.27   0
  21  -3  -6   67.57    4.38   0
 -21  -3   6   33.55    5.83   0
  21   3  -6   75.59    5.16   0
 -20   3   6   21.92    4.47   0
  20  -3  -6   54.89    4.37   0
  20  -3  -6   32.38    4.12   0
 -20  -3   6   20.35    4.22   0
 -20  -3   6   25.45    4.97   0
  20   3  -6   49.20    4.05   0
 -19   3   6   36.73    5.45   0
  19  -3  -6   34.76    4.27   0
 -19  -3   6   31.31    4.35   0
  19  -3  -6   61.44    4.90   0
 -19  -3   6   31.13    4.14   0
  19   3  -6   59.37    4.04   0
  18  -3  -6    7.42    3.83   0
  18  -3  -6   13.99    3.91   0
 -18  -3   6   10.84    4.58   0
 -18  -3   6   12.98    4.23   0
 -18   3   6    8.43    5.05   0
  18   3  -6   14.65    3.80   0
 -17   3   6   74.23    5.07   0
 -17  -3   6   85.35    5.27   0
  17  -3  -6  138.26    4.70   0
 -17  -3   6  107.49    5.67   0
  17  -3  -6  180.99    4.67   0
  17   3  -6  142.27    4.73   0
 -16   3   6   48.01    4.62   0
  16  -3  -6   57.08    5.17   0
  16  -3  -6   75.13    4.93   0
 -16  -3   6   54.95    4.56   0
 -16  -3   6   40.25    5.22   0
  16   3  -6   64.06    4.15   0
 -15   3   6  124.79    5.08   0
 -15  -3   6  122.67    5.47   0
  15  -3  -6  191.23    4.77   0
 -15  -3   6  148.69    6.16   0
  15  -3  -6  226.52    5.11   0
  15   3  -6  216.72    5.01   0
 -14   3   6  293.58    6.12   0
  14  -3  -6  435.75    5.86   0
 -14  -3   6  377.12    6.96   0
 -14  -3   6  296.08    6.12   0
  14  -3  -6  501.47    7.19   0
  14   3  -6  491.29    6.07   0
 -13   3   6   20.91    4.57   0
 -13  -3   6   22.21    4.73   0
  13  -3  -6   22.18    4.45   0
 -13  -3   6   24.51    4.45   0
  13  -3  -6   29.30    5.08   0
  13   3  -6   27.81    4.41   0
 -12   3   6   97.67    5.20   0
 -12  -3   6   85.39    5.03   0
  12  -3  -6  122.91    4.92   0
 -12  -3   6  114.20    6.02   0
  12  -3  -6  133.22    5.49   0
  12   3  -6  136.62    5.49   0
 -11   3   6  161.32    5.65   0
 -11  -3   6  151.77    5.34   0
  11  -3  -6  184.92    5.48   0
 -11  -3   6  188.37    6.48   0
  11  -3  -6  215.78    5.93   0
 -10   3   6  171.91    5.55   0
 -10  -3   6  177.27    4.96   0
 -10  -3   6  208.44    6.51   0
  10  -3  -6  202.77    5.42   0
  -9  -3   6  384.83    6.19   0
   9  -3  -6  464.92    6.64   0
  -9   3   6  402.06    6.84   0
  -8   3   6 1354.48    9.97   0
  -8  -3   6 1339.76    9.10   0
   8  -3  -6 1503.59    9.77   0
  -7  -3   6   29.46    4.53   0
   7  -3  -6   36.54    5.58   0
  -7   3   6   27.82    5.42   0
  -6  -3   6  269.14    5.62   0
  -6   3   6  276.12    6.52   0
   6  -3  -6  287.95    6.71   0
  -5   3   6 1130.63   10.08   0
   5  -3  -6 1220.65   10.97   0
  -4   3   6  796.46    9.76   0
   4  -3  -6  841.61    9.38   0
  -3   3   6  251.77    7.71   0
   3  -3  -6  258.16    8.26   0
  -2   3   6 3526.41   19.26   0
   2  -3  -6 3610.77   19.88   0
  -2  -3   6 3688.04   13.61   0
   1  -3  -6  203.13    8.92   0
  -1  -3   6  213.26    5.58   0
  -1   3   6  209.26    8.33   0
   0  -3  -6  466.58   12.29   0
   0   3   6  478.63   11.99   0
   0  -3   6  472.23    6.73   0
  -1  -3  -6  162.79   14.92   0
  -1  -3  -6  180.85    5.83   0
   1  -3   6  174.45    5.54   0
  -1   3  -6  178.21    5.29   0
   2  -3   6    3.23    4.81   0
  -2  -3  -6   12.55    4.90   0
  -2   3  -6   10.86    5.53   0
  -3  -3  -6  319.09    6.22   0
  -3   3  -6  321.30    5.98   0
   3  -3   6  320.36    7.12   0
   3  -3   6  318.90    5.62   0
  -4   3  -6 2017.32   11.05   0
   4  -3   6 2076.33   11.37   0
   4  -3   6 2075.96   10.07   0
  -4  -3  -6 1908.89   10.71   0
  -5   3  -6  706.85    7.16   0
  -5  -3  -6  681.88    7.07   0
   5  -3   6  727.72    7.42   0
   5  -3   6  729.76    6.35   0
  -6   3  -6 1133.51    8.19   0
   6  -3   6 1165.37    9.10   0
  -6  -3  -6 1019.42    8.09   0
   6  -3   6 1157.99    7.39   0
  -7  -3  -6  181.81   10.90   0
   7  -3   6  202.50    6.19   0
  -7  -3  -6  155.97    5.22   0
  -7   3  -6  200.75    4.95   0
   7  -3   6  194.80    4.62   0
   8  -3   6  118.60    5.04   0
  -8  -3  -6   73.72    4.62   0
  -8  -3  -6  102.37    9.01   0
  -8   3  -6  109.41    4.72   0
   8  -3   6  113.49    4.25   0
   9  -3   6  854.73    8.21   0
  -9   3  -6  769.14    7.37   0
  -9  -3  -6  791.15   14.34   0
  -9  -3  -6  549.86    7.19   0
   9  -3   6  820.96    6.38   0
 -10   3  -6  499.18    6.46   0
 -10  -3  -6  479.90   11.30   0
 -10  -3  -6  343.26    6.00   0
  10  -3   6  520.96    5.65   0
  10  -3   6  531.96    7.02   0
  11  -3   6  297.37    5.85   0
 -11   3  -6  302.16    6.68   0
 -11  -3  -6  280.56    8.80   0
  11  -3   6  307.13    6.65   0
 -11  -3  -6  161.73    5.55   0
 -12  -3  -6   24.53    4.14   0
 -12   3  -6   61.66    4.61   0
 -12  -3  -6   59.06    6.64   0
  12  -3   6   66.48    3.92   0
  12  -3   6   74.59    4.48   0
 -13  -3  -6   -1.90    3.52   0
 -13   3  -6    5.77    5.29   0
 -13  -3  -6    0.34    6.07   0
  13  -3   6    3.62    3.36   0
  13  -3   6    0.14    4.97   0
 -14  -3  -6   42.81    6.82   0
  14  -3   6   56.18    4.18   0
 -14   3  -6   48.81    4.51   0
  14  -3   6   49.93    3.71   0
 -14  -3  -6   13.09    4.06   0
 -15   3  -6   41.60    4.75   0
  15  -3   6   53.03    4.26   0
 -15  -3  -6   52.38    6.50   0
  15  -3   6   40.64    3.66   0
 -15  -3  -6   13.28    4.07   0
 -16   3  -6   79.75    5.86   0
 -16  -3  -6   59.03    4.51   0
 -16  -3  -6   80.52    7.44   0
  16  -3   6   92.56    4.36   0
  16  -3   6  108.46    5.01   0
 -17  -3  -6   11.36    4.02   0
 -17   3  -6   15.86    6.17   0
  17  -3   6   22.09    5.03   0
  17  -3   6   26.58    3.80   0
 -17  -3  -6   25.28    6.52   0
 -22  -4   6    8.27    3.63   0
 -22   4   6    3.64    4.35   0
  22  -4  -6    8.69    3.82   0
 -22  -4   6    5.49    5.08   0
  22  -4  -6    4.28    4.69   0
  21  -4  -6    7.16    3.92   0
 -21   4   6    4.79    4.29   0
  21  -4  -6   -0.41    3.91   0
 -21  -4   6    1.41    4.35   0
 -21  -4   6   12.24    4.77   0
 -20   4   6   36.35    4.71   0
  20  -4  -6   60.26    4.36   0
 -20  -4   6   45.77    4.80   0
  20  -4  -6   86.11    5.17   0
 -20  -4   6   39.39    4.67   0
 -19   4   6  110.75    5.46   0
  19  -4  -6  175.22    5.12   0
 -19  -4   6  102.65    5.36   0
 -19  -4   6  148.92    5.73   0
  19  -4  -6  244.85    6.24   0
 -18  -4   6   35.49    4.17   0
 -18  -4   6   33.67    4.47   0
 -18   4   6   33.27    4.45   0
  18  -4  -6   52.03    4.16   0
  18  -4  -6   59.09    4.11   0
 -17   4   6   98.35    5.12   0
 -17  -4   6  107.58    5.44   0
  17  -4  -6  172.20    4.63   0
 -17  -4   6  131.80    5.40   0
  17  -4  -6  238.05    5.79   0
 -16   4   6   15.91    4.12   0
  16  -4  -6   23.09    3.77   0
 -16  -4   6   19.90    4.18   0
 -16  -4   6   19.05    4.11   0
  16  -4  -6   35.55    4.73   0
 -15   4   6    0.87    4.01   0
  15  -4  -6    8.32    3.94   0
 -15  -4   6    9.91    4.05   0
 -15  -4   6   11.74    4.79   0
  15  -4  -6    5.50    3.79   0
 -14   4   6   10.62    4.25   0
  14  -4  -6   10.29    4.05   0
 -14  -4   6   13.97    4.34   0
 -14  -4   6   10.13    4.98   0
  14  -4  -6   14.10    3.90   0
 -13   4   6    8.29    4.21   0
 -13  -4   6    4.56    4.25   0
  13  -4  -6    2.84    4.14   0
 -13  -4   6   -2.80    4.89   0
  13  -4  -6    2.53    3.87   0
 -12   4   6   93.30    5.12   0
 -12  -4   6   92.01    4.97   0
  12  -4  -6  125.45    4.87   0
 -12  -4   6  117.64    6.34   0
 -11  -4   6  566.39    7.85   0
 -11   4   6  587.47    7.43   0
 -11  -4   6  683.33    8.59   0
  11  -4  -6  659.23    7.00   0
 -10  -4   6  367.97    6.10   0
 -10   4   6  381.21    6.30   0
  10  -4  -6  442.62    6.31   0
  -9  -4   6   70.56    4.69   0
  -9   4   6   70.92    4.93   0
   9  -4  -6   73.42    5.05   0
  -8  -4   6  834.52    7.70   0
   8  -4  -6  928.14    7.95   0
  -8   4   6  863.77    8.13   0
  -7   4   6   14.97    6.05   0
  -7  -4   6   11.54    3.85   0
   7  -4  -6   18.17    5.12   0
  -6   4   6   68.27    6.47   0
   6  -4  -6   74.75    5.66   0
   5  -4  -6 2857.20   13.85   0
  -5   4   6 2710.89   14.24   0
   4  -4  -6  678.51    8.19   0
  -4   4   6  683.18    8.62   0
  -3   4   6 3048.42   15.41   0
   3  -4  -6 3132.15   16.26   0
  -3  -4   6 3135.39   12.00   0
  -2  -4   6 2352.96   10.66   0
   2  -4  -6 2376.78   15.15   0
  -2   4   6 2315.35   14.41   0
  -1  -4   6  378.35    5.77   0
  -1   4   6  386.58    8.36   0
   1  -4  -6  375.72    8.74   0
   0   4   6 3025.62   19.17   0
   0  -4  -6 2953.25   20.21   0
   0  -4   6 3019.14   11.96   0
   1  -4   6   33.10    4.65   0
  -1   4  -6   30.96    4.29   0
  -1  -4  -6   31.54    8.74   0
  -2  -4  -6    2.18   10.11   0
   2  -4   6    4.14    4.36   0
  -2   4  -6    4.07    4.24   0
  -2  -4  -6    3.23    4.50   0
  -3   4  -6  356.52    5.61   0
  -3  -4  -6  351.01   16.38   0
  -3  -4  -6  305.47   15.04   0
  -3  -4  -6  328.54    5.80   0
   3  -4   6  339.02    6.08   0
  -4  -4  -6  232.19    5.41   0
   4  -4   6  224.37    6.33   0
  -4   4  -6  232.90    5.10   0
  -5  -4  -6  214.63    5.44   0
   5  -4   6  267.68    6.38   0
  -5   4  -6  243.53    5.01   0
   5  -4   6  246.45    4.77   0
  -6   4  -6  582.99    7.05   0
  -6  -4  -6  579.43   18.76   0
   6  -4   6  622.32    6.75   0
  -6  -4  -6  505.05    6.87   0
   6  -4   6  607.87    5.96   0
  -7  -4  -6  298.17   12.74   0
  -7  -4  -6  298.23   15.88   0
   7  -4   6  316.77    6.36   0
  -7  -4  -6  231.16    5.54   0
   7  -4   6  299.65    4.82   0
  -7   4  -6  297.19    6.04   0
  -8  -4  -6   90.46    4.58   0
  -8  -4  -6  130.17   11.64   0
   8  -4   6  142.79    5.07   0
  -8  -4  -6  138.97    9.63   0
  -8   4  -6  129.41    5.27   0
   8  -4   6  143.10    4.26   0
   9  -4   6   39.46    4.45   0
  -9  -4  -6   35.85    8.71   0
  -9   4  -6   39.50    4.29   0
  -9  -4  -6   26.87    4.00   0
   9  -4   6   52.38    3.76   0
  10  -4   6    7.95    4.16   0
 -10  -4  -6    4.00    7.25   0
 -10   4  -6    8.73    3.85   0
 -10  -4  -6   -1.30    3.93   0
  10  -4   6    7.98    3.62   0
 -11  -4  -6   64.94    7.55   0
 -11  -4  -6   38.78    4.20   0
 -11   4  -6   73.57    4.37   0
  11  -4   6   75.26    4.65   0
  11  -4   6   83.64    5.34   0
  12  -4   6   47.32    4.45   0
 -12  -4  -6   35.74    7.35   0
 -12   4  -6   32.30    4.52   0
  12  -4   6   45.25    3.60   0
 -12  -4  -6   21.19    3.97   0
 -13   4  -6  183.77    6.22   0
 -13  -4  -6  162.85    9.08   0
 -13  -4  -6   93.35    5.02   0
  13  -4   6  202.50    4.74   0
  13  -4   6  199.77    5.84   0
 -14   4  -6   85.99    5.09   0
 -14  -4  -6   79.86    7.18   0
  14  -4   6   83.75    4.01   0
 -14  -4  -6   43.66    4.30   0
  14  -4   6   82.06    4.57   0
 -15  -4  -6   30.15    6.59   0
 -15   4  -6   40.38    4.63   0
  15  -4   6   30.89    4.38   0
  15  -4   6   41.87    4.26   0
 -15  -4  -6   19.94    4.03   0
  16  -4   6   32.01    4.06   0
 -16   4  -6   21.39    4.64   0
 -16  -4  -6    5.14    3.74   0
  16  -4   6   28.22    3.68   0
 -16  -4  -6   15.81    6.37   0
  21  -5  -6   10.71    3.63   0
 -21   5   6    2.62    4.06   0
 -21  -5   6    7.01    5.06   0
 -21  -5   6    9.18    3.72   0
  21  -5  -6    8.52    3.57   0
 -20  -5   6   13.40    4.20   0
  20  -5  -6   22.05    4.65   0
 -20   5   6   11.82    4.02   0
  20  -5  -6   15.18    3.82   0
 -20  -5   6   16.50    4.96   0
 -19  -5   6    5.04    3.85   0
 -19   5   6   -0.96    3.88   0
 -19  -5   6   -2.02    4.95   0
  19  -5  -6    0.92    3.49   0
  19  -5  -6    6.96    4.65   0
 -18   5   6   55.71    4.56   0
 -18  -5   6   54.02    5.46   0
 -18  -5   6   63.00    4.71   0
  18  -5  -6  119.31    5.28   0
  18  -5  -6   72.81    4.25   0
  17  -5  -6   87.75    4.18   0
 -17   5   6   44.91    4.44   0
 -17  -5   6   49.29    5.32   0
 -17  -5   6   46.47    4.30   0
  17  -5  -6   51.13    4.07   0
 -16  -5   6  227.45    5.76   0
 -16   5   6  196.41    6.60   0
 -16  -5   6  240.13    7.28   0
  16  -5  -6  313.66    5.46   0
  16  -5  -6  432.09    6.02   0
 -15  -5   6   -3.16    3.99   0
 -15   5   6    7.56    4.04   0
 -15  -5   6   -2.92    4.01   0
  15  -5  -6    2.40    3.93   0
  15  -5  -6    2.95    3.74   0
 -14  -5   6   19.23    4.15   0
 -14   5   6   14.27    4.40   0
 -14  -5   6   20.90    4.16   0
  14  -5  -6   22.28    4.32   0
  14  -5  -6   33.75    3.81   0
 -13  -5   6   52.94    4.43   0
 -13   5   6   49.03    5.28   0
 -13  -5   6   62.13    5.27   0
  13  -5  -6   61.34    4.23   0
 -12  -5   6   35.64    4.40   0
 -12  -5   6   27.72    4.44   0
 -12   5   6   26.65    4.49   0
  12  -5  -6   29.83    4.36   0
 -11  -5   6  444.86    6.51   0
 -11   5   6  457.65    7.16   0
  11  -5  -6  550.70    6.76   0
 -10  -5   6  257.81    5.91   0
 -10   5   6  272.47    5.93   0
  10  -5  -6  326.19    5.86   0
  -9  -5   6  164.65    5.18   0
  -9   5   6  156.61    5.45   0
   9  -5  -6  190.60    5.39   0
  -8  -5   6   16.01    4.23   0
  -8   5   6   24.73    4.57   0
   8  -5  -6   24.68    4.70   0
  -7   5   6    0.61    4.48   0
   7  -5  -6    0.25    5.64   0
  -7  -5   6    3.09    4.12   0
  -6   5   6   89.58    5.17   0
   6  -5  -6  103.19    6.36   0
  -5  -5   6 1622.80    9.01   0
  -5   5   6 1608.04   11.25   0
   5  -5  -6 1712.59   11.01   0
  -4  -5   6 2111.46    9.70   0
  -4   5   6 2073.49   12.11   0
   4  -5  -6 2065.92   11.89   0
  -3   5   6 1058.93    9.82   0
   3  -5  -6 1035.48    9.73   0
  -3  -5   6 1027.64    7.40   0
   2  -5  -6  993.09    9.82   0
  -2  -5   6 1026.11    7.42   0
  -2   5   6 1042.32    9.76   0
   1  -5  -6    2.47    5.85   0
  -1  -5   6   14.95    4.31   0
  -1   5   6    8.42    6.12   0
   0  -5  -6  242.33    7.31   0
   0   5   6  267.79    7.37   0
   0  -5   6  263.13    5.41   0
  -1  -5  -6  349.76    8.99   0
   1  -5   6  373.23    5.72   0
  -1   5  -6  373.61    5.43   0
   2  -5   6  115.82    4.67   0
  -2   5  -6  121.43    4.47   0
  -2  -5  -6  110.92    7.62   0
  -3  -5  -6 1384.57   15.09   0
  -3   5  -6 1478.73    8.42   0
  -3  -5  -6 1437.72    9.22   0
   3  -5   6 1472.32    8.68   0
  -4  -5  -6   26.84    7.70   0
   4  -5   6   32.99    4.69   0
  -4  -5  -6   28.03    7.64   0
  -4  -5  -6   34.43    4.56   0
  -4   5  -6   25.77    4.34   0
  -5  -5  -6    8.34    5.47   0
  -5  -5  -6    5.83    7.68   0
  -5   5  -6   10.83    4.08   0
   5  -5   6   12.70    4.41   0
  -5  -5  -6    8.70    7.91   0
  -6   5  -6   11.81    4.06   0
   6  -5   6    4.00    4.41   0
  -6  -5  -6    6.28    9.10   0
  -6  -5  -6    9.74    4.41   0
  -6  -5  -6    8.80    8.11   0
  -7   5  -6   41.49    4.16   0
  -7  -5  -6   41.86    8.24   0
   7  -5   6   44.05    4.51   0
  -7  -5  -6   33.60    4.32   0
  -7  -5  -6   36.27   10.06   0
   7  -5   6   42.11    3.74   0
   8  -5   6   21.15    4.32   0
   8  -5   6   14.40    3.61   0
  -8  -5  -6   11.41    3.93   0
  -8  -5  -6   15.69    8.14   0
  -8  -5  -6   13.83    8.74   0
  -8   5  -6   15.10    4.00   0
   9  -5   6   66.06    5.31   0
  -9  -5  -6   60.43    7.99   0
  -9  -5  -6   43.25    4.33   0
   9  -5   6   68.27    4.01   0
  -9   5  -6   64.08    4.24   0
  -9  -5  -6   53.98    8.70   0
 -10  -5  -6   52.25    8.51   0
  10  -5   6   75.34    4.61   0
 -10  -5  -6   58.89    7.94   0
  10  -5   6   68.53    3.93   0
 -10  -5  -6   36.35    4.86   0
 -10   5  -6   59.74    4.09   0
  11  -5   6   57.28    4.41   0
 -11  -5  -6   45.65    7.53   0
 -11  -5  -6   44.53    8.46   0
 -11  -5  -6   35.29    4.15   0
 -11   5  -6   48.46    4.28   0
  11  -5   6   49.71    3.85   0
 -12  -5  -6  113.09    9.04   0
 -12   5  -6  133.46    4.99   0
 -12  -5  -6   40.92    5.19   0
 -12  -5  -6  127.53    8.30   0
  12  -5   6  135.62    4.35   0
  12  -5   6  139.92    4.91   0
 -13  -5  -6   18.71    6.96   0
 -13   5  -6   27.22    5.15   0
 -13  -5  -6    9.92    3.83   0
  13  -5   6   24.27    3.61   0
  13  -5   6   30.05    4.03   0
 -14  -5  -6    2.27    5.90   0
 -14   5  -6    6.27    4.03   0
 -14  -5  -6    1.79    3.54   0
  14  -5   6    2.64    3.95   0
  14  -5   6    8.01    4.93   0
 -15  -5  -6   26.07    7.29   0
 -15   5  -6   39.10    4.76   0
 -15  -5  -6   15.70    4.23   0
  15  -5   6   31.90    3.66   0
  15  -5   6   42.23    5.15   0
 -20  -6   6    0.64    4.86   0
  20  -6  -6    0.14    3.54   0
 -20   6   6   -1.92    3.79   0
 -20  -6   6   -0.90    3.80   0
  20  -6  -6    0.24    4.54   0
 -19  -6   6    6.88    4.16   0
 -19  -6   6    3.14    4.88   0
  19  -6  -6    3.37    3.60   0
 -19   6   6   -1.84    3.83   0
  19  -6  -6   13.61    4.47   0
 -18   6   6    5.16    3.84   0
 -18  -6   6   -0.82    4.00   0
  18  -6  -6    3.44    3.60   0
 -18  -6   6    3.50    3.65   0
  18  -6  -6   14.17    3.58   0
  17  -6  -6   21.54    3.88   0
 -17  -6   6   21.25    4.14   0
 -17   6   6   15.07    4.05   0
  17  -6  -6   38.18    3.88   0
 -17  -6   6   15.32    4.84   0
 -16   6   6   19.14    4.33   0
 -16  -6   6   19.71    4.08   0
 -16  -6   6   20.58    3.95   0
  16  -6  -6   27.86    4.20   0
  16  -6  -6   34.33    3.79   0
 -15   6   6   37.88    4.39   0
 -15  -6   6   33.53    4.38   0
 -15  -6   6   34.60    5.10   0
  15  -6  -6   42.67    4.27   0
  15  -6  -6   58.31    5.04   0
  14  -6  -6    5.87    3.97   0
 -14  -6   6    1.05    4.24   0
 -14   6   6    0.27    4.09   0
 -14  -6   6    4.32    4.84   0
 -13  -6   6   10.65    4.00   0
 -13  -6   6   21.58    5.02   0
  13  -6  -6   11.40    5.10   0
 -13   6   6    8.57    4.20   0
 -12  -6   6    1.48    4.85   0
  12  -6  -6    1.82    4.15   0
 -12   6   6    0.69    5.06   0
 -11  -6   6    0.47    4.09   0
 -11   6   6    7.01    4.20   0
  11  -6  -6   -0.46    4.26   0
 -10  -6   6  193.01    5.28   0
 -10   6   6  211.10    5.61   0
  10  -6  -6  246.72    5.45   0
  -9  -6   6   86.17    4.37   0
  -9   6   6   78.75    4.95   0
   9  -6  -6   87.81    5.01   0
   8  -6  -6  144.85    5.93   0
  -8   6   6  125.63    5.87   0
  -8  -6   6  136.69    4.66   0
  -7   6   6  214.24    5.38   0
  -7  -6   6  215.44    5.02   0
   7  -6  -6  235.06    6.31   0
  -6  -6   6   15.92    3.97   0
   6  -6  -6   18.38    4.59   0
  -6   6   6   10.95    5.33   0
  -5   6   6  445.18    6.53   0
  -5  -6   6  450.78    5.88   0
   5  -6  -6  471.85    7.47   0
   4  -6  -6  333.29    7.08   0
  -4   6   6  332.56    7.11   0
  -4  -6   6  334.15    5.50   0
  -3  -6   6  190.46    4.79   0
  -3   6   6  196.84    6.22   0
   3  -6  -6  193.10    6.66   0
   2  -6  -6  368.50    6.37   0
  -2   6   6  387.15    7.16   0
  -2  -6   6  360.19    5.33   0
   1  -6  -6   55.77    6.14   0
  -1   6   6   61.65    5.80   0
  -1  -6   6   56.85    4.29   0
   0  -6  -6  595.23    8.53   0
   0  -6   6  637.78    6.51   0
   0   6   6  650.61    8.44   0
   1  -6   6  229.61    5.09   0
  -1  -6  -6  216.63    6.62   0
   2  -6   6  533.92    6.16   0
  -2   6  -6  545.48    5.89   0
  -2  -6  -6  507.11    8.93   0
   3  -6   6   16.91    4.29   0
  -3  -6  -6   23.22    6.33   0
  -3   6  -6   27.58    3.86   0
  -4  -6  -6   37.28    6.40   0
  -4   6  -6   37.25    4.22   0
  -4  -6  -6   33.46    4.65   0
  -4  -6  -6   35.44    7.24   0
   4  -6   6   46.77    4.47   0
  -5  -6  -6    1.19    6.97   0
  -5  -6  -6    3.04    4.10   0
   5  -6   6    2.68    4.15   0
  -5  -6  -6    2.03    6.83   0
  -5   6  -6    2.48    4.55   0
  -6  -6  -6    1.14    3.93   0
  -6  -6  -6    1.66    6.98   0
  -6   6  -6    7.67    4.77   0
   6  -6   6    6.79    4.12   0
  -6  -6  -6    4.50    6.60   0
  -7  -6  -6  101.36    7.96   0
   7  -6   6  112.07    4.58   0
  -7   6  -6   96.66    4.33   0
  -7  -6  -6   67.48    8.66   0
  -7  -6  -6   67.52    4.63   0
  -8  -6  -6   53.54    4.46   0
  -8   6  -6   72.93    4.40   0
  -8  -6  -6   82.57    7.48   0
   8  -6   6   83.35    4.69   0
  -8  -6  -6   57.20    8.22   0
   8  -6   6   84.09    4.11   0
  -9   6  -6   59.04    4.15   0
   9  -6   6   74.22    4.39   0
  -9  -6  -6   33.33    4.35   0
  -9  -6  -6   44.05    8.53   0
  -9  -6  -6   57.18    7.17   0
   9  -6   6   63.68    3.80   0
  10  -6   6   35.79    5.11   0
 -10   6  -6   29.39    4.90   0
 -10  -6  -6   17.01    4.03   0
 -10  -6  -6   25.68    7.66   0
 -10  -6  -6   18.57    7.92   0
  10  -6   6   34.13    3.70   0
 -11  -6  -6   17.03    7.40   0
  11  -6   6   27.96    4.13   0
 -11  -6  -6   15.38    7.77   0
 -11  -6  -6   14.58    4.96   0
  11  -6   6   18.98    3.41   0
 -11   6  -6   20.27    4.00   0
 -12  -6  -6   11.38    7.45   0
 -12  -6  -6   10.35    6.15   0
 -12  -6  -6    2.03    3.68   0
  12  -6   6   13.64    3.49   0
 -12   6  -6    8.56    3.92   0
  12  -6   6   16.84    4.05   0
 -13  -6  -6    4.56    7.41   0
 -13  -6  -6    3.68    6.73   0
 -13  -6  -6    5.33    4.45   0
  13  -6   6   11.50    3.40   0
 -13   6  -6   10.16    4.02   0
  13  -6   6    2.25    4.11   0
 -14  -6  -6    6.81    7.58   0
  14  -6   6   16.37    4.33   0
 -14  -6  -6    5.43    3.70   0
 -14   6  -6    6.98    3.99   0
  14  -6   6   11.57    3.59   0
 -14  -6  -6   11.34    7.56   0
 -19  -7   6    3.69    3.97   0
  19  -7  -6   -0.16    4.41   0
 -19  -7   6    5.75    3.86   0
 -19   7   6    1.67    3.79   0
  19  -7  -6    1.98    3.67   0
 -18  -7   6   10.53    4.75   0
  18  -7  -6    3.41    3.48   0
 -18  -7   6    5.23    4.71   0
 -18   7   6    9.82    3.94   0
  18  -7  -6    4.95    4.50   0
 -17  -7   6    7.03    4.12   0
 -17  -7   6   16.07    4.22   0
  17  -7  -6   22.55    3.99   0
 -17   7   6   15.21    4.16   0
  17  -7  -6   35.14    4.67   0
 -16  -7   6   -3.89    4.03   0
 -16   7   6   -0.85    3.90   0
  16  -7  -6    2.46    3.90   0
 -16  -7   6    0.67    3.83   0
  16  -7  -6    7.02    3.63   0
 -15  -7   6    6.87    4.69   0
 -15   7   6    1.11    4.12   0
 -15  -7   6    0.23    3.86   0
  15  -7  -6    2.58    3.84   0
 -14  -7   6    9.12    3.90   0
 -14   7   6   14.66    4.14   0
  14  -7  -6   13.65    3.99   0
 -14  -7   6    6.54    4.81   0
 -13  -7   6   33.77    5.06   0
  13  -7  -6   44.16    4.27   0
 -13  -7   6   48.66    5.05   0
 -13   7   6   28.40    4.22   0
 -12  -7   6   30.03    4.18   0
  12  -7  -6   30.16    4.18   0
 -12   7   6   30.03    5.22   0
 -11  -7   6    2.97    4.10   0
  11  -7  -6   14.89    5.15   0
 -11   7   6   13.38    5.14   0
  10  -7  -6   89.06    4.61   0
 -10   7   6   78.13    4.59   0
 -10  -7   6   82.48    4.46   0
  -9   7   6   33.60    5.24   0
  -9  -7   6   30.12    3.85   0
   9  -7  -6   29.64    4.45   0
  -9  -7   6   24.43    4.88   0
  -8  -7   6  147.07    4.56   0
   8  -7  -6  154.32    4.79   0
  -8   7   6  125.07    4.86   0
  -8  -7   6  143.09    4.59   0
  -7   7   6   36.89    5.22   0
  -7  -7   6   37.66    3.82   0
   7  -7  -6   38.98    4.50   0
  -6   7   6   93.62    5.34   0
  -6  -7   6   86.87    4.04   0
   6  -7  -6   87.98    4.61   0
   5  -7  -6  366.47    6.06   0
  -5   7   6  348.87    6.77   0
  -5  -7   6  345.76    5.37   0
   4  -7  -6  132.30    5.24   0
  -4   7   6  128.03    6.03   0
  -4  -7   6  140.66    4.43   0
   3  -7  -6  113.67    5.38   0
  -3  -7   6  113.19    4.52   0
  -3   7   6  127.77    5.13   0
   2  -7  -6   18.13    4.79   0
  -2  -7   6   19.02    4.92   0
  -2   7   6   19.07    4.38   0
   1  -7  -6  957.72    9.11   0
  -1  -7   6  952.72    7.09   0
  -1   7   6 1035.70    8.51   0
   0   7   6    8.80    4.95   0
   0  -7  -6   14.27    5.45   0
   0  -7   6    3.12    4.82   0
   1  -7   6  145.98    4.53   0
  -1  -7  -6  133.47    5.76   0
  -2  -7  -6    2.38    4.91   0
   2  -7   6    5.37    4.68   0
  -2   7  -6    2.81    3.53   0
  -3   7  -6   57.16    4.01   0
  -3  -7  -6   58.26    6.49   0
   3  -7   6   56.65    4.24   0
  -4   7  -6    8.73    3.74   0
   4  -7   6    8.83    4.08   0
  -4  -7  -6   14.59    5.84   0
  -5  -7  -6    6.81    5.57   0
  -5   7  -6    2.29    3.80   0
  -5  -7  -6    4.58    4.12   0
   5  -7   6   12.20    4.12   0
  -5  -7  -6    6.35    5.81   0
  -6  -7  -6   51.39    6.28   0
  -6  -7  -6   46.28    4.40   0
   6  -7   6   74.51    4.51   0
  -6  -7  -6   67.74    6.65   0
  -6   7  -6   60.17    4.22   0
  -7  -7  -6   15.34    6.81   0
   7  -7   6   22.68    4.29   0
  -7  -7  -6   14.46    4.06   0
  -7   7  -6   19.31    3.93   0
  -7  -7  -6   25.20    6.51   0
   8  -7   6   10.27    4.04   0
  -8  -7  -6    7.97    6.87   0
  -8   7  -6    4.40    3.90   0
  -8  -7  -6    0.96    3.92   0
  -8  -7  -6   11.63    6.38   0
  -9  -7  -6    5.06    6.78   0
  -9  -7  -6    9.51    6.79   0
   9  -7   6   15.58    4.23   0
  -9   7  -6    9.61    4.64   0
  -9  -7  -6    1.92    3.95   0
   9  -7   6    9.58    3.56   0
 -10  -7  -6   13.37    3.86   0
  10  -7   6   14.16    4.99   0
 -10  -7  -6   15.39    6.92   0
 -10  -7  -6   13.37    7.46   0
 -10   7  -6   20.64    4.70   0
  10  -7   6   16.38    3.60   0
  11  -7   6   42.02    5.25   0
 -11   7  -6   36.04    5.02   0
 -11  -7  -6   37.76    7.55   0
 -11  -7  -6   15.91    4.02   0
 -11  -7  -6   21.83    8.03   0
  11  -7   6   38.81    3.76   0
 -12  -7  -6    8.83    3.95   0
  12  -7   6   16.81    3.93   0
 -12   7  -6   12.75    4.26   0
 -12  -7  -6   16.55    7.05   0
  12  -7   6   17.10    3.64   0
 -12  -7  -6    9.60    7.50   0
 -13  -7  -6    1.53    7.26   0
 -13   7  -6   -0.23    4.03   0
 -13  -7  -6    3.48    6.92   0
 -13  -7  -6    3.52    3.84   0
  13  -7   6   10.27    4.99   0
  13  -7   6    8.47    3.40   0
 -17  -8   6    5.20    4.05   0
 -17  -8   6    2.81    3.81   0
  17  -8  -6    1.60    3.73   0
  17  -8  -6   -4.38    4.38   0
 -17   8   6    0.16    3.89   0
 -16  -8   6    6.77    3.89   0
 -16  -8   6    6.75    4.05   0
  16  -8  -6   13.12    3.96   0
 -16   8   6    9.02    4.78   0
 -15  -8   6   -0.34    4.69   0
 -15  -8   6    2.22    3.72   0
  15  -8  -6    0.25    3.87   0
 -15   8   6   -1.24    3.94   0
 -14  -8   6    8.46    3.98   0
 -14  -8   6    8.27    3.93   0
  14  -8  -6   19.97    3.98   0
 -14   8   6    9.62    4.97   0
 -13  -8   6    8.35    4.59   0
  13  -8  -6    2.52    4.06   0
 -13   8   6   10.64    4.06   0
 -12  -8   6   -0.75    3.78   0
 -12  -8   6    2.67    4.62   0
  12  -8  -6    6.35    4.03   0
 -12   8   6   -2.75    3.82   0
 -11   8   6    8.25    3.90   0
 -11  -8   6    2.70    3.69   0
 -11  -8   6    3.00    3.62   0
  11  -8  -6    2.43    3.97   0
 -10  -8   6   35.69    4.10   0
 -10   8   6   33.34    4.22   0
 -10  -8   6   33.17    4.04   0
  10  -8  -6   33.64    4.48   0
  -9  -8   6   40.68    4.27   0
   9  -8  -6   60.11    4.61   0
  -9  -8   6   47.25    4.30   0
  -9   8   6   46.78    4.28   0
  -8  -8   6  114.46    5.42   0
  -8   8   6   97.33    5.26   0
   8  -8  -6  116.23    5.39   0
  -7   8   6   79.25    4.74   0
  -7  -8   6   81.39    4.56   0
   7  -8  -6   89.79    5.54   0
   6  -8  -6    7.96    5.01   0
  -6   8   6   -1.43    4.77   0
  -6  -8   6    0.22    4.81   0
   5  -8  -6  189.74    5.32   0
  -5  -8   6  161.77    4.84   0
  -5   8   6  177.69    5.95   0
   4  -8  -6   96.14    4.85   0
  -4  -8   6   90.75    4.36   0
  -4   8   6   99.91    4.71   0
   3  -8  -6   76.85    4.71   0
  -3   8   6   82.13    5.13   0
  -3  -8   6   75.46    4.24   0
   2  -8  -6    4.86    4.22   0
  -2  -8   6    2.86    3.81   0
  -2   8   6    3.20    3.95   0
   1  -8  -6  287.13    5.88   0
  -1   8   6  296.06    6.20   0
  -1  -8   6  268.12    5.28   0
   0  -8   6   12.82    3.93   0
   0  -8  -6   14.81    5.22   0
   1  -8   6  323.83    5.20   0
  -1  -8  -6  323.41    7.19   0
  -2  -8  -6   17.42    5.37   0
   2  -8   6   17.88    4.23   0
  -3   8  -6    4.03    3.45   0
  -3  -8  -6    4.21    4.93   0
   3  -8   6    1.84    3.71   0
  -4   8  -6    3.41    3.46   0
  -4  -8  -6    1.06    4.83   0
   4  -8   6    0.92    3.80   0
  -5  -8  -6  119.99    5.79   0
   5  -8   6  168.63    4.74   0
  -5  -8  -6  141.10    6.67   0
  -5   8  -6  151.23    4.46   0
  -6  -8  -6    7.69    5.56   0
  -6   8  -6   12.62    4.38   0
  -6  -8  -6    0.54    4.03   0
  -6  -8  -6    9.83    5.70   0
   6  -8   6   10.06    3.64   0
  -7   8  -6    5.49    3.62   0
  -7  -8  -6    4.42    5.46   0
   7  -8   6    4.90    3.84   0
  -7  -8  -6    2.92    5.85   0
  -7  -8  -6   10.68    3.93   0
   8  -8   6   34.67    4.22   0
  -8  -8  -6   16.02    6.69   0
  -8  -8  -6   13.48    4.05   0
  -8  -8  -6   32.46    5.95   0
[truncated: 412,052 more chars]
