# Supplementary material for: Synthesis, crystal structure and thermal properties of a new polymorphic modification of diiso­thio­cyanato­tetra­kis­(4-methyl­pyridine)cobalt(II)
Source: Acta Crystallogr E Crystallogr Commun. 2024 May 31;80(Pt 6):677–81. doi: 10.1107/S2056989024004997 (PMC11151321; doi:10.1107/S2056989024004997)
Supplement: Supplementary file 2 [file e-80-00677-Isup2.hkl]

data_I                                                                          
_shelx_title ' Co(NCS)2(4-Picolin)4 at 200 K in P2(1)/c'                        
_shelx_refln_list_code          4                                               
_shelx_F_calc_maximum      124.90                                               
_exptl_crystal_F_000      1140.00                                               
_reflns_d_resolution_high  0.8105                                               
                                                                                
loop_                                                                           
 _space_group_symop_operation_xyz                                               
 'x, y, z'                                                                      
 '-x, y+1/2, -z+1/2'                                                            
 '-x, -y, -z'                                                                   
 'x, -y-1/2, z-1/2'                                                             
                                                                                
_cell_length_a    19.0089                                                       
_cell_length_b     9.7403                                                       
_cell_length_c    16.7516                                                       
_cell_angle_alpha  90.000                                                       
_cell_angle_beta  113.370                                                       
_cell_angle_gamma  90.000                                                       
                                                                                
_shelx_F_squared_multiplier     1.000                                           
                                                                                
loop_                                                                           
 _refln_index_h                                                                 
 _refln_index_k                                                                 
 _refln_index_l                                                                 
 _refln_F_squared_calc                                                          
 _refln_F_squared_meas                                                          
 _refln_F_squared_sigma                                                         
 _refln_observed_status                                                         
   3   0   0         28.57         29.07         6.12 o                         
   5   0   0        440.19        468.53         6.38 o                         
   6   0   0       2407.49       2111.65        38.58 o                         
   7   0   0        162.56        140.08         4.37 o                         
   8   0   0        303.09        194.92         6.17 o                         
   9   0   0        473.12        553.81        20.42 o                         
  10   0   0        144.03        125.93         7.19 o                         
  11   0   0        411.93        403.58        18.69 o                         
  12   0   0       2032.23       2228.73       153.30 o                         
  13   0   0         69.73         68.35         3.16 o                         
  14   0   0       2434.24       2676.20       268.03 o                         
  15   0   0         35.16         39.65         5.32 o                         
  16   0   0        658.12        727.99        89.72 o                         
  17   0   0        101.16        109.99        11.94 o                         
  18   0   0        113.01        134.98        18.63 o                         
  19   0   0         32.21         29.58         3.45 o                         
  20   0   0         41.98         42.82         7.02 o                         
  21   0   0          1.62          8.41         3.79 o                         
   2   1   0         58.98         62.33         8.68 o                         
   4   1   0        254.22        249.41         5.04 o                         
   5   1   0       2807.71       2741.39        42.69 o                         
   6   1   0         96.11         81.98         3.39 o                         
   7   1   0         81.49         83.29         3.27 o                         
   8   1   0        658.97        673.11        12.53 o                         
   9   1   0        585.53        416.69         9.87 o                         
  10   1   0        373.78        324.73        10.83 o                         
  11   1   0       2859.69       3015.51       101.27 o                         
  12   1   0         13.27         21.48         2.47 o                         
  13   1   0       2018.57       2304.67       107.41 o                         
  14   1   0        161.97        193.62        10.19 o                         
  15   1   0        699.62        855.46        43.49 o                         
  16   1   0         21.23         27.79         3.05 o                         
  17   1   0        220.25        242.01        20.80 o                         
  18   1   0          0.46          1.78         2.24 o                         
  19   1   0        103.35        113.15        11.46 o                         
  20   1   0         19.63         23.97         2.68 o                         
  21   1   0         28.72         25.82         2.33 o                         
   0   2   0       6642.28       7597.98        31.52 o                         
   1   2   0        981.97        964.13         9.49 o                         
   2   2   0       4243.73       4860.98        73.75 o                         
   3   2   0       1569.64       1502.72        14.55 o                         
   4   2   0       3060.51       3106.53        22.59 o                         
   5   2   0        372.37        342.09         4.78 o                         
   6   2   0       9935.82      10022.21       234.61 o                         
   7   2   0        251.53        259.94         3.52 o                         
   8   2   0       7693.59       8601.80       237.65 o                         
   9   2   0        508.71        463.81        15.31 o                         
  10   2   0       1064.14       1091.08        34.71 o                         
  11   2   0         19.93         25.62         2.41 o                         
  12   2   0        828.74        919.67        45.16 o                         
  13   2   0        298.08        329.50        17.43 o                         
  14   2   0        775.27        901.99        52.12 o                         
  15   2   0         72.81         84.30         5.68 o                         
  16   2   0        417.32        474.24        40.35 o                         
  17   2   0          0.39          2.67         2.37 o                         
  18   2   0         65.80         72.59         6.83 o                         
  19   2   0         13.17         14.95         2.68 o                         
  20   2   0         64.95         66.71         9.72 o                         
  21   2   0          0.21          1.09         2.48 o                         
   1   3   0         12.47         26.53         4.95 o                         
   2   3   0          0.31          9.28         5.06 o                         
   3   3   0       1767.15       1509.96        36.01 o                         
   4   3   0       1011.80        921.63        26.59 o                         
   5   3   0       4191.44       4115.33        65.21 o                         
   6   3   0        608.55        586.67        12.45 o                         
   7   3   0       6224.26       6429.71       161.82 o                         
   8   3   0        664.29        661.74        18.04 o                         
   9   3   0       2351.83       2596.36       101.70 o                         
  10   3   0         16.49         14.16         2.63 o                         
  11   3   0       1514.73       1586.28        83.72 o                         
  12   3   0         26.22         30.04         2.86 o                         
  13   3   0        411.13        490.57        35.67 o                         
  14   3   0         37.24         48.95         3.74 o                         
  15   3   0         54.89         58.80         5.80 o                         
  16   3   0         23.79         21.63         2.56 o                         
  17   3   0        146.06        175.17        17.85 o                         
  18   3   0         11.86          9.95         2.34 o                         
  19   3   0        219.72        207.07        22.72 o                         
  20   3   0          1.70          2.20         2.48 o                         
   0   4   0         12.51          6.80         5.20 o                         
   1   4   0       9479.95      10285.87        51.98 o                         
   2   4   0       2613.29       2532.41        19.43 o                         
   3   4   0       4289.86       4722.07        46.67 o                         
   4   4   0       2724.90       2762.42        34.12 o                         
   5   4   0        952.57        899.01        37.78 o                         
   6   4   0        367.97        403.62         8.52 o                         
   7   4   0          5.30          3.21         3.83 o                         
   8   4   0       4957.92       4991.86       142.49 o                         
   9   4   0          3.28          2.34         3.48 o                         
  10   4   0       2267.41       2409.33       157.16 o                         
  11   4   0        105.96        103.17         7.64 o                         
  12   4   0          1.42          8.26         2.92 o                         
  13   4   0          2.00          5.33         2.65 o                         
  14   4   0         80.61        110.56         7.62 o                         
  15   4   0         11.13         12.03         2.77 o                         
  16   4   0        176.11        201.07        25.26 o                         
  17   4   0          5.31          5.68         3.30 o                         
  18   4   0        165.64        173.90        28.35 o                         
  19   4   0          0.77          1.37         2.48 o                         
  20   4   0         13.29          7.89         2.95 o                         
   1   5   0       1408.69       1340.27        10.02 o                         
   2   5   0         74.11         32.86         3.90 o                         
   3   5   0         62.31         40.52         3.90 o                         
   4   5   0        111.24        113.08         3.96 o                         
   5   5   0       4227.94       4370.18        74.04 o                         
   6   5   0        493.53        483.24        18.77 o                         
   7   5   0       1931.36       2032.47        89.65 o                         
   8   5   0        106.98        106.52         4.04 o                         
   9   5   0        175.69        187.98         9.35 o                         
  10   5   0        216.33        189.18        14.44 o                         
  11   5   0        753.78        793.81        63.37 o                         
  12   5   0         21.99         23.85         3.04 o                         
  13   5   0        291.02        321.21        32.74 o                         
  14   5   0         15.76         21.16         3.05 o                         
  15   5   0         38.41         31.84         4.31 o                         
  16   5   0         80.66         90.82        13.07 o                         
  17   5   0         21.68         26.52         5.17 o                         
  18   5   0         21.29         17.61         3.12 o                         
  19   5   0         30.93         29.68         4.91 o                         
   0   6   0        229.57        258.14         7.01 o                         
   1   6   0          2.44          2.43         3.53 o                         
   2   6   0        712.34        722.92         5.21 o                         
   3   6   0         73.55        110.79         3.82 o                         
   4   6   0       1278.09       1400.65        21.20 o                         
   5   6   0        101.80        109.72         4.04 o                         
   6   6   0        739.97        825.63        18.84 o                         
   7   6   0        114.02        105.15         4.13 o                         
   8   6   0        101.79         83.64         3.39 o                         
   9   6   0         31.55         37.93         5.65 o                         
  10   6   0        292.42        298.28        22.95 o                         
  11   6   0         67.65         54.51         4.48 o                         
  12   6   0        151.13        183.49        19.02 o                         
  13   6   0        253.98        289.57        31.47 o                         
  14   6   0         25.23         33.73         6.26 o                         
  15   6   0         64.13         70.41        11.94 o                         
  16   6   0         20.77         27.67         4.25 o                         
  17   6   0          1.03          3.27         2.52 o                         
  18   6   0         25.14         20.07         2.87 o                         
   1   7   0        142.83        164.08         4.03 o                         
   2   7   0        172.27        192.67         4.26 o                         
   3   7   0        396.34        437.37         5.88 o                         
   4   7   0        385.83        393.90        11.65 o                         
   5   7   0          0.30         10.50         3.49 o                         
   6   7   0        783.71        880.16        27.16 o                         
   7   7   0        227.93        238.59         5.09 o                         
   8   7   0         31.93         29.07         2.92 o                         
   9   7   0        173.07        192.80        11.88 o                         
  10   7   0        155.52        154.78        10.64 o                         
  11   7   0         44.44         42.11         3.27 o                         
  12   7   0         70.12         72.99         5.96 o                         
  13   7   0          6.71          6.20         2.62 o                         
  14   7   0        119.67        119.43        17.08 o                         
  15   7   0        134.92        116.76        15.55 o                         
  16   7   0         10.98         10.43         2.58 o                         
  17   7   0         16.64          7.58         3.50 o                         
   0   8   0         77.51         89.57         5.74 o                         
   1   8   0        553.67        586.19        12.44 o                         
   2   8   0         38.63         29.09         3.50 o                         
   3   8   0        248.32        284.01         9.15 o                         
   4   8   0          0.10          0.41         3.46 o                         
   5   8   0         25.61         25.04         3.98 o                         
   6   8   0         16.27         18.29         3.41 o                         
   7   8   0          4.21          4.59         3.26 o                         
   8   8   0          0.14          0.10         2.84 o                         
   9   8   0         89.43         97.31         4.63 o                         
  10   8   0         89.67         77.20         6.75 o                         
  11   8   0        112.34         97.24         5.66 o                         
  12   8   0          4.35         10.96         2.66 o                         
  13   8   0         11.44         15.88         3.51 o                         
  14   8   0          0.22          3.53         2.21 o                         
  15   8   0         33.41         25.75         4.88 o                         
  16   8   0          0.98          0.26         2.28 o                         
   1   9   0         36.60         28.68         3.48 o                         
   2   9   0         53.69         61.21         3.61 o                         
   3   9   0          0.03          3.57         3.49 o                         
   4   9   0         40.12         40.76         3.57 o                         
   5   9   0         41.63         41.67         3.31 o                         
   6   9   0         48.49         62.33         7.47 o                         
   7   9   0         28.09         42.53         4.96 o                         
   8   9   0        177.36        173.66         8.73 o                         
   9   9   0        138.10        145.33        10.78 o                         
  10   9   0         62.79         65.25         8.83 o                         
  11   9   0          0.18          4.44         2.44 o                         
  12   9   0         34.15         26.96         2.68 o                         
  13   9   0          7.91          5.92         2.60 o                         
  14   9   0         16.84         16.02         2.62 o                         
   0  10   0          1.75         12.50         6.64 o                         
   1  10   0         62.42         69.58         6.46 o                         
   2  10   0          0.06          7.21         3.07 o                         
   3  10   0          1.85          6.57         3.27 o                         
   4  10   0         23.54         30.21         3.20 o                         
   5  10   0        126.14        126.68         4.15 o                         
   6  10   0         33.37         38.17         8.65 o                         
   7  10   0          1.65          6.34         3.25 o                         
   8  10   0         24.83         27.12         3.47 o                         
   9  10   0         45.58         35.64         2.98 o                         
  10  10   0          8.90          8.19         3.05 o                         
  11  10   0          5.36          3.23         2.71 o                         
   1  11   0         73.10         60.54         7.70 o                         
   2  11   0         86.54        100.03         4.48 o                         
   3  11   0        151.93        137.70         4.23 o                         
   4  11   0         14.21         22.10         3.47 o                         
   5  11   0         53.08         53.94         4.77 o                         
   6  11   0         10.46         11.15         3.45 o                         
   7  11   0          6.11          0.49         3.37 o                         
   8  11   0          1.55          8.11         2.67 o                         
   0  12   0        153.80        130.87         6.75 o                         
   1  12   0          3.37          8.95         4.32 o                         
 -21   1   1         11.42          9.66         2.07 o                         
 -20   1   1          4.36          6.62         2.19 o                         
 -19   1   1          0.11          6.28         2.17 o                         
 -18   1   1         47.03         44.77         5.24 o                         
 -17   1   1         13.89         19.44         2.24 o                         
 -16   1   1         33.31         39.07         2.34 o                         
 -15   1   1         74.62         81.24         5.35 o                         
 -14   1   1        349.07        381.12        25.72 o                         
 -13   1   1          1.26          7.15         2.39 o                         
 -12   1   1        497.87        605.05        24.76 o                         
 -11   1   1         17.05         11.27         2.42 o                         
 -10   1   1        389.90        429.75        19.78 o                         
  -9   1   1        282.06        314.56         8.24 o                         
  -8   1   1       2875.92       3023.70        61.24 o                         
  -7   1   1       1125.63       1165.07        19.26 o                         
  -6   1   1       3131.08       3449.22        61.94 o                         
  -5   1   1        317.51        848.59        38.47 o                         
  -4   1   1       1230.19       1373.07        56.45 o                         
  -3   1   1       2076.07       2017.26        13.42 o                         
  -2   1   1       3535.90       3446.35        21.30 o                         
  -1   1   1        361.20        375.53        12.72 o                         
   0   1   1          0.56          8.85         7.76 o                         
   1   1   1        470.53        571.70        54.73 o                         
   2   1   1        163.68        219.52        34.10 o                         
   3   1   1       3915.65       4086.46        48.76 o                         
   4   1   1       8904.04       9372.76        96.16 o                         
   5   1   1       6668.83       7141.44        81.04 o                         
   6   1   1         76.70        143.94         4.03 o                         
   7   1   1       1547.74       1723.73        35.51 o                         
   8   1   1         91.35        117.19         2.64 o                         
   9   1   1        799.68        792.50        21.32 o                         
  10   1   1         25.61         25.05         2.28 o                         
  11   1   1         45.67         86.86         3.88 o                         
  12   1   1         54.97         65.11         2.69 o                         
  13   1   1          1.27         25.08         2.52 o                         
  14   1   1        132.92        120.04         5.89 o                         
  15   1   1         50.61         63.76         4.36 o                         
  16   1   1          9.16          8.74         2.22 o                         
  17   1   1          0.27          2.55         2.14 o                         
  18   1   1         64.83         62.87         5.62 o                         
  19   1   1         26.50         32.45         2.54 o                         
  20   1   1          1.66          4.25         2.22 o                         
 -21   2   1          0.51          1.40         2.36 o                         
 -20   2   1         23.86         28.75         2.44 o                         
 -19   2   1          0.19          3.17         2.45 o                         
 -18   2   1         22.05         27.27         3.38 o                         
 -17   2   1         44.76         38.74         4.58 o                         
 -16   2   1          0.14          1.24         2.25 o                         
 -15   2   1          3.01          8.92         2.28 o                         
 -14   2   1        133.92        133.45         8.05 o                         
 -13   2   1       1019.73       1068.01        57.20 o                         
 -12   2   1        438.21        468.01        21.25 o                         
 -11   2   1        550.76        594.61        23.71 o                         
 -10   2   1          6.61          8.03         3.04 o                         
  -9   2   1       4916.37       5142.48       126.78 o                         
  -8   2   1       1081.65       1030.66        27.01 o                         
  -7   2   1        299.53        291.87         8.85 o                         
  -6   2   1       4202.45       3962.00        72.16 o                         
  -5   2   1       4839.80       4698.41       106.79 o                         
  -4   2   1        421.52        453.68        15.01 o                         
  -2   2   1       5287.36       6876.41        66.46 o                         
  -1   2   1        685.80        687.58         9.18 o                         
   0   2   1        334.24        389.70         7.45 o                         
   2   2   1       1870.81       3776.31       282.26 o                         
   3   2   1       1145.82       1162.09        11.85 o                         
   4   2   1       2604.88       2752.43        41.98 o                         
   5   2   1          3.93        257.03        20.03 o                         
   6   2   1       1153.70       1011.92        16.22 o                         
   7   2   1        848.55        868.90        20.78 o                         
   9   2   1          0.34          2.78         2.35 o                         
  10   2   1         53.27         91.25         6.29 o                         
  11   2   1        127.83        137.97         6.90 o                         
  12   2   1        273.26        350.90        18.73 o                         
  13   2   1          1.52          8.03         2.43 o                         
  14   2   1         73.64         73.56         5.23 o                         
  15   2   1          1.48          6.21         2.42 o                         
  16   2   1          0.32          7.50         2.15 o                         
  17   2   1          0.19          3.28         2.15 o                         
  18   2   1         43.57         60.81         5.69 o                         
  19   2   1          8.76         11.23         2.53 o                         
  20   2   1         33.85         23.16         2.77 o                         
 -21   3   1         19.46         15.06         2.43 o                         
 -20   3   1          5.38          6.68         2.33 o                         
 -19   3   1         20.18         19.19         2.38 o                         
 -18   3   1          0.79          3.52         2.23 o                         
 -17   3   1        191.25        199.38        23.11 o                         
 -16   3   1         79.16         77.00         7.49 o                         
 -15   3   1          0.65          0.93         2.70 o                         
 -14   3   1          5.88         17.14         3.62 o                         
 -13   3   1         46.85         62.83         7.19 o                         
 -12   3   1         94.09         87.69         6.47 o                         
 -11   3   1       1196.83       1234.59        57.30 o                         
 -10   3   1         50.51        161.72        11.59 o                         
  -9   3   1       2928.74       2999.78       102.55 o                         
  -8   3   1       1504.53       1443.30        45.92 o                         
  -7   3   1       1248.42       1196.13        36.69 o                         
  -6   3   1        932.19        888.59        18.20 o                         
  -5   3   1        244.04        387.59         9.33 o                         
  -4   3   1         45.65         63.59         6.02 o                         
  -3   3   1         24.46        105.15         6.42 o                         
  -2   3   1        119.80        258.06        29.55 o                         
  -1   3   1       2840.97       2889.72        12.90 o                         
   0   3   1       1654.77       1828.89        13.79 o                         
   1   3   1       2462.56       2369.71         9.71 o                         
   2   3   1       1445.56       1374.44         8.34 o                         
   3   3   1        830.92        725.93         6.78 o                         
   4   3   1       2561.83       2386.90        35.14 o                         
   5   3   1        468.63        433.50        13.83 o                         
   6   3   1       1093.70       1214.44        25.41 o                         
   7   3   1       2673.59       2542.44        62.78 o                         
   8   3   1       1348.17       1456.86        56.97 o                         
   9   3   1       1926.26       1873.83        67.55 o                         
  10   3   1        409.78        506.29        23.81 o                         
  11   3   1          7.14         14.01         2.65 o                         
  12   3   1        121.69        121.34         7.71 o                         
  13   3   1        190.42        189.73        12.50 o                         
  14   3   1        102.97         98.87         8.99 o                         
  15   3   1        134.65        147.51        12.70 o                         
  16   3   1          9.53         19.56         2.53 o                         
  17   3   1          3.42          6.07         2.33 o                         
  18   3   1         13.54         15.10         2.53 o                         
  19   3   1         10.78         13.78         2.74 o                         
  20   3   1          9.21         10.81         2.37 o                         
 -20   4   1         60.59         58.01        11.43 o                         
 -19   4   1          4.27          3.38         2.56 o                         
 -18   4   1         93.51         93.13        13.61 o                         
 -17   4   1         53.94         56.50         9.54 o                         
 -16   4   1         22.30         33.53         4.43 o                         
 -15   4   1          4.89          7.63         2.92 o                         
 -14   4   1          2.76         10.69         2.61 o                         
 -13   4   1        454.75        533.01        60.22 o                         
 -12   4   1        479.20        457.62        33.21 o                         
 -11   4   1         91.49        142.80        16.57 o                         
 -10   4   1       1634.31       1562.80        62.95 o                         
  -9   4   1         27.51         55.12         6.05 o                         
  -8   4   1        569.39        502.69        15.67 o                         
  -7   4   1       1738.16       1738.40        49.71 o                         
  -6   4   1        880.94        811.92        12.91 o                         
  -5   4   1        503.59        568.34        11.32 o                         
  -4   4   1       2731.95       2741.43       116.72 o                         
  -3   4   1       2290.14       2331.55        33.93 o                         
  -2   4   1        812.73        828.82         8.14 o                         
  -1   4   1       3263.02       3391.76        14.10 o                         
   0   4   1       1221.77       1192.38        21.93 o                         
   1   4   1       1925.63       1964.63        14.96 o                         
   2   4   1       1697.90       1616.02        15.63 o                         
   3   4   1       3029.66       3347.42        50.17 o                         
   4   4   1       3308.45       3032.49        49.26 o                         
   5   4   1         24.31         85.01         6.08 o                         
   6   4   1       2018.74       2030.47        66.98 o                         
   7   4   1         12.94         48.89         6.02 o                         
   8   4   1        791.60        699.40        25.57 o                         
   9   4   1        283.91        358.43        29.74 o                         
  10   4   1       1354.50       1343.74        82.58 o                         
  11   4   1         72.45        113.00        12.62 o                         
  12   4   1       1175.40       1208.75       103.96 o                         
  13   4   1        224.62        213.95        20.96 o                         
  14   4   1         42.55         50.78         7.50 o                         
  15   4   1        131.55        132.39        15.67 o                         
  16   4   1          3.80          5.25         2.77 o                         
  17   4   1         52.72         50.32         6.94 o                         
  18   4   1         64.73         66.62         8.42 o                         
  19   4   1          1.31          1.61         3.83 o                         
 -19   5   1          7.02          8.12         3.49 o                         
 -18   5   1          4.51          7.21         2.56 o                         
 -17   5   1         27.31         35.78         3.95 o                         
 -16   5   1          6.78         10.02         2.67 o                         
 -15   5   1        298.34        316.81        44.83 o                         
 -14   5   1        116.53        140.01        19.77 o                         
 -13   5   1        200.66        202.75        17.57 o                         
 -12   5   1        143.11        209.41        24.28 o                         
 -11   5   1         67.86         90.25        10.35 o                         
 -10   5   1       1179.77       1115.30        53.91 o                         
  -9   5   1       1487.95       1446.88        46.29 o                         
  -8   5   1          1.54        267.76        26.85 o                         
  -7   5   1       2948.32       2768.28       124.56 o                         
  -5   5   1       1265.15       1258.08        21.93 o                         
  -4   5   1         41.70         47.91         3.82 o                         
  -3   5   1        567.48        541.76         5.20 o                         
  -2   5   1        306.01        395.87         5.14 o                         
  -1   5   1       2154.81       1838.50        11.98 o                         
   0   5   1       1220.44       1376.47         9.17 o                         
   1   5   1       1071.59        955.90         5.09 o                         
   2   5   1        522.78        478.05         7.00 o                         
   3   5   1          4.57          7.86         3.76 o                         
   4   5   1         10.22         97.82         3.94 o                         
   5   5   1       4283.80       4177.91        73.59 o                         
   6   5   1        688.15        781.45        28.94 o                         
   7   5   1       4318.63       4223.38       174.67 o                         
   8   5   1         58.38        147.12        15.69 o                         
   9   5   1        297.06        341.94        24.81 o                         
  10   5   1        356.17        328.51        18.66 o                         
  11   5   1        764.77        788.17        69.06 o                         
  12   5   1          9.16         19.08         2.80 o                         
  13   5   1        339.48        330.74        32.65 o                         
  14   5   1        219.48        254.43        35.94 o                         
  15   5   1         62.88         63.89         9.46 o                         
  16   5   1          0.01          1.29         2.56 o                         
  17   5   1         40.72         46.72         6.62 o                         
  18   5   1          0.05          0.23         2.50 o                         
  19   5   1          6.32         11.09         2.59 o                         
 -19   6   1          2.74          7.12         2.43 o                         
 -18   6   1         19.30         14.76         2.55 o                         
 -17   6   1          6.87          8.43         3.35 o                         
 -16   6   1          6.93         10.00         2.48 o                         
 -15   6   1         58.41         68.45         9.18 o                         
 -14   6   1        134.44        162.01        21.77 o                         
 -13   6   1         11.38         14.33         2.54 o                         
 -12   6   1        931.96        884.92        77.11 o                         
 -11   6   1        439.57        410.28        33.39 o                         
 -10   6   1       1738.44       1621.06        91.39 o                         
  -9   6   1         40.21         78.43         8.45 o                         
  -8   6   1        163.58        182.59         7.43 o                         
  -7   6   1        228.00        238.54         9.66 o                         
  -6   6   1        535.01        571.30        18.51 o                         
  -5   6   1        150.46        354.69         8.15 o                         
  -4   6   1       5711.71       5657.71        93.17 o                         
  -3   6   1        159.79        409.79         7.00 o                         
  -2   6   1        384.91        309.96         4.33 o                         
  -1   6   1        495.88        655.17         5.72 o                         
   0   6   1        213.34        294.38         3.98 o                         
   1   6   1        197.33        194.98         3.45 o                         
   2   6   1       4533.23       4400.29        16.14 o                         
   3   6   1        197.84        518.90        15.90 o                         
   4   6   1       3200.93       3209.82        31.98 o                         
   5   6   1        147.15        160.02         4.77 o                         
   6   6   1        318.59        350.98        17.00 o                         
   7   6   1        109.51        124.27         5.66 o                         
   8   6   1        777.70        734.89        23.43 o                         
   9   6   1          4.80        128.77        18.10 o                         
  10   6   1        659.97        628.86        56.60 o                         
  11   6   1         47.60         98.52        14.09 o                         
  12   6   1        115.42        129.31        15.72 o                         
  13   6   1        225.74        239.12        30.60 o                         
  14   6   1         88.57        101.80        13.26 o                         
  15   6   1          1.69          0.01         2.54 o                         
  16   6   1        109.37        100.85        17.41 o                         
  17   6   1          7.80          5.82         2.67 o                         
  18   6   1         15.10         13.60         2.61 o                         
 -17   7   1         15.72         16.51         2.77 o                         
 -16   7   1          5.95         19.11         2.59 o                         
 -15   7   1        200.52        198.91        25.87 o                         
 -14   7   1          2.20          8.10         2.74 o                         
 -13   7   1        427.82        375.87        42.96 o                         
 -12   7   1        122.69        128.73        13.34 o                         
 -11   7   1        151.78        164.68        13.77 o                         
 -10   7   1         70.03         90.54         7.84 o                         
  -9   7   1        903.10        965.75        49.99 o                         
  -8   7   1        183.39        290.33        18.21 o                         
  -7   7   1       1764.62       1822.84        71.87 o                         
  -6   7   1          3.51          9.64         3.30 o                         
  -5   7   1          6.63         21.30         3.60 o                         
  -4   7   1         53.63         61.52         3.55 o                         
  -3   7   1         57.32         77.19         3.96 o                         
  -2   7   1        358.99        626.63         8.16 o                         
  -1   7   1       4314.85       4343.07        14.03 o                         
   0   7   1        219.63        499.14        11.18 o                         
   1   7   1       4087.76       4248.36        24.91 o                         
   2   7   1         63.22         49.86         3.82 o                         
   3   7   1        128.96        155.16         4.41 o                         
   4   7   1        174.39        181.11         4.92 o                         
   5   7   1        126.68        121.13         3.74 o                         
   6   7   1        654.17        696.26        24.53 o                         
   7   7   1       1844.02       1836.97        66.00 o                         
   8   7   1          0.76         62.04         9.86 o                         
   9   7   1        419.58        417.91        20.42 o                         
  10   7   1        129.83        133.48         8.79 o                         
  11   7   1         79.03         75.33         7.28 o                         
  12   7   1        167.53        157.75        18.76 o                         
  13   7   1         24.23         30.66         4.85 o                         
  14   7   1         12.49         23.63         2.68 o                         
  15   7   1        306.81        282.64        38.31 o                         
  16   7   1         13.72         15.28         3.70 o                         
  17   7   1        111.54         92.30        18.88 o                         
 -16   8   1         44.22         33.42         6.28 o                         
 -15   8   1          3.06          8.83         2.37 o                         
 -14   8   1         71.89         49.81         7.51 o                         
 -13   8   1          3.16          6.74         2.66 o                         
 -12   8   1        440.43        378.59        27.20 o                         
 -11   8   1          1.66         12.38         2.66 o                         
 -10   8   1        246.96        253.08        14.56 o                         
  -9   8   1         19.25         22.86         2.89 o                         
  -8   8   1          4.94          4.49         3.22 o                         
  -7   8   1          2.96         15.02         4.39 o                         
  -6   8   1        487.82        545.27        17.48 o                         
  -5   8   1        150.30        182.60         4.34 o                         
  -4   8   1       1562.56       1613.23        30.80 o                         
  -3   8   1         23.80        155.05         4.05 o                         
  -2   8   1        389.21        418.91         7.30 o                         
  -1   8   1        100.81        152.68        12.49 o                         
   0   8   1        825.75        852.55        14.86 o                         
   1   8   1          2.55         34.41         3.66 o                         
   2   8   1       1734.32       1785.71        20.70 o                         
   3   8   1         34.29        141.98         6.18 o                         
   4   8   1        796.80        877.46        15.50 o                         
   5   8   1         25.41         63.71         3.93 o                         
   6   8   1        137.16        159.41        12.49 o                         
   7   8   1         14.80         17.45         2.95 o                         
   8   8   1        122.02        119.62         5.00 o                         
   9   8   1         64.65         55.13         3.45 o                         
  10   8   1        162.27        140.00        11.12 o                         
  11   8   1         85.25        101.85        11.62 o                         
  12   8   1         49.31         53.51         5.33 o                         
  13   8   1         52.28         54.84         7.42 o                         
  14   8   1         58.73         47.72         8.23 o                         
  15   8   1         37.34         28.89         4.63 o                         
 -14   9   1          3.66          7.35         2.66 o                         
 -13   9   1          5.84          4.89         2.48 o                         
 -12   9   1         27.31         21.64         2.64 o                         
 -11   9   1         76.21         72.92         7.20 o                         
 -10   9   1         47.86         57.88         6.41 o                         
  -9   9   1        150.16        148.78        10.00 o                         
  -8   9   1         72.73         86.29         7.37 o                         
  -7   9   1        190.19        206.58        10.81 o                         
  -6   9   1          0.43         12.65         3.29 o                         
  -5   9   1        523.45        558.17        12.21 o                         
  -4   9   1         41.07         71.46         3.97 o                         
  -3   9   1        471.69        490.65        13.95 o                         
  -2   9   1        229.04        275.16         4.15 o                         
  -1   9   1        274.77        295.12         4.19 o                         
   0   9   1         35.77         47.21         4.21 o                         
   1   9   1        596.74        698.56        13.96 o                         
   2   9   1        143.82        156.81        10.06 o                         
   3   9   1        489.82        544.11        16.31 o                         
   4   9   1         86.19        119.49         6.84 o                         
   5   9   1        175.71        173.42         3.72 o                         
   6   9   1         14.30         26.59         5.21 o                         
   7   9   1        394.63        407.21        22.69 o                         
   8   9   1          3.50          5.49         2.85 o                         
   9   9   1        318.72        324.41        27.71 o                         
  10   9   1         27.43         23.79         2.59 o                         
  11   9   1         22.10         24.98         2.65 o                         
  12   9   1          2.34          2.85         2.45 o                         
  13   9   1         63.73         41.70         7.33 o                         
 -12  10   1         94.44         56.53         5.15 o                         
 -11  10   1         23.53         19.47         4.21 o                         
 -10  10   1          0.94          2.65         2.96 o                         
  -9  10   1         15.43         19.36         2.86 o                         
  -8  10   1         22.08         29.98         2.84 o                         
  -7  10   1          1.48         39.01         6.00 o                         
  -6  10   1        395.19        400.41        23.00 o                         
  -5  10   1        159.65        177.82         8.19 o                         
  -4  10   1        217.04        255.59        16.97 o                         
  -3  10   1          4.88          6.80         3.36 o                         
  -2  10   1        279.40        287.04         6.01 o                         
  -1  10   1         63.78         80.74         4.68 o                         
   0  10   1        183.49        196.52        11.54 o                         
   1  10   1         17.94         37.72         4.15 o                         
   2  10   1         22.88         39.50         3.19 o                         
   3  10   1         54.18         48.16         3.72 o                         
   4  10   1        303.72        327.46         9.78 o                         
   5  10   1          5.68         33.11         3.54 o                         
   6  10   1        558.77        581.76        38.57 o                         
   7  10   1          2.48          7.41         2.86 o                         
   8  10   1        128.38        126.07         5.51 o                         
   9  10   1         11.28         10.12         2.84 o                         
  10  10   1         38.24         30.63         2.73 o                         
  11  10   1          0.94          3.98         2.50 o                         
  -9  11   1         63.71         43.62         3.13 o                         
  -8  11   1          0.81          4.53         2.88 o                         
  -7  11   1          2.28          4.90         4.44 o                         
  -6  11   1         11.78         15.68         3.55 o                         
  -5  11   1         45.18         55.41         6.31 o                         
  -4  11   1         25.99         27.03         3.26 o                         
  -3  11   1        216.81        217.72        14.72 o                         
  -2  11   1         42.43         49.77         4.07 o                         
  -1  11   1        146.54        146.90         6.12 o                         
   0  11   1          0.45          8.24         4.39 o                         
   1  11   1         89.47        101.64         4.48 o                         
   2  11   1          2.23         17.54         4.16 o                         
   3  11   1        129.07        126.64        11.31 o                         
   4  11   1         11.76         13.49         5.33 o                         
   5  11   1         14.53         13.57         3.58 o                         
   6  11   1          3.36          6.38         3.59 o                         
   7  11   1         38.89         30.35         2.96 o                         
   8  11   1          3.15          4.27         2.84 o                         
   0  12   1         55.24         56.15         4.68 o                         
 -22   0   2         47.58         36.98         9.05 o                         
 -21   0   2         12.37         10.15         3.21 o                         
 -20   0   2         63.18         69.07         9.29 o                         
 -19   0   2          1.01          1.96         3.52 o                         
 -18   0   2        177.75        204.49        22.29 o                         
 -17   0   2        128.03        138.70        16.97 o                         
 -16   0   2        975.15       1044.15       123.11 o                         
 -15   0   2          9.68          2.65         3.39 o                         
 -14   0   2       2237.48       2360.58       197.07 o                         
 -13   0   2        135.85        150.45         9.62 o                         
 -12   0   2        433.54        465.95        49.73 o                         
 -11   0   2        106.03        121.22        16.70 o                         
 -10   0   2       2080.22       1968.34        76.82 o                         
  -9   0   2        798.36        882.00        46.68 o                         
  -8   0   2       6360.28       5911.40       141.82 o                         
  -7   0   2       1379.51       1866.41        57.38 o                         
  -6   0   2       9163.53       9712.31       211.85 o                         
  -5   0   2      10795.89      11486.46       184.83 o                         
  -4   0   2      12436.10      14296.33       735.60 o                         
  -3   0   2       1381.28       1485.54        16.99 o                         
  -1   0   2        839.85       1111.97        16.66 o                         
   1   0   2        312.86        387.39         9.05 o                         
   3   0   2        635.07       1026.84        58.52 o                         
   4   0   2        862.36       1279.71        46.69 o                         
   5   0   2      15145.74      15165.12        40.46 o                         
   6   0   2       1586.03       1363.89        73.93 o                         
   7   0   2       1771.46       1658.19        54.16 o                         
   8   0   2       3667.11       3529.14       129.99 o                         
   9   0   2        876.68        965.04        36.92 o                         
  10   0   2       2478.59       2442.53        93.24 o                         
  11   0   2          1.65          0.35         3.01 o                         
  12   0   2       1502.47       1501.23       104.01 o                         
  13   0   2        330.84        348.23        27.18 o                         
  14   0   2        852.17        883.91        80.39 o                         
  15   0   2         18.74          6.29         3.26 o                         
  16   0   2        462.04        491.21        52.85 o                         
  17   0   2         53.63         57.96         8.00 o                         
  18   0   2        124.58        107.32        18.45 o                         
  19   0   2         69.96         77.55         9.07 o                         
  20   0   2         11.39          3.66         3.48 o                         
 -22   1   2         20.94         19.53         2.34 o                         
 -21   1   2         43.06         42.91         4.12 o                         
 -20   1   2          0.22          2.44         2.08 o                         
 -19   1   2        127.98        130.42        13.61 o                         
 -18   1   2          0.99          2.43         2.07 o                         
 -17   1   2        461.61        493.08        41.16 o                         
 -16   1   2        139.31        158.28        10.20 o                         
 -15   1   2        546.04        627.68        41.08 o                         
 -14   1   2        154.73        181.84        12.24 o                         
 -13   1   2       1880.36       1930.85       114.30 o                         
 -12   1   2          0.37         22.39         4.41 o                         
 -11   1   2       3059.66       2859.56       111.07 o                         
 -10   1   2        182.55        199.79         7.55 o                         
  -9   1   2         50.24         48.64         3.72 o                         
  -8   1   2        565.41        551.37        11.18 o                         
  -7   1   2         39.48        112.12         9.01 o                         
  -6   1   2       5345.11       5220.51       127.09 o                         
  -5   1   2      15600.91      16172.58        49.28 o                         
  -4   1   2       1074.48        901.12        30.92 o                         
  -2   1   2       1175.86       1055.82        14.32 o                         
  -1   1   2       2410.92       2669.67        24.18 o                         
   0   1   2       1130.59       1039.43        11.17 o                         
   1   1   2       4539.64       5273.70        52.15 o                         
   2   1   2       3240.90       3192.01        48.40 o                         
   4   1   2       1189.36       1272.83        24.43 o                         
   5   1   2       1428.74       1248.32        12.65 o                         
   6   1   2        237.33        234.40         6.24 o                         
   7   1   2        377.34        346.95         6.83 o                         
   8   1   2        147.92        110.99         3.25 o                         
   9   1   2       4083.38       3811.48        99.75 o                         
  10   1   2        459.66        418.97        11.89 o                         
  11   1   2       2327.47       2318.17        91.21 o                         
  12   1   2         15.66         12.86         2.27 o                         
  13   1   2        799.99        871.94        29.01 o                         
  14   1   2         57.63         57.65         4.21 o                         
  15   1   2        404.25        428.57        27.86 o                         
  16   1   2         20.22         25.85         2.84 o                         
  17   1   2        184.43        180.39        13.59 o                         
  18   1   2          3.77          8.37         2.38 o                         
  19   1   2         40.08         38.79         2.44 o                         
  20   1   2          7.00          8.02         2.19 o                         
 -22   2   2         38.80         36.01         8.19 o                         
 -21   2   2         14.76         10.75         2.51 o                         
 -20   2   2         34.01         38.55         5.17 o                         
 -19   2   2         78.08         85.55        10.98 o                         
 -18   2   2        124.63        136.39        11.34 o                         
 -17   2   2        125.63        124.05        11.94 o                         
 -16   2   2        919.44        987.22        90.41 o                         
 -15   2   2          8.75         58.23        15.19 o                         
 -14   2   2        649.05        633.03        49.07 o                         
 -13   2   2         77.18         77.42         6.31 o                         
 -12   2   2          6.86         20.52         4.67 o                         
 -11   2   2        153.29        158.94         8.96 o                         
 -10   2   2       1639.44       1637.33        69.17 o                         
  -9   2   2       1436.93       1359.69        36.80 o                         
  -8   2   2       9024.30       8745.54       261.57 o                         
  -7   2   2         96.54        128.13         6.41 o                         
  -6   2   2       7760.50       7841.69       180.11 o                         
  -5   2   2          0.77          6.80         5.32 o                         
  -4   2   2        144.86        135.23         5.99 o                         
  -3   2   2       1592.38       1582.43        12.68 o                         
  -1   2   2       1027.25       1064.03        16.39 o                         
   1   2   2       1098.81        989.97         8.30 o                         
   2   2   2         24.33         12.39         6.05 o                         
   3   2   2        101.47        105.21         5.12 o                         
   4   2   2       6860.57       6860.12       140.32 o                         
   5   2   2        382.77        314.98         4.63 o                         
   6   2   2       4792.99       4558.68        91.88 o                         
   7   2   2        194.57        237.15         8.64 o                         
   8   2   2       2788.45       2464.83        59.76 o                         
   9   2   2        258.57        256.96         7.00 o                         
  10   2   2        352.93        383.56        12.15 o                         
  11   2   2          0.28          1.36         2.38 o                         
  12   2   2        861.13        882.96        43.21 o                         
  13   2   2       1125.35       1189.46        60.18 o                         
  14   2   2        647.88        689.89        50.66 o                         
  15   2   2        141.39        138.55         8.84 o                         
  16   2   2         93.13        100.74         7.68 o                         
  17   2   2          3.54          5.56         2.90 o                         
  18   2   2         22.36         26.32         2.51 o                         
  19   2   2          1.62          2.47         2.27 o                         
  20   2   2         29.16         19.31         2.46 o                         
 -21   3   2         85.76         65.42         9.10 o                         
 -20   3   2         45.56         39.57         4.97 o                         
 -19   3   2        288.20        298.41        34.54 o                         
 -18   3   2          3.70          4.88         2.40 o                         
 -17   3   2          5.66          9.74         2.45 o                         
 -16   3   2          3.88          9.82         2.37 o                         
 -15   3   2         33.09         39.26         5.15 o                         
 -14   3   2        433.23        451.77        36.71 o                         
 -13   3   2       1021.73       1064.39        79.94 o                         
 -12   3   2        169.36        169.15         7.09 o                         
 -11   3   2       1619.80       1558.46        76.32 o                         
 -10   3   2         20.86         26.82         2.74 o                         
  -9   3   2       1836.06       1783.13        65.89 o                         
  -8   3   2         18.26         51.31         7.78 o                         
  -7   3   2       5511.13       5633.39        34.61 o                         
  -6   3   2       2810.25       2513.57        46.77 o                         
  -5   3   2       3490.72       3041.72        21.78 o                         
  -4   3   2        215.90        256.15        61.08 o                         
  -3   3   2       4779.24       4155.57        48.61 o                         
  -1   3   2       5232.48       5286.08        39.74 o                         
   0   3   2         81.29        159.31        38.80 o                         
   1   3   2        406.30        333.61        37.01 o                         
   2   3   2       2328.42       2135.49         9.56 o                         
   3   3   2       8587.71       8778.96       129.42 o                         
   4   3   2        166.76        233.81        38.95 o                         
   5   3   2      10512.71      10523.40       112.23 o                         
   6   3   2        673.64        599.92        16.15 o                         
   7   3   2        913.58        933.71        36.72 o                         
   8   3   2        336.37        271.90        12.00 o                         
   9   3   2        334.71        366.99        29.89 o                         
  10   3   2          6.38          6.95         2.62 o                         
  11   3   2       1097.47       1092.63        60.69 o                         
  12   3   2         85.27         97.56         7.53 o                         
  13   3   2        114.32        130.41         7.30 o                         
  14   3   2         20.27         17.81         2.56 o                         
  15   3   2         20.34         22.07         2.35 o                         
  16   3   2         19.62         20.48         2.41 o                         
  17   3   2         97.93         99.15         8.88 o                         
  18   3   2         20.64         19.71         3.65 o                         
  19   3   2         70.77         56.02         5.25 o                         
 -21   4   2          3.25          6.97         2.54 o                         
 -20   4   2         23.73         22.56         4.92 o                         
 -19   4   2         11.22         10.74         3.57 o                         
 -18   4   2        108.06        111.87        14.85 o                         
 -17   4   2          6.95          8.95         4.47 o                         
 -16   4   2         45.23         58.82         7.36 o                         
 -15   4   2         33.51         40.99         8.73 o                         
 -14   4   2          1.17          3.21         2.73 o                         
 -13   4   2          6.96         25.27         4.32 o                         
 -12   4   2       1088.53       1146.41        87.79 o                         
 -11   4   2         90.33         93.24        11.30 o                         
 -10   4   2       2679.72       2592.14       163.43 o                         
  -9   4   2        601.41        498.92        19.77 o                         
  -8   4   2        461.35        460.26        38.06 o                         
  -7   4   2         25.02         17.28         4.34 o                         
  -6   4   2       2187.64       2048.09        23.27 o                         
  -5   4   2        501.32        537.44         9.99 o                         
  -4   4   2       7206.11       7360.58       147.24 o                         
  -3   4   2       2178.18       1946.89        14.67 o                         
  -2   4   2        235.74        216.22         4.88 o                         
  -1   4   2       1079.99       1049.29         6.79 o                         
   0   4   2        944.74        688.71         5.37 o                         
   1   4   2         88.52        129.17        25.37 o                         
   2   4   2        658.48        645.61        52.43 o                         
   3   4   2        145.82        132.51         6.39 o                         
   4   4   2       1498.19       1566.87        34.13 o                         
   5   4   2        237.93        198.12         4.49 o                         
   6   4   2       4644.68       4524.27        92.72 o                         
   7   4   2         76.92        100.89         9.90 o                         
   8   4   2       2488.46       2287.02       152.64 o                         
   9   4   2        539.20        523.22        26.01 o                         
  10   4   2        473.44        468.14        40.80 o                         
  11   4   2        276.95        298.16        26.66 o                         
  12   4   2         57.95         66.20         7.11 o                         
  13   4   2        174.98        167.02        15.44 o                         
  14   4   2        223.70        235.61        22.15 o                         
  15   4   2         19.06         20.60         2.69 o                         
  16   4   2        355.11        321.92        41.20 o                         
  17   4   2         11.87          8.58         2.68 o                         
  18   4   2         14.53          8.21         2.61 o                         
  19   4   2          4.15          1.44         2.68 o                         
 -20   5   2          0.77          0.40         2.57 o                         
 -19   5   2          0.25          2.76         2.58 o                         
 -18   5   2         14.16         23.20         4.73 o                         
 -17   5   2         20.93         24.57         4.64 o                         
 -16   5   2          0.05          1.20         2.53 o                         
 -15   5   2        149.91        166.51        25.90 o                         
 -14   5   2          0.24          2.22         2.68 o                         
 -13   5   2         14.24         31.94         4.32 o                         
 -12   5   2          3.08         19.57         3.80 o                         
 -11   5   2        162.60        154.08         8.17 o                         
 -10   5   2         71.97         75.33         6.26 o                         
  -9   5   2       1598.52       1518.27        72.68 o                         
  -8   5   2         97.39        103.29         4.01 o                         
  -7   5   2        273.38        307.13         6.85 o                         
  -6   5   2       3244.16       2902.17        83.92 o                         
  -5   5   2       1358.04       1251.89        21.74 o                         
  -4   5   2       1690.98       1725.72        32.16 o                         
  -3   5   2       3116.33       3091.51        39.27 o                         
  -2   5   2        251.82        236.35         4.85 o                         
  -1   5   2        207.45        163.63         4.51 o                         
   0   5   2         21.03         24.38         3.35 o                         
   1   5   2          4.13        203.93        16.76 o                         
   2   5   2        302.58        318.18        16.67 o                         
   3   5   2         58.25         99.20        11.89 o                         
   4   5   2        122.93        241.91         5.89 o                         
   5   5   2       2397.00       2414.44        52.53 o                         
   6   5   2         55.79         48.99         3.67 o                         
   7   5   2        985.56       1000.38        36.40 o                         
   8   5   2        454.54        431.28        28.95 o                         
   9   5   2         61.10         61.28         5.97 o                         
  10   5   2        387.79        411.68        29.66 o                         
  11   5   2        361.28        382.24        32.03 o                         
  12   5   2          1.00          4.98         2.62 o                         
  13   5   2        564.36        568.43        62.94 o                         
  14   5   2         75.19         74.38         8.20 o                         
  15   5   2        178.49        181.13        26.80 o                         
  16   5   2          1.35          4.25         2.57 o                         
  17   5   2         11.93         12.33         2.66 o                         
  18   5   2          1.95         -0.18         2.62 o                         
 -19   6   2          0.02          2.28         2.51 o                         
 -18   6   2          0.72          8.79         2.81 o                         
 -17   6   2          2.22          4.08         2.61 o                         
 -16   6   2         22.33         20.72         3.54 o                         
 -15   6   2         56.35         53.37         9.96 o                         
 -14   6   2         73.85         84.54         9.96 o                         
 -13   6   2         27.78         25.82         2.67 o                         
 -12   6   2        238.30        216.65        16.02 o                         
 -11   6   2        663.90        623.14        29.29 o                         
 -10   6   2        105.77         98.52         4.08 o                         
  -9   6   2          0.22          2.17         4.20 o                         
  -8   6   2          4.04          9.31         3.79 o                         
  -7   6   2        152.72        131.99         4.14 o                         
  -6   6   2        329.32        303.97         6.28 o                         
  -5   6   2        671.92        710.77        13.97 o                         
  -4   6   2        609.84        598.59        16.16 o                         
  -3   6   2        587.90        538.09         5.92 o                         
  -2   6   2        134.93        109.48         6.09 o                         
  -1   6   2         67.45         80.17         4.04 o                         
   0   6   2        332.65        312.86         4.88 o                         
   1   6   2         38.83         46.28         7.16 o                         
   2   6   2       1405.30       1451.12         7.40 o                         
   3   6   2        390.00        470.76         4.93 o                         
   4   6   2        236.00        248.79         5.49 o                         
   5   6   2        275.73        310.40         4.33 o                         
   6   6   2         96.20         96.17         3.88 o                         
   7   6   2         15.37         17.37         3.21 o                         
   8   6   2        275.21        287.47        12.82 o                         
   9   6   2         70.45         78.40        12.17 o                         
  10   6   2        388.57        363.83        40.94 o                         
  11   6   2         13.43         16.17         3.64 o                         
  12   6   2        117.94        125.85        13.96 o                         
  13   6   2         22.94         26.83         4.66 o                         
  14   6   2         70.64         76.74         9.39 o                         
  15   6   2          6.36          5.71         3.48 o                         
  16   6   2         68.06         62.25        10.33 o                         
  17   6   2          0.18          5.20         3.21 o                         
 -18   7   2         14.47         12.46         2.58 o                         
 -17   7   2          2.05          0.65         2.75 o                         
 -16   7   2          2.23          0.36         2.56 o                         
 -15   7   2         28.25         32.43         5.47 o                         
 -14   7   2         45.17         42.93         6.24 o                         
 -13   7   2        211.15        156.99        14.60 o                         
 -12   7   2        333.84        324.05        29.18 o                         
 -11   7   2        160.47        167.34        11.63 o                         
 -10   7   2        356.99        366.17        22.03 o                         
  -9   7   2         22.04         24.63         3.19 o                         
  -8   7   2          6.64         13.72         3.05 o                         
  -7   7   2          0.86          0.82         3.49 o                         
  -6   7   2        640.78        673.76        28.15 o                         
  -5   7   2         56.53         65.13         6.14 o                         
  -4   7   2         75.84         86.72         7.56 o                         
  -3   7   2         33.23         46.57         3.79 o                         
  -2   7   2         96.24        118.15         5.43 o                         
  -1   7   2        213.26        231.16         4.14 o                         
   0   7   2         40.73         35.78         3.30 o                         
   1   7   2        384.68        380.23         4.41 o                         
   2   7   2        367.57        347.09         4.41 o                         
   3   7   2        317.99        323.86         6.79 o                         
   4   7   2        926.97        932.26        24.84 o                         
   5   7   2          2.60          4.31         3.48 o                         
   6   7   2        106.90         92.73         3.65 o                         
   7   7   2        262.31        248.44         9.50 o                         
   8   7   2         40.45         46.48         9.73 o                         
   9   7   2         47.54         63.30         7.09 o                         
  10   7   2          4.45         15.70         4.92 o                         
  11   7   2         46.08         45.90         4.19 o                         
  12   7   2          1.39          2.17         2.36 o                         
  13   7   2         13.74         18.62         2.50 o                         
  14   7   2          6.14         13.10         2.56 o                         
  15   7   2         23.78         22.94         4.23 o                         
  16   7   2          1.00          3.11         2.64 o                         
 -16   8   2         45.73         37.20         8.89 o                         
 -15   8   2         42.86         33.31         5.92 o                         
 -14   8   2         19.32          9.64         2.60 o                         
 -13   8   2        137.50        108.38        10.36 o                         
 -12   8   2         52.28         52.08         5.56 o                         
 -11   8   2          0.56          9.08         2.92 o                         
 -10   8   2          7.99         10.48         2.92 o                         
  -9   8   2         75.68         72.14         3.48 o                         
  -8   8   2        137.54        136.55         8.82 o                         
  -7   8   2        145.47        153.87        10.01 o                         
  -6   8   2          0.05         10.51         3.27 o                         
  -5   8   2          6.81          7.43         3.47 o                         
  -4   8   2          0.61          2.69         3.38 o                         
  -3   8   2       1263.93       1269.97         6.27 o                         
  -2   8   2        148.87        163.29         4.06 o                         
  -1   8   2          2.18          2.08         3.49 o                         
   0   8   2         10.01         21.41         3.48 o                         
   1   8   2       1193.97       1222.05        26.54 o                         
   2   8   2          2.66         11.29         4.12 o                         
   3   8   2         36.43         62.59         5.77 o                         
   4   8   2        196.38        209.09         4.01 o                         
   5   8   2        110.08        126.14         6.98 o                         
   6   8   2        305.54        338.74        12.68 o                         
   7   8   2         30.96         36.42         3.00 o                         
   8   8   2         13.24         21.46         2.89 o                         
   9   8   2        118.45        100.81         7.11 o                         
  10   8   2         21.04         23.53         2.58 o                         
  11   8   2         28.29         22.09         3.04 o                         
  12   8   2          8.34         10.15         2.73 o                         
  13   8   2         84.17         78.03        10.85 o                         
  14   8   2          7.25          7.70         2.36 o                         
  15   8   2         20.13         16.74         2.87 o                         
 -15   9   2          6.84          5.89         2.52 o                         
 -14   9   2          1.36          3.79         2.46 o                         
 -13   9   2          4.87          9.09         2.53 o                         
 -12   9   2         37.85         24.36         3.17 o                         
 -11   9   2         18.84         14.80         3.01 o                         
 -10   9   2         24.85         27.40         3.40 o                         
  -9   9   2          2.21          7.17         3.15 o                         
  -8   9   2          1.68          2.94         2.80 o                         
  -7   9   2         55.09         54.65         5.13 o                         
  -6   9   2        218.66        215.11         9.66 o                         
  -5   9   2          7.01         11.26         3.62 o                         
  -4   9   2          4.21          6.43         4.41 o                         
  -3   9   2          0.46         -0.71         3.17 o                         
  -2   9   2        370.87        367.45         7.91 o                         
  -1   9   2         23.81         23.81         3.27 o                         
   0   9   2         23.23         35.03         4.65 o                         
   1   9   2          0.03          5.56         4.06 o                         
   2   9   2        103.84        119.09         3.75 o                         
   3   9   2        140.04        134.77         3.52 o                         
   4   9   2         38.23         38.51         3.48 o                         
   5   9   2          1.80          0.03         3.51 o                         
   6   9   2         26.51         29.84         3.41 o                         
   7   9   2        113.71        110.29         7.08 o                         
   8   9   2        227.95        218.95        18.32 o                         
   9   9   2          0.01          0.08         2.87 o                         
  10   9   2          2.37          4.45         2.98 o                         
  11   9   2         37.52         32.30         2.85 o                         
  12   9   2         41.44         31.57         2.82 o                         
  13   9   2          1.65          4.11         2.35 o                         
 -12  10   2          2.99          3.51         3.10 o                         
 -11  10   2         66.11         42.53         3.16 o                         
 -10  10   2          0.09          5.26         2.65 o                         
  -9  10   2         46.46         44.90         4.08 o                         
  -8  10   2         50.86         47.84         3.12 o                         
  -7  10   2         46.36         57.88         4.85 o                         
  -6  10   2         12.80          9.28         3.19 o                         
  -5  10   2          4.65          9.73         3.15 o                         
  -4  10   2          1.69          3.40         3.10 o                         
  -3  10   2          6.08         12.03         3.61 o                         
  -2  10   2         31.54         33.07         3.44 o                         
  -1  10   2         31.25         37.43         4.18 o                         
   0  10   2         21.50         29.64         6.72 o                         
   1  10   2          3.53         13.80        10.38 o                         
   2  10   2          1.46          2.16         4.75 o                         
   3  10   2         29.43         28.52         5.65 o                         
   4  10   2          1.33          1.82         3.40 o                         
   5  10   2         48.53         59.58         4.57 o                         
   6  10   2         33.71         28.16         6.28 o                         
   7  10   2          0.46         -0.77         2.60 o                         
   8  10   2          9.54         14.77         3.21 o                         
   9  10   2          7.16          7.75         3.23 o                         
  10  10   2          0.06          4.45         2.44 o                         
  -9  11   2          0.62          3.49         2.80 o                         
  -8  11   2          4.34          8.53         2.83 o                         
  -7  11   2          3.01          2.98         3.02 o                         
  -6  11   2          5.54          6.66         3.64 o                         
  -5  11   2         80.21         84.37         8.18 o                         
  -4  11   2         15.84         16.16         3.42 o                         
  -3  11   2        115.49        124.99         6.30 o                         
  -2  11   2          8.03          9.34         3.98 o                         
  -1  11   2          3.03          7.00         3.93 o                         
   0  11   2          0.61          6.55         3.95 o                         
   1  11   2          7.90         18.43         3.96 o                         
   2  11   2         45.40         47.32         4.23 o                         
   3  11   2         14.07         13.62         4.27 o                         
   4  11   2          1.55          2.83         3.27 o                         
   5  11   2          2.15          8.83         3.15 o                         
   6  11   2         41.22         37.94         3.59 o                         
   7  11   2          8.32          5.49         2.80 o                         
 -22   1   3          5.92          5.90         2.15 o                         
 -21   1   3          2.13          7.00         2.19 o                         
 -20   1   3         39.88         40.66         3.79 o                         
 -19   1   3         34.90         33.40         2.96 o                         
 -18   1   3         20.40         18.82         2.23 o                         
 -17   1   3         12.73         17.39         2.30 o                         
 -16   1   3         77.76         88.88         4.59 o                         
 -15   1   3          2.21          3.41         2.27 o                         
 -14   1   3         33.06         43.18         2.38 o                         
 -13   1   3         87.13         77.14         2.95 o                         
 -12   1   3          3.48          3.57         2.41 o                         
 -11   1   3        954.02        951.09        41.42 o                         
 -10   1   3        927.31        959.72        30.16 o                         
  -9   1   3        499.14        491.99        15.08 o                         
  -8   1   3        235.27        269.78         7.36 o                         
  -7   1   3         71.56        135.12        36.22 o                         
  -6   1   3       3603.39       3482.80        87.92 o                         
  -5   1   3       3350.68       3257.36        99.76 o                         
  -3   1   3       4246.81       4256.41       110.93 o                         
  -1   1   3       1893.88       1801.74        37.19 o                         
   4   1   3       3287.66       3355.81        32.67 o                         
   5   1   3         27.68         22.87         2.76 o                         
   6   1   3        187.46        196.48         3.52 o                         
   7   1   3        295.71        285.52         7.65 o                         
   8   1   3          3.88         -2.34         2.34 o                         
   9   1   3        346.49        385.79        12.30 o                         
  10   1   3         57.33         64.60         3.17 o                         
  11   1   3         52.11         45.76         2.36 o                         
  12   1   3          1.06          4.78         2.39 o                         
  13   1   3         55.34         63.77         2.45 o                         
  14   1   3         58.69         66.89         3.32 o                         
  15   1   3          1.89          2.60         2.31 o                         
  16   1   3         13.05          8.49         2.09 o                         
  17   1   3         20.56         21.44         2.29 o                         
  18   1   3          5.43          5.48         2.12 o                         
  19   1   3          0.10          2.33         2.21 o                         
 -22   2   3          1.81          5.03         2.37 o                         
 -21   2   3          3.79          5.37         3.15 o                         
 -20   2   3         26.93         31.56         2.37 o                         
 -19   2   3          1.03          5.27         2.29 o                         
 -18   2   3         23.38         26.33         4.21 o                         
 -17   2   3          6.39         10.18         2.31 o                         
 -16   2   3          2.54          4.45         2.44 o                         
 -15   2   3        231.68        249.20        23.47 o                         
 -14   2   3        154.00        173.54        12.18 o                         
 -13   2   3        260.07        235.85        15.48 o                         
 -12   2   3        188.32        178.39        10.45 o                         
 -11   2   3        368.44        342.74        16.67 o                         
 -10   2   3        571.64        546.58        23.67 o                         
  -9   2   3        185.43        142.78        11.86 o                         
  -8   2   3       1849.92       1742.08        50.33 o                         
  -7   2   3        821.58        679.86        45.29 o                         
  -6   2   3        148.72        130.23         5.27 o                         
  -5   2   3       2923.86       2633.65        17.45 o                         
  -4   2   3        818.77        759.74         7.50 o                         
  -3   2   3       2864.69       2735.15        23.76 o                         
  -2   2   3       2907.27       2756.26        16.83 o                         
  -1   2   3       3232.11       3192.20        14.31 o                         
   0   2   3       2007.02       2027.11        12.01 o                         
   1   2   3        400.22        392.66         7.27 o                         
   2   2   3         79.68         62.00         4.96 o                         
   3   2   3       1428.07       1255.14        18.70 o                         
   4   2   3      14197.56      15200.23        37.84 o                         
   5   2   3       2885.47       3072.84        39.93 o                         
   6   2   3        843.12        865.56        13.94 o                         
   7   2   3        689.82        665.82        14.15 o                         
   8   2   3       1148.08       1165.55        20.42 o                         
   9   2   3        572.97        598.54        19.17 o                         
  10   2   3        443.67        412.28        11.90 o                         
  11   2   3        131.39        141.44         4.63 o                         
  12   2   3        533.86        500.57        20.90 o                         
  13   2   3        134.03        132.99         6.96 o                         
  14   2   3         37.50         43.37         3.41 o                         
  15   2   3         51.82         53.88         2.30 o                         
  16   2   3         53.32         68.65         3.64 o                         
  17   2   3          4.90          4.10         2.11 o                         
  18   2   3         23.46         24.56         3.60 o                         
  19   2   3          2.24          4.05         2.35 o                         
 -21   3   3         16.88         11.42         2.99 o                         
 -20   3   3          7.10          9.38         2.25 o                         
 -19   3   3         70.89         63.45         6.36 o                         
 -18   3   3         72.90         74.22         8.32 o                         
 -17   3   3        179.36        221.73        25.00 o                         
 -16   3   3        160.00        177.22        14.16 o                         
 -15   3   3         13.60         12.00         3.00 o                         
 -14   3   3         30.38         26.70         2.40 o                         
 -13   3   3        295.53        319.47        21.68 o                         
 -12   3   3          1.68         -2.23         2.63 o                         
 -11   3   3        140.00        142.19         7.90 o                         
 -10   3   3         48.95         53.06        15.22 o                         
  -9   3   3       3295.89       3234.84       129.46 o                         
  -8   3   3        238.31        256.70        35.15 o                         
  -7   3   3       1466.00       1288.47        18.94 o                         
  -6   3   3        376.58        367.61         5.52 o                         
  -5   3   3       7817.42       7835.88        46.00 o                         
  -4   3   3         39.58         18.35         7.35 o                         
  -3   3   3       4116.16       3758.15        15.19 o                         
  -2   3   3       3313.44       3459.31        22.65 o                         
  -1   3   3       2755.39       2685.64        11.25 o                         
   0   3   3       3643.69       3791.98        25.74 o                         
   1   3   3          8.38          4.22         4.49 o                         
   2   3   3        432.36        383.76         5.84 o                         
   3   3   3        228.24        190.09         4.71 o                         
   4   3   3       2557.33       2328.47        26.23 o                         
   5   3   3       2339.05       2214.93        39.99 o                         
   6   3   3        282.21        373.63        65.25 o                         
   7   3   3       1240.37       1091.92        39.56 o                         
   8   3   3         85.25         78.75         5.10 o                         
   9   3   3        423.67        390.61        18.81 o                         
  10   3   3        928.61        909.99        43.99 o                         
  11   3   3         81.52         85.62         4.37 o                         
  12   3   3        202.66        206.24        13.18 o                         
  13   3   3         73.85         83.74         5.30 o                         
  14   3   3         62.38         61.23         6.10 o                         
  15   3   3        164.96        167.07        15.90 o                         
  16   3   3          2.03          5.49         2.39 o                         
  17   3   3         12.89         10.92         2.46 o                         
  18   3   3         15.52         10.46         2.41 o                         
  19   3   3          1.46          5.72         2.40 o                         
 -21   4   3         16.58          8.97         3.04 o                         
 -20   4   3        102.66         91.79        17.90 o                         
 -19   4   3          2.34          3.99         2.57 o                         
 -18   4   3        105.32         95.78        11.77 o                         
 -17   4   3          3.68          4.90         2.95 o                         
 -16   4   3         68.77         77.27        10.21 o                         
 -15   4   3         73.34         81.55        11.57 o                         
 -14   4   3          3.93          4.03         2.64 o                         
 -13   4   3         73.63         92.85        11.45 o                         
 -12   4   3        138.35        147.64         9.04 o                         
 -11   4   3          9.17         12.42         3.08 o                         
 -10   4   3        871.05        834.43        43.54 o                         
  -9   4   3        112.30        116.94         3.57 o                         
  -8   4   3        233.79        194.72         4.27 o                         
  -7   4   3        902.31        753.97         7.86 o                         
  -6   4   3        687.98        628.46        15.08 o                         
  -5   4   3         21.80         29.32         5.31 o                         
  -4   4   3       7947.61       7924.85        33.05 o                         
  -3   4   3        248.62        214.89         4.81 o                         
  -2   4   3        750.33        603.56        11.41 o                         
  -1   4   3       1881.03       1673.91         8.61 o                         
   0   4   3         11.83         11.35         3.54 o                         
   1   4   3       1044.84        910.08        20.51 o                         
   2   4   3       1659.20       1421.95        43.26 o                         
   3   4   3        470.48        476.31         5.20 o                         
   4   4   3       1399.68       1261.43         8.90 o                         
   5   4   3        728.80        836.70         8.89 o                         
   6   4   3        368.88        323.47        11.31 o                         
   7   4   3        404.37        310.99        13.67 o                         
   8   4   3        258.59        244.68        15.52 o                         
   9   4   3        134.01        137.20        10.44 o                         
  10   4   3        607.63        611.56        43.25 o                         
  11   4   3        168.76        157.88        11.84 o                         
  12   4   3        144.47        154.97        14.34 o                         
  13   4   3          0.18          1.51         2.65 o                         
  14   4   3         26.18         34.49         5.10 o                         
  15   4   3          9.27          9.62         2.72 o                         
  16   4   3         63.22         68.93        10.04 o                         
  17   4   3         58.80         50.76         4.55 o                         
  18   4   3        105.93         77.90        11.17 o                         
 -20   5   3         12.89         11.74         2.63 o                         
 -19   5   3          0.79          5.45         2.90 o                         
 -18   5   3         28.32         34.07         6.86 o                         
 -17   5   3        111.91        109.78        15.25 o                         
 -16   5   3          0.71         -0.69         2.45 o                         
 -15   5   3        433.45        435.60        54.33 o                         
 -14   5   3          0.23          0.74         2.68 o                         
 -13   5   3        156.28        161.88        14.70 o                         
 -12   5   3         38.20         45.03         4.02 o                         
 -11   5   3         28.11         38.64         7.82 o                         
 -10   5   3        226.58        202.41         7.65 o                         
  -9   5   3       1797.67       1715.54        99.34 o                         
  -8   5   3         40.51         41.05         3.85 o                         
  -7   5   3       2510.92       2385.24        39.89 o                         
  -6   5   3        152.09        146.45         5.59 o                         
  -5   5   3        575.04        701.49         5.60 o                         
  -4   5   3        683.57        594.61         5.42 o                         
  -3   5   3       1132.69       1040.42        30.56 o                         
  -2   5   3       1293.23       1602.71       168.41 o                         
  -1   5   3       9755.31       9742.12        76.20 o                         
   0   5   3       2158.67       2290.61        24.19 o                         
   1   5   3        609.97        607.89         5.74 o                         
   2   5   3          1.45         34.95        20.87 o                         
   3   5   3        361.07        277.65         4.50 o                         
   4   5   3        926.45        880.25        50.54 o                         
   5   5   3        664.30        637.31        14.57 o                         
   6   5   3       1100.78       1058.82        21.31 o                         
   7   5   3        768.53        705.26        38.97 o                         
   8   5   3        546.40        489.33        45.68 o                         
   9   5   3        165.48        180.85        16.12 o                         
  10   5   3          2.79          1.58         2.73 o                         
  11   5   3         47.38         57.51         5.79 o                         
  12   5   3        328.58        354.06        41.59 o                         
  13   5   3        285.25        287.69        30.37 o                         
  14   5   3        128.35        120.97        12.24 o                         
  15   5   3        178.39        193.94        26.22 o                         
  16   5   3         25.86         21.73         2.66 o                         
  17   5   3         58.81         45.54         6.26 o                         
 -19   6   3          3.10          8.61         2.48 o                         
 -18   6   3         13.28          5.60         2.71 o                         
 -17   6   3         26.32         23.24         3.03 o                         
 -16   6   3         12.80         19.39         2.54 o                         
 -15   6   3        298.67        338.67        47.08 o                         
 -14   6   3        277.46        281.64        34.08 o                         
 -13   6   3         21.96         17.15         3.21 o                         
 -12   6   3       1630.69       1561.28       110.67 o                         
 -11   6   3         33.42         36.43         3.02 o                         
 -10   6   3        425.59        389.95        28.07 o                         
  -9   6   3         42.82         60.51         3.75 o                         
  -8   6   3         33.20         34.48         3.63 o                         
  -7   6   3        156.99        210.78        38.14 o                         
  -6   6   3       2343.38       2299.87        39.37 o                         
  -5   6   3        735.07        718.59        16.31 o                         
  -4   6   3       1095.11        966.22        12.06 o                         
  -3   6   3         35.79         49.94         3.94 o                         
  -2   6   3        127.97        143.54         4.13 o                         
  -1   6   3         21.61         13.08         3.77 o                         
   0   6   3        943.79        942.93         8.35 o                         
   1   6   3       2036.79       2030.25        23.83 o                         
   2   6   3       4188.83       4078.12         9.85 o                         
   3   6   3       1880.40       1807.77        34.30 o                         
   4   6   3       1893.38       1992.57        39.62 o                         
   5   6   3        327.34        318.85         4.44 o                         
   6   6   3         14.06         11.20         3.08 o                         
   7   6   3        532.16        541.54        20.25 o                         
   8   6   3        146.38        138.10         8.66 o                         
   9   6   3        588.64        574.68        46.96 o                         
  10   6   3        272.18        293.76        26.00 o                         
  11   6   3          3.88          9.45         2.62 o                         
  12   6   3        424.44        468.10        53.12 o                         
  13   6   3          1.06          2.87         2.60 o                         
  14   6   3        252.12        244.23        34.51 o                         
  15   6   3        294.30        276.91        49.92 o                         
  16   6   3         21.07         21.89         3.21 o                         
  17   6   3         14.76         11.40         2.69 o                         
 -18   7   3          2.78          1.84         2.42 o                         
 -17   7   3         10.42         11.95         2.52 o                         
 -16   7   3         34.56         25.85         3.73 o                         
 -15   7   3        289.82        290.44        42.79 o                         
 -14   7   3          7.72          5.05         2.85 o                         
 -13   7   3        710.58        666.81        66.06 o                         
 -12   7   3        145.70        141.26        10.90 o                         
 -11   7   3        395.47        396.25        35.96 o                         
 -10   7   3        722.57        698.73        71.00 o                         
  -9   7   3        613.35        615.17        28.02 o                         
  -8   7   3         59.84         81.17         8.06 o                         
  -7   7   3        427.23        432.84        11.65 o                         
  -6   7   3         25.27         33.55         4.33 o                         
  -5   7   3         42.75         39.96         3.61 o                         
  -4   7   3         57.53         57.78         7.72 o                         
  -3   7   3        563.63        537.96         4.95 o                         
  -2   7   3        464.83        493.38        40.86 o                         
  -1   7   3       4789.70       4972.63        58.50 o                         
   0   7   3        417.40        456.57         6.57 o                         
   1   7   3        755.30        877.06         8.65 o                         
   2   7   3        162.11        140.09         4.18 o                         
   3   7   3        451.21        453.96         7.80 o                         
   4   7   3          0.60          5.41         3.64 o                         
   5   7   3       1716.71       1675.48        39.48 o                         
   6   7   3         31.42         30.20         3.48 o                         
   7   7   3        252.91        274.06        17.41 o                         
   8   7   3        105.23        108.70         6.95 o                         
   9   7   3        179.51        171.93        14.40 o                         
  10   7   3          7.37          1.60         2.71 o                         
  11   7   3        253.60        272.83        27.53 o                         
  12   7   3         43.30         48.74         6.12 o                         
  13   7   3         58.00         62.32         7.90 o                         
  14   7   3         79.00         69.92         8.51 o                         
  15   7   3         37.13         30.04         5.07 o                         
 -17   8   3          1.73          4.62         2.40 o                         
 -16   8   3         19.47         12.24         3.47 o                         
 -15   8   3          9.86         13.82         2.87 o                         
 -14   8   3        463.11        379.93        44.56 o                         
 -13   8   3         38.98         26.55         2.95 o                         
 -12   8   3        654.04        580.73        34.02 o                         
 -11   8   3        187.51        172.02        18.29 o                         
 -10   8   3         25.49         33.23         3.28 o                         
  -9   8   3        176.03        167.18         8.92 o                         
  -8   8   3         24.33         32.57         2.88 o                         
  -7   8   3         87.56        109.48         6.81 o                         
  -6   8   3        220.79        236.07         5.38 o                         
  -5   8   3          5.17         50.83        14.02 o                         
  -4   8   3        546.75        570.92        13.98 o                         
  -3   8   3         36.29         43.96        11.05 o                         
  -2   8   3        708.59        756.75         5.19 o                         
  -1   8   3         64.48         84.02         6.28 o                         
   0   8   3        638.78        721.28         8.03 o                         
   1   8   3        161.58        174.72         6.50 o                         
   2   8   3        966.77        998.74        10.12 o                         
   3   8   3        226.55        254.27         4.00 o                         
   4   8   3        835.60        901.03        15.83 o                         
   5   8   3          6.13          6.84         3.30 o                         
   6   8   3        331.93        338.47         9.15 o                         
   7   8   3         33.57         35.07         3.03 o                         
   8   8   3        251.02        238.35        12.00 o                         
   9   8   3        102.76         97.21         8.43 o                         
  10   8   3        201.01        203.73        20.07 o                         
  11   8   3         50.94         39.62         5.99 o                         
  12   8   3          9.07          9.43         2.29 o                         
  13   8   3          3.21          4.16         2.33 o                         
  14   8   3         10.06          8.61         2.44 o                         
 -15   9   3        121.84         70.84        11.99 o                         
 -14   9   3          3.04          4.02         2.42 o                         
 -13   9   3          2.09          1.03         2.43 o                         
 -12   9   3          4.06          7.22         2.96 o                         
 -11   9   3         15.92         17.25         2.91 o                         
 -10   9   3         21.37         28.19         4.42 o                         
  -9   9   3        274.85        261.75        16.09 o                         
  -8   9   3         73.60         64.41         6.64 o                         
  -7   9   3        313.69        327.49        19.11 o                         
  -6   9   3         17.39         12.85         3.33 o                         
  -5   9   3        381.80        394.42        12.55 o                         
  -4   9   3         69.23         72.45         5.57 o                         
  -3   9   3        182.74        181.14         4.28 o                         
  -2   9   3         91.18        111.85         4.47 o                         
  -1   9   3        190.82        200.09         5.91 o                         
   0   9   3          4.75         13.25         4.52 o                         
   1   9   3        529.08        563.20        11.16 o                         
   2   9   3         61.33         55.02         3.50 o                         
   3   9   3         64.87         81.42         3.94 o                         
   4   9   3        227.13        245.20         6.06 o                         
   5   9   3        243.29        252.99         9.67 o                         
   6   9   3        117.65        133.73         5.39 o                         
   7   9   3        745.86        746.54        43.76 o                         
   8   9   3         18.12         20.44         2.98 o                         
   9   9   3         62.14         53.12         4.66 o                         
  10   9   3          2.48          2.97         2.46 o                         
  11   9   3          2.46          6.44         2.55 o                         
  12   9   3          2.07          4.58         2.68 o                         
 -12  10   3          2.88          4.95         3.77 o                         
 -11  10   3          7.99          4.14         3.01 o                         
 -10  10   3         24.48         18.44         4.67 o                         
  -9  10   3          4.56         12.79         4.65 o                         
  -8  10   3        194.93        190.33        14.88 o                         
  -7  10   3        151.54        146.36        17.44 o                         
  -6  10   3        243.48        248.52        23.52 o                         
  -5  10   3         88.72         84.49         7.68 o                         
  -4  10   3        385.89        388.73        19.45 o                         
  -3  10   3         34.08         32.66         4.37 o                         
  -2  10   3        197.75        217.54         8.95 o                         
  -1  10   3         16.07         21.87         6.98 o                         
   0  10   3          1.07          9.17         9.53 o                         
   1  10   3        277.55        283.11         5.42 o                         
   2  10   3         14.06         13.69         3.99 o                         
   3  10   3         26.31         27.69         3.32 o                         
   4  10   3        323.72        332.61        17.14 o                         
   5  10   3         18.88         22.73         3.68 o                         
   6  10   3        218.22        212.98        13.33 o                         
   7  10   3         40.32         36.82         2.97 o                         
   8  10   3         18.90         18.43         5.39 o                         
   9  10   3         13.29         13.97         2.56 o                         
  10  10   3         69.41         42.82         7.56 o                         
  -9  11   3         33.18         25.30         2.99 o                         
  -8  11   3          4.80          1.04         3.02 o                         
  -7  11   3         57.97         54.30         5.06 o                         
  -6  11   3          9.99          0.13         3.36 o                         
  -5  11   3        174.18        137.82        17.42 o                         
  -4  11   3         65.83         72.19         4.37 o                         
  -3  11   3         55.56         51.92         5.17 o                         
  -2  11   3         27.06         31.77         4.14 o                         
  -1  11   3         27.10         37.65         4.44 o                         
   0  11   3          4.12         11.49         4.31 o                         
   1  11   3        137.02        124.07         4.57 o                         
   2  11   3         23.65         26.56         4.09 o                         
   3  11   3         58.48         56.71         4.25 o                         
   4  11   3         23.74         22.96         3.37 o                         
   5  11   3          8.39          4.69         3.09 o                         
   6  11   3          0.06          4.15         3.32 o                         
 -22   0   4         16.41         18.16         3.75 o                         
 -21   0   4          3.62          5.85         3.15 o                         
 -20   0   4        152.88        172.93        27.01 o                         
 -19   0   4         36.33         48.62         7.90 o                         
 -18   0   4        242.06        304.07        32.61 o                         
 -17   0   4        128.26        120.76        15.70 o                         
 -16   0   4        767.21        848.72        91.50 o                         
 -15   0   4         99.29         94.94         7.92 o                         
 -14   0   4        808.90        875.88        72.62 o                         
 -13   0   4        467.80        516.23        33.69 o                         
 -12   0   4       1382.60       1429.83        85.18 o                         
 -11   0   4       2016.31       2216.93        99.69 o                         
 -10   0   4       1673.30       1643.34        67.65 o                         
  -9   0   4       6301.97       6154.95       265.60 o                         
  -8   0   4       8051.32       7576.46       272.37 o                         
  -7   0   4       2085.74       1846.79        63.92 o                         
  -6   0   4       1128.14        905.21        21.97 o                         
  -4   0   4        437.14        489.50        21.42 o                         
  -3   0   4          6.71         14.80         8.08 o                         
  -1   0   4       6483.03       6773.95        43.20 o                         
   0   0   4        168.20        172.61         8.01 o                         
   1   0   4       3686.85       3466.43        52.96 o                         
   2   0   4       2631.14       2232.41        24.65 o                         
   3   0   4       2503.14       2515.96        33.13 o                         
   4   0   4      13823.52      13648.90        35.65 o                         
   5   0   4      15286.19      14824.97        36.07 o                         
   6   0   4       3458.43       3207.79        82.61 o                         
   7   0   4       7923.09       7680.99       360.67 o                         
   8   0   4        563.34        462.76        22.70 o                         
   9   0   4          4.35         10.24         3.24 o                         
  10   0   4       2032.84       1926.49       147.99 o                         
  11   0   4       1289.80       1259.66       106.95 o                         
  12   0   4        377.05        396.53        36.21 o                         
  13   0   4         26.71         32.03         4.05 o                         
  14   0   4          1.56         -0.50         3.29 o                         
  15   0   4         12.07         13.86         2.86 o                         
  16   0   4         35.60         44.53         3.14 o                         
  17   0   4        217.49        206.71        21.31 o                         
  18   0   4         55.72         44.11         3.84 o                         
  19   0   4         16.95         14.06         3.57 o                         
 -22   1   4         21.88         24.81         2.58 o                         
 -21   1   4        104.74        110.92        11.74 o                         
 -20   1   4         10.41         13.30         2.07 o                         
 -19   1   4        225.10        256.87        26.49 o                         
 -18   1   4          7.72          9.11         2.24 o                         
 -17   1   4         53.92         71.55         5.09 o                         
 -16   1   4        460.42        550.83        41.53 o                         
 -15   1   4        249.29        285.20        18.85 o                         
 -14   1   4        566.75        602.94        40.95 o                         
 -13   1   4       2903.41       3214.49       175.72 o                         
 -12   1   4         17.42          8.38         2.51 o                         
 -11   1   4       3274.46       3173.24       146.13 o                         
 -10   1   4       1259.23       1273.05        52.10 o                         
  -9   1   4         76.65         73.17         2.95 o                         
  -8   1   4       3491.50       3347.71       103.42 o                         
  -7   1   4       4019.13       3701.77       107.97 o                         
  -6   1   4        210.02        161.73         4.18 o                         
  -4   1   4         48.19         46.60         5.11 o                         
  -3   1   4        409.06        422.32         7.60 o                         
  -2   1   4         45.25         41.69        10.11 o                         
  -1   1   4       1904.25       1819.32        59.31 o                         
   0   1   4       4190.74       4477.02        31.15 o                         
   2   1   4       5457.83       5337.24        36.70 o                         
   3   1   4       3994.29       3905.69        41.65 o                         
   4   1   4        678.16        673.32         8.61 o                         
   5   1   4       2760.55       2405.26        33.43 o                         
   6   1   4        304.47        308.90         6.14 o                         
   7   1   4       4323.07       4176.73        84.91 o                         
   8   1   4       1243.49       1104.96        35.44 o                         
   9   1   4       1787.00       1776.45        73.65 o                         
  10   1   4       1144.45       1046.44        51.81 o                         
  11   1   4        574.54        559.05        21.18 o                         
  12   1   4         46.42         51.79         2.35 o                         
  13   1   4        127.02        148.61         5.10 o                         
  14   1   4          1.05          4.77         2.23 o                         
  15   1   4         52.38         51.80         4.03 o                         
  16   1   4        160.18        179.99        11.07 o                         
  17   1   4         40.45         48.04         2.63 o                         
  18   1   4         36.02         24.00         2.25 o                         
  19   1   4         54.74         37.26         2.47 o                         
 -22   2   4         18.88         15.19         3.50 o                         
 -21   2   4         18.43         19.91         2.32 o                         
 -20   2   4          5.26         11.46         2.48 o                         
 -19   2   4         91.39        102.99        10.23 o                         
 -18   2   4        146.94        163.11        17.91 o                         
 -17   2   4        145.18        162.58        18.01 o                         
 -16   2   4        419.85        457.58        43.79 o                         
 -15   2   4        300.43        353.39        31.56 o                         
 -14   2   4        266.73        275.42        21.77 o                         
 -13   2   4        128.49        125.36         8.61 o                         
 -12   2   4          2.53          0.74         2.64 o                         
 -11   2   4          5.78          2.46         2.71 o                         
 -10   2   4       1310.18       1241.92        53.77 o                         
  -9   2   4        481.32        453.08        16.02 o                         
  -8   2   4       8957.08       8932.26       311.10 o                         
  -7   2   4        448.01        411.11        12.36 o                         
  -5   2   4       3934.09       3841.24        20.72 o                         
  -4   2   4       1099.56        898.04        10.81 o                         
  -2   2   4        403.83        418.32        10.93 o                         
  -1   2   4       5032.11       4830.08        34.61 o                         
   0   2   4       8036.67       8162.67        30.13 o                         
   1   2   4        481.47        380.23         5.79 o                         
   2   2   4       1380.08       1229.14        14.27 o                         
   3   2   4       4705.03       4698.79        13.08 o                         
   4   2   4       4292.10       3914.96        24.31 o                         
   5   2   4       3399.79       3211.42        31.24 o                         
   6   2   4       5150.61       5266.80        67.73 o                         
   7   2   4        166.49        195.41         3.68 o                         
   8   2   4       2474.68       2477.62        46.45 o                         
   9   2   4         15.07         16.19         2.53 o                         
  10   2   4        250.01        230.33         8.27 o                         
  11   2   4         34.09         48.66         2.29 o                         
  12   2   4        158.97        181.95         8.23 o                         
  13   2   4        189.61        188.83        10.74 o                         
  14   2   4        586.43        642.87        27.73 o                         
  15   2   4         88.88         81.78         3.98 o                         
  16   2   4        143.38        125.64         7.00 o                         
  17   2   4          4.34          5.78         2.16 o                         
  18   2   4          8.72         10.33         2.33 o                         
  19   2   4         33.19         26.27         3.60 o                         
 -22   3   4         23.48         19.74         2.28 o                         
 -21   3   4         17.07         21.38         2.47 o                         
 -20   3   4         21.00         23.74         2.53 o                         
 -19   3   4         74.90         84.42        11.47 o                         
 -18   3   4         12.70         18.16         2.42 o                         
 -17   3   4         90.13         90.01        11.34 o                         
 -16   3   4         15.87         20.23         2.48 o                         
 -15   3   4         35.16         53.37         3.67 o                         
 -14   3   4        463.81        486.73        40.76 o                         
 -13   3   4        150.31        137.77         8.15 o                         
 -12   3   4        133.38        110.85         7.41 o                         
 -11   3   4        188.86        177.80         8.87 o                         
 -10   3   4        118.65        120.27         5.55 o                         
  -9   3   4       1790.79       1618.97        63.11 o                         
  -8   3   4       3041.08       2903.24        89.84 o                         
  -7   3   4       6040.98       6033.55       170.78 o                         
  -6   3   4       5386.89       4975.42        55.17 o                         
  -5   3   4       6782.00       6680.19        48.94 o                         
  -4   3   4        779.17        753.36         8.58 o                         
  -3   3   4       4321.35       4152.12        20.76 o                         
  -2   3   4       3766.09       3607.52        13.67 o                         
  -1   3   4       1637.86       1484.51        21.39 o                         
   0   3   4       1398.74       1294.02        13.44 o                         
   1   3   4        400.92        304.44         5.59 o                         
   2   3   4       1464.54       1409.07        15.12 o                         
   3   3   4       9732.18      10424.99        30.81 o                         
   4   3   4       1309.50       1290.76        16.71 o                         
   5   3   4       1735.66       1634.34        40.49 o                         
   6   3   4        188.80        195.47         7.35 o                         
   7   3   4          2.90          8.38         2.85 o                         
   8   3   4        628.14        571.53        20.45 o                         
   9   3   4        936.12        934.01        39.21 o                         
  10   3   4         53.47         62.38         3.19 o                         
  11   3   4       1006.81       1027.77        51.37 o                         
  12   3   4         44.44         45.90         2.71 o                         
  13   3   4        347.14        331.68        21.72 o                         
  14   3   4         22.84         29.49         3.51 o                         
  15   3   4        104.43        120.60        10.03 o                         
  16   3   4         23.39         26.70         3.14 o                         
  17   3   4         84.39         80.36         7.57 o                         
  18   3   4         44.22         31.86         3.13 o                         
 -21   4   4         15.85         12.72         3.65 o                         
 -20   4   4          8.58          9.66         2.79 o                         
 -19   4   4         51.63         44.58         6.01 o                         
 -18   4   4         84.17         91.94         9.65 o                         
 -17   4   4         81.45         86.63        11.33 o                         
 -16   4   4        110.37        125.64        14.93 o                         
 -15   4   4         98.63         91.79         8.93 o                         
 -14   4   4         37.15         34.98         4.13 o                         
 -13   4   4         13.55         15.00         2.57 o                         
 -12   4   4        353.27        355.11        25.91 o                         
 -11   4   4       1800.30       1690.82        92.22 o                         
 -10   4   4        449.07        392.47        12.52 o                         
  -9   4   4       1579.35       1481.15        53.69 o                         
  -8   4   4        663.01        619.46        16.67 o                         
  -7   4   4        220.53        257.43         6.22 o                         
  -6   4   4       1201.47       1045.00        15.34 o                         
  -5   4   4        247.84        236.44         7.23 o                         
  -4   4   4       3761.27       3428.67        13.27 o                         
  -3   4   4       1038.50        838.67        11.86 o                         
  -2   4   4       4279.00       3942.58        11.27 o                         
  -1   4   4          5.23          7.72         4.50 o                         
   0   4   4       3759.85       3620.74        48.29 o                         
   1   4   4       1266.10       1177.57         7.21 o                         
   2   4   4       1707.44       1546.96        12.62 o                         
   3   4   4       2795.10       2741.53        37.41 o                         
   4   4   4       1238.80       1323.35        16.02 o                         
   5   4   4        354.42        375.73         9.17 o                         
   6   4   4        846.68        752.11        21.93 o                         
   7   4   4        164.22        129.81         7.44 o                         
   8   4   4       1342.92       1367.97        69.98 o                         
   9   4   4        915.80        873.46        63.42 o                         
  10   4   4         77.23         69.57         4.85 o                         
  11   4   4         59.14         63.30         5.88 o                         
  12   4   4        733.17        769.13        69.25 o                         
  13   4   4          0.45          6.90         2.70 o                         
  14   4   4        190.64        201.88        22.15 o                         
  15   4   4          7.32          9.35         2.59 o                         
  16   4   4         24.22         24.77         2.81 o                         
  17   4   4         14.34          8.56         3.21 o                         
  18   4   4         48.82         38.10         7.15 o                         
 -20   5   4         18.03         14.21         2.57 o                         
 -19   5   4          8.91          6.83         3.90 o                         
 -18   5   4         20.34         15.75         2.66 o                         
 -17   5   4         32.58         32.58         6.35 o                         
 -16   5   4         20.35         20.03         2.71 o                         
 -15   5   4        382.89        379.06        43.69 o                         
 -14   5   4         82.30         85.04        10.60 o                         
 -13   5   4        313.76        311.86        27.84 o                         
 -12   5   4         91.30         82.39         4.39 o                         
 -11   5   4         13.28         14.86         2.94 o                         
 -10   5   4         10.14         18.55         3.83 o                         
  -9   5   4        345.99        332.70        15.39 o                         
  -8   5   4        881.82        916.42        18.01 o                         
  -7   5   4        702.05        644.36         6.42 o                         
  -6   5   4       1145.64       1077.85        10.27 o                         
  -5   5   4        179.44        173.94         5.08 o                         
  -4   5   4       1514.37       1515.35        10.13 o                         
  -3   5   4       4011.53       3901.61        28.09 o                         
  -2   5   4        102.44        122.27         4.12 o                         
  -1   5   4       2615.10       2469.57        23.38 o                         
   0   5   4       2485.82       2441.46        21.88 o                         
   1   5   4          6.76          6.50         3.18 o                         
   2   5   4          4.44          9.10         3.66 o                         
   3   5   4        304.46        262.30         4.45 o                         
   4   5   4          5.17          4.76         3.91 o                         
   5   5   4        857.91        773.77        14.60 o                         
   6   5   4        148.45        145.43         5.25 o                         
   7   5   4         11.04         16.54         3.22 o                         
   8   5   4          0.31          2.92         2.93 o                         
   9   5   4          1.20          4.73         2.93 o                         
  10   5   4        175.92        191.47        17.30 o                         
  11   5   4        584.15        629.17        68.63 o                         
  12   5   4        458.61        472.25        56.36 o                         
  13   5   4        290.40        283.00        35.13 o                         
  14   5   4          4.40          4.56         2.64 o                         
  15   5   4         10.95         12.04         2.51 o                         
  16   5   4          0.69         -0.15         2.55 o                         
  17   5   4         11.74         12.49         2.77 o                         
 -19   6   4          2.50          4.06         2.68 o                         
 -18   6   4         20.09         18.28         3.99 o                         
 -17   6   4          2.70          1.03         2.46 o                         
 -16   6   4         34.57         28.60         6.71 o                         
 -15   6   4         31.67         38.37         5.76 o                         
 -14   6   4        276.30        296.59        32.41 o                         
 -13   6   4        165.75        146.71        10.74 o                         
 -12   6   4        216.83        243.65        14.25 o                         
 -11   6   4        100.09         86.23         6.78 o                         
 -10   6   4         19.58         19.99         3.42 o                         
  -9   6   4          8.57          4.99         3.54 o                         
  -8   6   4          9.10         11.36         4.28 o                         
  -7   6   4         33.17         37.80         3.56 o                         
  -6   6   4          5.31          8.85         3.73 o                         
  -5   6   4         34.00         37.35         3.83 o                         
  -4   6   4          6.24         16.57        10.20 o                         
  -3   6   4          0.53          3.94         3.74 o                         
  -2   6   4        291.03        283.81         8.49 o                         
  -1   6   4        222.18        198.01         6.04 o                         
   0   6   4       1473.83       1376.72        30.31 o                         
   1   6   4         25.13         33.57         3.54 o                         
   2   6   4        598.60        539.86         4.90 o                         
   3   6   4         54.22         53.82         3.89 o                         
   4   6   4        413.84        462.43         6.77 o                         
   5   6   4        332.02        354.93         6.88 o                         
   6   6   4         39.41         47.29         3.28 o                         
   7   6   4         44.24         52.23         2.87 o                         
   8   6   4          4.84          5.98         3.29 o                         
   9   6   4         26.04         27.20         4.37 o                         
  10   6   4         49.26         58.68         5.04 o                         
  11   6   4        134.24        134.77        10.91 o                         
  12   6   4         93.34         88.55        10.93 o                         
  13   6   4         74.63         71.96         9.77 o                         
  14   6   4         30.60         40.52         4.89 o                         
  15   6   4          5.31          5.27         2.53 o                         
  16   6   4          0.40          4.76         2.67 o                         
 -18   7   4          0.13          3.28         2.62 o                         
 -17   7   4         27.28         28.66         3.30 o                         
 -16   7   4          6.47          9.36         2.70 o                         
 -15   7   4         37.96         40.00         3.89 o                         
 -14   7   4          1.17          4.08         3.43 o                         
 -13   7   4         11.20         11.72         2.78 o                         
 -12   7   4         12.96         13.47         2.96 o                         
 -11   7   4        176.27        162.88        10.14 o                         
 -10   7   4        499.56        502.14        33.98 o                         
  -9   7   4          1.07          3.75         2.86 o                         
  -8   7   4         14.37         17.09         3.28 o                         
  -7   7   4        252.68        245.61         4.28 o                         
  -6   7   4         59.82         63.81         3.94 o                         
  -5   7   4         73.10         63.39         4.07 o                         
  -4   7   4        381.08        374.98         4.49 o                         
  -3   7   4         21.07         19.00         3.48 o                         
  -2   7   4          0.22          2.13         3.70 o                         
  -1   7   4        448.24        446.04         7.53 o                         
   0   7   4         26.05         23.44         3.77 o                         
   1   7   4        542.65        590.92         7.14 o                         
   2   7   4         29.47         20.05         3.67 o                         
   3   7   4         59.09         66.41         3.52 o                         
   4   7   4          0.41          2.32         3.32 o                         
   5   7   4        194.50        203.19         5.15 o                         
   6   7   4          0.61          0.30         3.04 o                         
   7   7   4          1.12          6.29         2.92 o                         
   8   7   4        104.10        114.52         7.32 o                         
   9   7   4         24.06         22.93         2.76 o                         
  10   7   4         88.17         92.45         7.48 o                         
  11   7   4         37.35         43.32         5.42 o                         
  12   7   4          0.26          1.79         2.45 o                         
  13   7   4         45.75         49.94         6.58 o                         
  14   7   4          2.36          3.15         2.47 o                         
  15   7   4          0.27          2.60         2.37 o                         
 -17   8   4          1.43          5.11         2.36 o                         
 -16   8   4         10.40          8.90         2.49 o                         
 -15   8   4         14.35         11.76         2.83 o                         
 -14   8   4          1.43          3.67         2.77 o                         
 -13   8   4         24.50         25.23         2.56 o                         
 -12   8   4         12.11         13.14         2.82 o                         
 -11   8   4        115.38        109.43         6.89 o                         
 -10   8   4         11.38         11.94         2.83 o                         
  -9   8   4          5.83         10.90         2.82 o                         
  -8   8   4         38.69         34.48         3.69 o                         
  -7   8   4        386.86        385.14        14.07 o                         
  -6   8   4         89.86         82.34         3.70 o                         
  -5   8   4          0.34          0.99         3.32 o                         
  -4   8   4         21.92         30.95         3.51 o                         
  -3   8   4         29.83         22.95         3.52 o                         
  -2   8   4         39.33         29.38         3.74 o                         
  -1   8   4        238.82        236.55         3.94 o                         
   0   8   4         54.42         65.45         3.63 o                         
   1   8   4        477.85        491.90         7.89 o                         
   2   8   4         83.27         80.96         3.64 o                         
   3   8   4         92.68         91.27         3.64 o                         
   4   8   4        367.66        382.86         9.28 o                         
   5   8   4        182.31        181.55         4.79 o                         
   6   8   4        118.28        104.46         4.86 o                         
   7   8   4         16.42         26.34         2.60 o                         
   8   8   4          8.80         11.62         2.82 o                         
   9   8   4          2.34          4.15         2.72 o                         
  10   8   4        108.29         91.90        10.15 o                         
  11   8   4          0.44          2.23         2.32 o                         
  12   8   4          1.88          6.70         2.34 o                         
  13   8   4          0.98          3.40         2.36 o                         
 -15   9   4          1.32          3.57         2.46 o                         
 -14   9   4         21.22         10.04         2.51 o                         
 -13   9   4          4.11          4.72         3.04 o                         
 -12   9   4          5.59          2.22         3.00 o                         
 -11   9   4          0.95          5.12         2.82 o                         
 -10   9   4         21.43         20.35         5.34 o                         
  -9   9   4          1.43          0.61         3.05 o                         
  -8   9   4         44.47         45.37         5.57 o                         
  -7   9   4         27.87         36.96         3.61 o                         
  -6   9   4         49.27         53.63         6.07 o                         
  -5   9   4         17.82         20.53         3.72 o                         
  -4   9   4        200.12        175.12         4.17 o                         
  -3   9   4         78.22         95.76         3.68 o                         
  -2   9   4         66.62         87.13         6.07 o                         
  -1   9   4          2.59          9.56         3.48 o                         
   0   9   4          4.17          8.93         3.88 o                         
   1   9   4         54.57         56.93         4.59 o                         
   2   9   4        191.90        196.37        11.21 o                         
   3   9   4         69.90         65.43         4.29 o                         
   4   9   4         17.46         15.13         4.72 o                         
   5   9   4         22.16         32.55         3.48 o                         
   6   9   4        169.24        153.79         4.42 o                         
   7   9   4        156.55        151.68         8.20 o                         
   8   9   4         29.49         29.88         4.12 o                         
   9   9   4          9.44          9.52         2.76 o                         
  10   9   4          1.50          0.45         2.58 o                         
  11   9   4         40.47         38.67         6.51 o                         
 -12  10   4          4.01          9.58         2.88 o                         
 -11  10   4         31.57         33.60         5.90 o                         
 -10  10   4          3.28          3.64         2.86 o                         
  -9  10   4         24.33         29.65         3.99 o                         
  -8  10   4         18.13         15.82         3.46 o                         
  -7  10   4          4.08          8.52         5.56 o                         
  -6  10   4         15.05         16.79         5.36 o                         
  -5  10   4          1.34          4.18         3.49 o                         
  -4  10   4          0.08          5.39         3.30 o                         
  -3  10   4         36.42         33.68         5.91 o                         
  -2  10   4        132.67        122.52         9.48 o                         
  -1  10   4         25.70         15.35         4.38 o                         
   0  10   4         85.05         99.79         5.34 o                         
   1  10   4         16.95         19.20         4.32 o                         
   2  10   4         14.51         14.30         4.46 o                         
   3  10   4         70.88         67.11        11.23 o                         
   4  10   4         13.80         10.98         3.34 o                         
   5  10   4          7.40         13.14         3.03 o                         
   6  10   4          7.09          7.34         2.86 o                         
   7  10   4          5.06          4.07         2.85 o                         
   8  10   4          6.84          7.72         2.55 o                         
   9  10   4          7.59          3.60         2.68 o                         
  -9  11   4          9.41          8.46         2.76 o                         
  -8  11   4         34.68         32.74         3.32 o                         
  -7  11   4          9.76         11.02         3.18 o                         
  -6  11   4          0.04          4.11         3.13 o                         
  -5  11   4         77.50         72.56         6.38 o                         
  -4  11   4          4.23         12.89         3.63 o                         
  -3  11   4         72.31         78.74         3.48 o                         
  -2  11   4          0.01          4.16         5.08 o                         
  -1  11   4         40.77         30.85         4.10 o                         
   0  11   4         67.45         55.18         8.47 o                         
   1  11   4         22.27         13.00         4.35 o                         
   2  11   4         99.76         93.77         4.66 o                         
   3  11   4          9.37          3.15         4.13 o                         
   4  11   4          9.45          4.78         5.78 o                         
   5  11   4          0.09          3.66         3.21 o                         
 -23   1   5          1.13          2.76         3.16 o                         
 -22   1   5          0.32          5.91         2.26 o                         
 -21   1   5         23.87         27.27         3.92 o                         
 -20   1   5         10.64         13.52         2.15 o                         
 -19   1   5          2.24         10.04         2.10 o                         
 -18   1   5          2.18          5.10         2.19 o                         
 -17   1   5         74.89         98.03         9.16 o                         
 -16   1   5         22.81         32.99         2.41 o                         
 -15   1   5         17.66         18.06         2.82 o                         
 -14   1   5         63.43         75.93         5.93 o                         
 -13   1   5        156.91        167.94         8.67 o                         
 -12   1   5         19.88         25.39         2.48 o                         
 -11   1   5        669.60        728.70        33.73 o                         
 -10   1   5        446.24        461.83        19.68 o                         
  -9   1   5        687.19        651.48        27.20 o                         
  -8   1   5          8.76          9.98         3.14 o                         
  -7   1   5        243.39        287.47         8.28 o                         
  -6   1   5       1899.45       1767.92        39.18 o                         
  -5   1   5         15.41         14.36         4.34 o                         
  -4   1   5       7761.39       7558.51       165.41 o                         
  -3   1   5       4455.77       4560.82       143.40 o                         
  -2   1   5          0.28          2.62         7.09 o                         
  -1   1   5       3508.53       3522.87        80.64 o                         
   0   1   5       1606.84       1533.33        27.44 o                         
   1   1   5       1643.19       1455.68        13.16 o                         
   2   1   5       1833.80       1812.08        19.71 o                         
   3   1   5       3691.31       3945.74        43.06 o                         
   4   1   5        128.35        170.99         3.54 o                         
   5   1   5       1162.75       1076.92        17.32 o                         
   6   1   5       2832.56       2738.24        58.17 o                         
   7   1   5         44.01         31.93         2.39 o                         
   8   1   5       2066.27       1969.38        56.08 o                         
   9   1   5        154.46        158.05         4.77 o                         
  10   1   5        437.19        417.46        11.99 o                         
  11   1   5        256.61        241.11         8.89 o                         
  12   1   5         61.73         60.58         3.63 o                         
  13   1   5        212.09        212.88        10.20 o                         
  14   1   5         48.28         49.65         3.67 o                         
  15   1   5         14.49         11.76         2.22 o                         
  16   1   5         37.15         38.26         3.42 o                         
  17   1   5          2.39          3.29         2.11 o                         
  18   1   5         23.76         18.38         2.24 o                         
 -22   2   5         15.48         14.05         2.66 o                         
 -21   2   5         10.52          9.40         2.33 o                         
 -20   2   5          0.70          2.96         2.33 o                         
 -19   2   5         78.01         91.22         9.67 o                         
 -18   2   5         12.98         11.49         2.34 o                         
 -17   2   5          3.56          4.77         2.37 o                         
 -16   2   5        138.60        158.22        15.94 o                         
 -15   2   5          0.81          4.49         2.41 o                         
 -14   2   5          8.74         14.97         2.59 o                         
 -13   2   5          5.91         10.50         2.57 o                         
 -12   2   5        117.82        141.22         7.96 o                         
 -11   2   5       1022.89       1008.28        51.15 o                         
 -10   2   5        450.40        414.63        14.54 o                         
  -9   2   5        126.11        107.54         4.47 o                         
  -8   2   5        539.28        645.35        18.03 o                         
  -7   2   5       9166.09       9507.33       290.62 o                         
  -6   2   5        365.02        367.02         5.73 o                         
  -5   2   5        338.66        339.23         5.57 o                         
  -4   2   5        133.79        120.29         5.12 o                         
  -3   2   5       1737.40       1640.61        45.11 o                         
  -2   2   5       1351.34       1285.47        13.68 o                         
  -1   2   5       3909.27       3819.79        80.42 o                         
   0   2   5        803.46        810.63        19.16 o                         
   1   2   5       5180.11       5477.35        70.42 o                         
   2   2   5       5833.70       6281.81        24.05 o                         
   3   2   5        561.96        648.45         7.90 o                         
   4   2   5       3303.01       3000.70        10.32 o                         
   5   2   5       1306.35       1313.99        22.02 o                         
   6   2   5        317.38        313.08         5.08 o                         
   7   2   5        303.40        264.65         4.97 o                         
   8   2   5          0.31          0.62         2.49 o                         
   9   2   5       1653.15       1646.67        40.14 o                         
  10   2   5          0.46          5.18         2.33 o                         
  11   2   5        616.85        631.29        22.23 o                         
  12   2   5          0.97          4.08         2.24 o                         
  13   2   5         47.35         51.73         3.08 o                         
  14   2   5        200.13        197.92         9.86 o                         
  15   2   5         31.48         32.82         2.49 o                         
  16   2   5         47.06         45.36         3.02 o                         
  17   2   5         15.57         12.97         2.29 o                         
  18   2   5          9.70         10.40         2.39 o                         
 -22   3   5          1.00          2.82         2.32 o                         
 -21   3   5          4.72          3.80         2.18 o                         
 -20   3   5         56.55         50.81         6.29 o                         
 -19   3   5         36.77         37.77         4.80 o                         
 -18   3   5        300.49        334.13        41.10 o                         
 -17   3   5        184.47        227.70        22.94 o                         
 -16   3   5          3.53          6.52         2.39 o                         
 -15   3   5         75.35         69.87         4.79 o                         
 -14   3   5       1004.21       1039.71        87.11 o                         
 -13   3   5         88.12         86.86         8.51 o                         
 -12   3   5        228.46        252.29        16.34 o                         
 -11   3   5          5.33          9.45         2.60 o                         
 -10   3   5       2594.56       2433.12       110.83 o                         
  -9   3   5        463.52        443.42        19.31 o                         
  -8   3   5       1696.15       1709.14        61.37 o                         
  -7   3   5       3442.82       3333.36        81.43 o                         
  -6   3   5       3214.76       3334.77        55.26 o                         
  -5   3   5         49.43         61.08         6.18 o                         
  -4   3   5      14066.53      14591.94        40.56 o                         
  -3   3   5         53.54         45.35         6.90 o                         
  -2   3   5        243.47        246.66         5.60 o                         
  -1   3   5       2979.09       2760.78        55.59 o                         
   0   3   5        317.29        319.00         6.32 o                         
   1   3   5       3357.62       3356.64        17.80 o                         
   2   3   5         62.87        104.84         4.09 o                         
   3   3   5          1.95          2.18         3.91 o                         
   4   3   5         33.66         30.33         3.76 o                         
   5   3   5        523.08        476.71         5.76 o                         
   6   3   5         80.88         55.69         3.09 o                         
   7   3   5        964.74        891.04        23.32 o                         
   8   3   5        858.03        873.00        33.81 o                         
   9   3   5        449.00        451.88        20.60 o                         
  10   3   5        455.69        459.56        24.04 o                         
  11   3   5         49.59         40.76         3.02 o                         
  12   3   5         23.76         23.01         2.70 o                         
  13   3   5        344.43        374.29        27.57 o                         
  14   3   5          8.82          7.40         2.40 o                         
  15   3   5        225.91        200.51        16.03 o                         
  16   3   5         26.96         23.08         2.43 o                         
  17   3   5         11.99          5.26         2.49 o                         
 -21   4   5         27.05         21.94         4.48 o                         
 -20   4   5         94.40         83.77        14.24 o                         
 -19   4   5          0.07          2.01         2.57 o                         
 -18   4   5         55.79         56.62         8.38 o                         
 -17   4   5         11.22         13.28         2.61 o                         
 -16   4   5          8.98         12.39         2.64 o                         
 -15   4   5        117.50        137.65        12.46 o                         
 -14   4   5        258.10        277.89        25.11 o                         
 -13   4   5          4.94          7.37         3.07 o                         
 -12   4   5        892.31        885.70        55.44 o                         
 -11   4   5        165.10        164.81        10.71 o                         
 -10   4   5        352.31        350.14        16.43 o                         
  -9   4   5        510.66        482.46        14.42 o                         
  -8   4   5        584.00        544.21        11.57 o                         
  -7   4   5        614.50        539.82        12.05 o                         
  -6   4   5       1489.43       1452.33        11.76 o                         
  -5   4   5       1991.08       1870.24        30.90 o                         
  -4   4   5       1861.11       1780.80        34.32 o                         
  -3   4   5         14.57         11.08         4.23 o                         
  -2   4   5         69.98         48.84         4.13 o                         
  -1   4   5         98.22         77.88         4.60 o                         
   0   4   5         95.17         88.31         4.84 o                         
   1   4   5       1433.79       1447.99        23.59 o                         
   2   4   5       2183.29       2042.88        35.93 o                         
   3   4   5         11.28         25.08         3.31 o                         
   4   4   5        380.53        375.07         7.12 o                         
   5   4   5         10.64         20.08         3.43 o                         
   6   4   5        140.19        121.21         3.32 o                         
   7   4   5        911.32        970.76        35.84 o                         
   8   4   5         51.08         63.42         3.91 o                         
   9   4   5         89.64         72.21         4.45 o                         
  10   4   5        107.43        113.27         5.96 o                         
  11   4   5          0.38          4.64         2.58 o                         
  12   4   5         82.35         86.93         6.18 o                         
  13   4   5         96.71         96.66        10.21 o                         
  14   4   5         19.40         14.33         2.63 o                         
  15   4   5         97.13         95.97         9.44 o                         
  16   4   5         36.68         36.27         4.88 o                         
  17   4   5         66.63         49.62         6.74 o                         
 -21   5   5          5.89          5.16         2.61 o                         
 -20   5   5         14.69         16.64         3.83 o                         
 -19   5   5         16.84         19.47         2.58 o                         
 -18   5   5         64.41         77.35        13.68 o                         
 -17   5   5        116.88        121.83        16.69 o                         
 -16   5   5          3.85          5.42         4.09 o                         
 -15   5   5        516.34        563.59        62.24 o                         
 -14   5   5        174.98        186.03        18.92 o                         
 -13   5   5         26.19         26.97         4.06 o                         
 -12   5   5        523.92        516.65        24.99 o                         
 -11   5   5        121.33        126.28         8.21 o                         
 -10   5   5          5.52          6.72         3.82 o                         
  -9   5   5       1207.62       1084.51        33.40 o                         
  -8   5   5        172.77        152.03         4.03 o                         
  -7   5   5        514.75        507.90        10.47 o                         
  -6   5   5         91.17         91.10         4.90 o                         
  -5   5   5       1282.30       1220.34        14.37 o                         
  -4   5   5        719.04        684.77         6.02 o                         
  -3   5   5       1455.75       1305.82         9.74 o                         
  -2   5   5       2260.88       2038.90         8.43 o                         
  -1   5   5       1245.69       1161.76        12.73 o                         
   0   5   5        291.83        307.62         4.81 o                         
   1   5   5        459.15        465.20         4.98 o                         
   2   5   5        863.27        846.30         5.85 o                         
   3   5   5        141.51        132.63         4.18 o                         
   4   5   5        557.25        534.62         4.68 o                         
   5   5   5         26.51         20.45         3.09 o                         
   6   5   5         13.76         10.45         3.16 o                         
   7   5   5        208.03        224.78        12.63 o                         
   8   5   5        103.11        105.56         6.33 o                         
   9   5   5        778.47        843.91        48.22 o                         
  10   5   5         73.73         91.41         6.21 o                         
  11   5   5        126.90        143.51        11.97 o                         
  12   5   5        433.29        424.79        40.93 o                         
  13   5   5         57.39         62.70         9.00 o                         
  14   5   5         55.75         49.32         7.40 o                         
  15   5   5         49.59         39.62         4.89 o                         
  16   5   5         12.06          8.14         2.76 o                         
 -20   6   5         17.27          9.79         2.54 o                         
 -19   6   5         13.41          6.85         2.44 o                         
 -18   6   5         65.78         59.60         9.82 o                         
 -17   6   5         79.87         84.97         9.31 o                         
 -16   6   5         74.57         87.51        10.75 o                         
 -15   6   5        221.97        223.38        29.37 o                         
 -14   6   5        400.36        374.85        26.27 o                         
 -13   6   5        345.07        320.86        21.42 o                         
 -12   6   5        215.98        214.57         8.21 o                         
 -11   6   5          1.31         -3.49         3.49 o                         
 -10   6   5        150.20        136.03         4.15 o                         
  -9   6   5         40.60         49.00         3.80 o                         
  -8   6   5         12.08         18.32         3.56 o                         
  -7   6   5         76.13         87.94         3.73 o                         
  -6   6   5       3822.59       3643.86        66.39 o                         
  -5   6   5       1016.23        995.38         9.21 o                         
  -4   6   5       2568.12       2644.33        31.02 o                         
  -3   6   5       1193.59       1195.58         6.48 o                         
  -2   6   5         32.96         35.46         3.86 o                         
  -1   6   5        706.83        684.20        10.46 o                         
   0   6   5       2384.24       2230.60        58.80 o                         
   1   6   5       3491.59       3479.49        20.67 o                         
   2   6   5       1218.96       1177.44        19.33 o                         
   3   6   5        163.76        195.68         4.07 o                         
   4   6   5         17.21         15.20         3.51 o                         
   5   6   5        255.12        239.66         6.31 o                         
   6   6   5         20.62         26.32         2.89 o                         
   7   6   5        207.64        222.11        10.76 o                         
   8   6   5        354.55        371.98        29.11 o                         
   9   6   5        320.90        343.23        25.81 o                         
  10   6   5        348.49        381.88        31.58 o                         
  11   6   5         98.78        100.28         8.58 o                         
  12   6   5        286.62        289.02        23.82 o                         
  13   6   5         77.53         72.17         7.94 o                         
  14   6   5         76.99         67.38         5.10 o                         
  15   6   5         33.78         27.51         2.60 o                         
 -18   7   5         34.68         33.22         6.31 o                         
 -17   7   5        135.89        125.39        21.88 o                         
 -16   7   5         15.42         16.47         2.54 o                         
 -15   7   5         77.10         67.83         6.99 o                         
 -14   7   5        169.67        135.56        13.60 o                         
 -13   7   5          1.28          8.17         2.74 o                         
 -12   7   5         39.04         36.36         3.48 o                         
 -11   7   5        447.10        439.65        33.07 o                         
 -10   7   5        127.46        148.71         8.16 o                         
  -9   7   5        765.21        767.54        26.77 o                         
  -8   7   5        822.57        808.71        21.74 o                         
  -7   7   5        209.55        189.96         5.07 o                         
  -6   7   5         70.80         81.02         4.06 o                         
  -5   7   5          1.72          8.54         3.57 o                         
  -4   7   5         10.19         15.32         3.35 o                         
  -3   7   5       2508.37       2453.21        38.17 o                         
  -2   7   5       3746.26       3901.72        48.64 o                         
  -1   7   5       1510.94       1541.86        22.85 o                         
   0   7   5       1056.74       1074.68        13.99 o                         
   1   7   5        924.89        932.60         7.04 o                         
   2   7   5         79.05         73.32         3.48 o                         
   3   7   5        232.28        248.52         4.18 o                         
   4   7   5        409.12        415.81         9.62 o                         
   5   7   5         75.37         82.84         3.40 o                         
   6   7   5        756.44        830.17        36.02 o                         
   7   7   5        209.94        216.87        14.65 o                         
   8   7   5         91.58         87.34         7.88 o                         
   9   7   5        255.95        268.01        26.73 o                         
  10   7   5         44.39         52.05         4.43 o                         
  11   7   5        214.36        216.33        18.94 o                         
  12   7   5        118.34        124.31        12.66 o                         
  13   7   5         25.70         28.02         4.13 o                         
  14   7   5         35.86         23.74         3.91 o                         
 -17   8   5          4.68          3.70         2.51 o                         
 -16   8   5          0.39          1.54         2.49 o                         
 -15   8   5         55.87         40.61         5.06 o                         
 -14   8   5         82.42         63.27         3.96 o                         
 -13   8   5         98.77         96.46         6.60 o                         
 -12   8   5        524.88        454.43        34.50 o                         
 -11   8   5         74.49         73.23         3.82 o                         
 -10   8   5        277.25        263.16         9.91 o                         
  -9   8   5        233.52        214.12         8.82 o                         
  -8   8   5         52.57         48.91         5.53 o                         
  -7   8   5        849.78        867.93        42.32 o                         
  -6   8   5        104.37        114.11         6.72 o                         
  -5   8   5          1.71          8.31         3.60 o                         
  -4   8   5        198.46        231.51         6.11 o                         
  -3   8   5        290.92        306.48        10.15 o                         
  -2   8   5         62.22         79.26         3.90 o                         
  -1   8   5        573.51        579.93        14.63 o                         
   0   8   5        235.15        240.52         5.83 o                         
   1   8   5        967.40       1037.76        44.46 o                         
   2   8   5        952.64       1013.54         8.80 o                         
   3   8   5        215.22        240.87         4.69 o                         
   4   8   5        371.69        395.92         8.12 o                         
   5   8   5        174.36        173.27         4.40 o                         
   6   8   5        159.15        166.72         4.59 o                         
   7   8   5        329.71        317.64        25.96 o                         
   8   8   5        208.82        205.57        18.99 o                         
   9   8   5         88.08        103.16        11.99 o                         
  10   8   5        127.21        126.17        15.86 o                         
  11   8   5          0.72          3.89         2.35 o                         
  12   8   5         12.50         12.09         2.53 o                         
 -15   9   5         10.15          1.51         2.60 o                         
 -14   9   5          1.86          0.59         2.52 o                         
 -13   9   5         30.22         23.69         3.84 o                         
 -12   9   5         72.23         56.55         3.41 o                         
 -11   9   5        112.04        101.69         7.29 o                         
 -10   9   5        311.26        298.71        13.62 o                         
  -9   9   5        239.31        231.45        11.71 o                         
  -8   9   5         32.13         30.18         4.26 o                         
  -7   9   5        653.35        650.47        35.86 o                         
  -6   9   5         93.21         95.09         5.21 o                         
  -5   9   5        205.96        221.26         8.48 o                         
  -4   9   5         95.25         95.32         5.46 o                         
  -3   9   5          2.67          0.16         3.11 o                         
  -2   9   5         13.32          9.11         3.10 o                         
  -1   9   5         28.11         43.41         3.45 o                         
   0   9   5        157.83        148.13         8.53 o                         
   1   9   5        112.81        124.54         4.79 o                         
   2   9   5        360.27        351.21         8.36 o                         
   3   9   5        192.28        189.97         3.80 o                         
   4   9   5        140.74        152.57         3.89 o                         
   5   9   5        280.51        286.38         6.86 o                         
   6   9   5        219.71        240.86        11.32 o                         
   7   9   5        222.06        234.08        14.83 o                         
   8   9   5          9.54          8.15         2.76 o                         
   9   9   5         44.73         38.63         3.20 o                         
  10   9   5          9.18          5.33         2.72 o                         
  11   9   5          9.43          9.40         2.42 o                         
 -12  10   5          4.73         10.34         2.73 o                         
 -11  10   5         17.10          7.17         2.96 o                         
 -10  10   5        145.98        113.62         4.58 o                         
  -9  10   5         96.38         79.61         6.48 o                         
  -8  10   5        232.65        185.88        16.20 o                         
  -7  10   5        145.66        153.78        11.16 o                         
  -6  10   5         61.65         72.84         8.31 o                         
  -5  10   5         25.87         26.88         3.20 o                         
  -4  10   5        106.56        112.86         6.68 o                         
  -3  10   5         29.83         20.18         3.60 o                         
  -2  10   5        149.43        143.23         4.11 o                         
  -1  10   5         87.37         93.81         7.08 o                         
   0  10   5          0.77         -1.75         3.94 o                         
   1  10   5         26.02         40.38         4.28 o                         
   2  10   5         64.71         73.56         4.63 o                         
   3  10   5         38.87         37.03         4.41 o                         
   4  10   5        252.73        274.08        10.96 o                         
   5  10   5         86.97         84.85         3.53 o                         
   6  10   5          2.61          6.49         2.90 o                         
   7  10   5          0.26          3.85         2.45 o                         
   8  10   5         33.93         22.80         2.87 o                         
  -9  11   5         21.32         13.87         2.91 o                         
  -8  11   5          0.97         -1.91         3.16 o                         
  -7  11   5         91.14         75.01        10.35 o                         
  -6  11   5         40.28         36.31         3.58 o                         
  -5  11   5         24.90         22.31         3.26 o                         
  -4  11   5        122.57        104.04        11.27 o                         
  -3  11   5          2.25          2.91         4.95 o                         
  -2  11   5         48.23         46.56         7.19 o                         
  -1  11   5        111.14        108.85         4.84 o                         
   0  11   5         17.87         27.62         4.45 o                         
   1  11   5        127.81        139.08         4.94 o                         
   2  11   5          0.37         -1.09         4.92 o                         
   3  11   5         13.01         15.04         4.31 o                         
   4  11   5          2.17          7.91         4.11 o                         
 -23   0   6         51.78         36.76         6.31 o                         
 -22   0   6          1.95          2.01         3.15 o                         
 -21   0   6         59.16         77.82         9.23 o                         
 -20   0   6         20.83         18.55         3.18 o                         
 -19   0   6          2.39         -1.08         3.86 o                         
 -18   0   6          8.61         10.28         3.13 o                         
 -17   0   6         71.40         79.69        10.54 o                         
 -16   0   6        547.35        632.13        90.94 o                         
 -15   0   6        619.09        719.77        50.93 o                         
 -14   0   6         61.93         70.94         5.73 o                         
 -13   0   6       1828.13       1985.05       164.99 o                         
 -12   0   6        877.24        877.80        58.72 o                         
 -11   0   6       7180.71       7748.09       453.33 o                         
 -10   0   6      14305.97      14418.68      1797.68 o                         
  -9   0   6        468.68        452.44        24.88 o                         
  -8   0   6       3415.45       3164.47       216.51 o                         
  -7   0   6        833.17       1002.46        64.84 o                         
  -6   0   6       1240.50       1111.70        63.17 o                         
  -5   0   6       1253.06       1135.33        65.11 o                         
  -4   0   6       1245.83       1099.53        39.70 o                         
  -2   0   6       6685.94       6808.58        78.13 o                         
   0   0   6       2053.84       1837.19        21.27 o                         
   1   0   6          4.72         15.14         4.71 o                         
   2   0   6       4785.50       5132.58       129.67 o                         
   3   0   6       1397.82       1343.97        21.53 o                         
   4   0   6       3450.13       3069.99        65.63 o                         
   5   0   6       1471.04       1249.92        28.24 o                         
   6   0   6       4355.11       4336.72       121.55 o                         
   7   0   6       5239.60       5084.35       181.38 o                         
   8   0   6       1537.26       1416.23        68.23 o                         
   9   0   6        813.34        837.25        46.21 o                         
  10   0   6        213.18        209.19        13.58 o                         
  11   0   6        210.13        164.38        13.70 o                         
  12   0   6         12.43         10.91         2.95 o                         
  13   0   6        114.47        109.13         8.79 o                         
  14   0   6        162.14        157.21        17.79 o                         
  15   0   6         78.43         68.55         8.15 o                         
  16   0   6        101.05         96.71        11.91 o                         
  17   0   6         48.42         46.72         3.79 o                         
 -23   1   6          7.86         12.06         2.98 o                         
 -22   1   6         39.99         37.80         4.80 o                         
 -21   1   6         39.30         41.43         3.99 o                         
 -20   1   6          8.91          8.35         2.44 o                         
 -19   1   6         49.98         60.50         4.72 o                         
 -18   1   6         37.76         46.59         3.29 o                         
 -17   1   6         21.40         22.50         2.50 o                         
 -16   1   6        216.85        270.60        20.54 o                         
 -15   1   6        202.22        215.22        18.28 o                         
 -14   1   6        974.48       1049.48        81.85 o                         
 -13   1   6       2167.60       2208.81       161.27 o                         
 -12   1   6       2819.16       2897.31       166.81 o                         
 -11   1   6        692.58        644.02        36.44 o                         
 -10   1   6       1332.77       1276.83        53.95 o                         
  -9   1   6       1483.79       1471.81        56.56 o                         
  -8   1   6        757.72        766.87        22.49 o                         
  -7   1   6       7110.89       6854.45       188.15 o                         
  -6   1   6       4297.81       4023.89       103.64 o                         
  -5   1   6       1290.06       1084.04        25.42 o                         
  -4   1   6         15.37          9.81         4.99 o                         
  -3   1   6       1133.42       1108.26        27.17 o                         
  -2   1   6         18.88         26.05         5.63 o                         
  -1   1   6        474.23        368.53        10.50 o                         
   1   1   6       4412.12       4273.10        35.29 o                         
   2   1   6      10856.52      11094.67        33.57 o                         
   3   1   6       3080.60       2826.29        34.04 o                         
   4   1   6          3.57          7.82         2.95 o                         
   5   1   6        593.54        499.31         7.62 o                         
   6   1   6        950.53        937.25        15.03 o                         
   7   1   6       1772.86       1601.51        38.11 o                         
   8   1   6       3363.54       3305.05        91.60 o                         
   9   1   6        663.83        696.75        21.38 o                         
  10   1   6          5.35          7.59         2.29 o                         
  11   1   6        116.55        119.59         4.48 o                         
  12   1   6          2.52          0.85         2.32 o                         
  13   1   6         71.59         69.51         3.96 o                         
  14   1   6        278.37        305.45        16.57 o                         
  15   1   6         21.87         26.71         2.27 o                         
  16   1   6         59.54         41.51         3.31 o                         
  17   1   6         48.14         42.26         4.37 o                         
 -22   2   6         21.37         18.67         2.74 o                         
 -21   2   6         11.96         14.87         2.51 o                         
 -20   2   6         22.58         24.94         3.15 o                         
 -19   2   6        161.02        183.43        19.35 o                         
 -18   2   6        233.71        273.29        26.66 o                         
 -17   2   6         74.45         84.83         8.25 o                         
 -16   2   6        293.85        314.97        30.27 o                         
 -15   2   6          9.15         13.92         2.62 o                         
 -14   2   6        102.12        113.71        10.26 o                         
 -13   2   6       1196.88       1277.26        92.45 o                         
 -12   2   6         11.18         13.96         2.63 o                         
 -11   2   6       2220.28       2243.06       102.28 o                         
 -10   2   6        228.95        168.13         7.13 o                         
  -9   2   6       1504.48       1461.39        49.18 o                         
  -8   2   6       2746.16       2594.64        86.73 o                         
  -7   2   6        545.65        445.73        15.43 o                         
  -6   2   6       4454.17       4611.59        98.15 o                         
  -5   2   6        754.49        667.81        14.39 o                         
  -4   2   6       3353.29       3087.76        51.06 o                         
  -3   2   6       1867.34       1588.02        69.03 o                         
  -2   2   6         99.80         54.19         7.88 o                         
  -1   2   6        545.22        498.71         9.93 o                         
   0   2   6        245.98        189.94         5.76 o                         
   1   2   6       5288.19       5414.73        57.51 o                         
   2   2   6        211.11        157.32         3.81 o                         
   3   2   6       3007.87       2982.63        26.99 o                         
   4   2   6        606.99        604.62         9.38 o                         
   5   2   6       3104.69       3150.49        56.98 o                         
   6   2   6        825.80        759.09        13.02 o                         
   7   2   6        189.51        145.30         3.46 o                         
   8   2   6        949.75        941.95        24.00 o                         
   9   2   6        148.17        151.62         5.51 o                         
  10   2   6       1503.48       1535.77        47.64 o                         
  11   2   6        500.76        584.82        21.62 o                         
  12   2   6        240.32        275.14        13.06 o                         
  13   2   6        103.77        113.31         4.98 o                         
  14   2   6          9.27         16.08         2.28 o                         
  15   2   6        118.09        106.68         6.81 o                         
  16   2   6         39.87         35.35         2.96 o                         
  17   2   6         23.04         16.94         2.35 o                         
 -22   3   6         26.32         20.89         3.20 o                         
 -21   3   6         83.82         79.88         9.91 o                         
 -20   3   6         51.76         56.26         8.81 o                         
 -19   3   6         64.11         65.35         8.36 o                         
 -18   3   6          9.95         16.55         2.40 o                         
 -17   3   6        189.34        191.98        20.47 o                         
 -16   3   6         80.21         83.41         6.01 o                         
 -15   3   6        232.55        261.27        25.10 o                         
 -14   3   6        554.74        585.98        48.73 o                         
 -13   3   6         23.76         34.92         2.65 o                         
 -12   3   6        169.51        165.57        10.05 o                         
 -11   3   6        263.13        256.68        13.35 o                         
 -10   3   6        303.89        267.91        12.66 o                         
  -9   3   6        711.40        594.51        32.41 o                         
  -8   3   6       2175.19       2015.01        71.25 o                         
  -7   3   6         34.95         44.26         4.16 o                         
  -6   3   6        390.43        392.13         6.53 o                         
  -5   3   6       1876.47       1687.57        64.72 o                         
  -4   3   6       1248.03       1172.88        32.27 o                         
  -3   3   6        426.41        361.09         7.99 o                         
  -2   3   6       5235.38       5400.97        63.38 o                         
  -1   3   6        332.32        297.59         5.82 o                         
   0   3   6        749.94        671.63         7.53 o                         
   1   3   6        320.34        250.75         4.46 o                         
   2   3   6          3.40         12.37         4.11 o                         
   3   3   6        641.57        453.83         4.37 o                         
   4   3   6       2958.61       2923.29        47.17 o                         
   5   3   6       1017.66       1013.73        14.11 o                         
   6   3   6       1541.11       1600.52        40.03 o                         
   7   3   6        245.19        268.07         9.98 o                         
   8   3   6        124.49        150.12         8.34 o                         
   9   3   6       1096.12       1089.95        54.61 o                         
  10   3   6        670.12        684.10        34.84 o                         
  11   3   6        397.35        390.07        27.99 o                         
  12   3   6         93.34         88.30         8.24 o                         
  13   3   6          3.58          2.13         2.70 o                         
  14   3   6         59.77         68.09         7.16 o                         
  15   3   6         59.66         61.74         7.57 o                         
  16   3   6        157.49        123.93         9.81 o                         
  17   3   6         45.35         30.90         3.50 o                         
 -22   4   6         14.29          8.85         2.66 o                         
 -21   4   6         11.56          6.83         2.66 o                         
 -20   4   6         89.23         82.38        11.75 o                         
 -19   4   6        242.78        237.23        31.88 o                         
 -18   4   6         57.80         64.95         7.72 o                         
 -17   4   6        226.26        231.38        33.38 o                         
 -16   4   6         31.01         33.65         4.11 o                         
 -15   4   6          5.05         10.01         2.57 o                         
 -14   4   6         17.57         16.95         2.69 o                         
 -13   4   6          3.49          4.56         2.67 o                         
 -12   4   6        161.00        153.32        11.78 o                         
 -11   4   6        928.47        889.68        38.68 o                         
 -10   4   6        576.70        565.67        30.95 o                         
  -9   4   6        114.75        101.09         3.98 o                         
  -8   4   6       1285.07       1249.61        35.75 o                         
  -7   4   6         13.36         20.80         3.87 o                         
  -6   4   6        129.49        101.81         6.02 o                         
  -5   4   6       4260.32       4083.32       107.14 o                         
  -4   4   6       1003.72        969.28         8.45 o                         
  -3   4   6       4362.31       4564.21        37.56 o                         
  -2   4   6       3673.32       3425.71        22.52 o                         
  -1   4   6        617.94        538.92         5.92 o                         
   0   4   6       4343.56       4406.41        28.99 o                         
   1   4   6         82.03         45.08         4.19 o                         
   2   4   6          2.85          5.10         3.45 o                         
   3   4   6        526.18        483.17        10.70 o                         
   4   4   6        344.02        326.08         4.53 o                         
   5   4   6        304.83        343.55        11.65 o                         
   6   4   6        791.61        830.22        20.99 o                         
   7   4   6        441.13        409.41        12.81 o                         
   8   4   6        177.04        184.44         7.88 o                         
   9   4   6         47.65         59.23         5.17 o                         
  10   4   6         14.57          7.97         2.64 o                         
  11   4   6         81.61         98.56         8.32 o                         
  12   4   6         43.74         55.78         6.05 o                         
  13   4   6        248.16        253.24        21.27 o                         
  14   4   6        114.51        109.60         7.77 o                         
  15   4   6         58.47         48.94         5.07 o                         
  16   4   6         39.81         34.49         5.97 o                         
 -21   5   6          6.49         10.94         2.47 o                         
 -20   5   6         27.77         22.76         2.70 o                         
 -19   5   6          5.59          2.79         2.56 o                         
 -18   5   6        113.74        111.01        15.49 o                         
 -17   5   6         75.75         87.09        11.44 o                         
 -16   5   6        417.01        442.00        55.76 o                         
 -15   5   6          0.85          1.95         2.48 o                         
 -14   5   6         34.20         34.80         4.38 o                         
 -13   5   6         82.85         80.65         4.38 o                         
 -12   5   6         54.84         42.91         3.12 o                         
 -11   5   6        770.62        693.41        45.86 o                         
 -10   5   6        382.18        408.50        28.24 o                         
  -9   5   6        258.35        242.77        13.69 o                         
  -8   5   6         46.39         31.43         3.70 o                         
  -7   5   6          4.75          2.04         3.77 o                         
  -6   5   6        123.47        134.81         9.61 o                         
  -5   5   6       2394.60       2366.31        43.25 o                         
  -4   5   6       3022.37       3017.45        20.45 o                         
  -3   5   6       1703.11       1485.00        11.46 o                         
  -2   5   6       1476.31       1459.20        17.94 o                         
  -1   5   6          4.23         13.60         4.56 o                         
   0   5   6        356.09        366.80         9.78 o                         
   1   5   6        545.18        523.95         9.10 o                         
   2   5   6        152.87        166.21         4.20 o                         
   3   5   6       1968.18       2084.65        26.59 o                         
   4   5   6         62.49         43.29         3.32 o                         
   5   5   6          9.67         13.81         3.35 o                         
   6   5   6         13.39         11.79         3.23 o                         
   7   5   6         50.05         57.40         2.79 o                         
   8   5   6         14.36         22.23         2.64 o                         
   9   5   6         74.50         86.81         4.29 o                         
  10   5   6         70.91         89.30         6.65 o                         
  11   5   6         65.41         68.22         3.15 o                         
  12   5   6        186.28        180.71        13.42 o                         
  13   5   6         30.81         34.26         4.04 o                         
  14   5   6          2.91          5.78         2.69 o                         
  15   5   6         61.42         47.37         5.82 o                         
 -20   6   6          0.76         -0.59         2.54 o                         
 -19   6   6          5.41          6.81         2.91 o                         
 -18   6   6         11.10          8.16         2.86 o                         
 -17   6   6         33.96         37.02         6.17 o                         
 -16   6   6         30.30         36.92         4.08 o                         
 -15   6   6         61.12         60.18         5.31 o                         
 -14   6   6          4.23          4.03         3.00 o                         
 -13   6   6         20.01         19.06         3.66 o                         
 -12   6   6          0.74          1.93         3.78 o                         
 -11   6   6          3.60          3.30         3.41 o                         
 -10   6   6        288.84        309.35        20.48 o                         
  -9   6   6        121.47        119.38         3.87 o                         
  -8   6   6        211.74        192.44         6.56 o                         
  -7   6   6        322.72        311.53         8.57 o                         
  -6   6   6         17.65         22.09         3.69 o                         
  -5   6   6        661.06        644.26        10.16 o                         
  -4   6   6        472.13        472.07         5.25 o                         
  -3   6   6        249.22        272.68         4.66 o                         
  -2   6   6        502.33        523.48         9.40 o                         
  -1   6   6         92.23         81.84         4.25 o                         
   0   6   6        827.69        894.92        20.91 o                         
   1   6   6        352.57        318.15         9.18 o                         
   2   6   6        767.81        757.62        12.93 o                         
   3   6   6         34.13         33.72         3.77 o                         
   4   6   6         42.59         55.40         3.19 o                         
   5   6   6          0.44          3.40         3.09 o                         
   6   6   6         14.57          6.29         3.07 o                         
   7   6   6        142.42        134.01        11.32 o                         
   8   6   6         99.64        106.47         6.98 o                         
   9   6   6         88.94         85.43         6.87 o                         
  10   6   6         46.46         41.86         4.06 o                         
  11   6   6         24.16         29.52         2.67 o                         
  12   6   6         15.17         15.40         2.47 o                         
  13   6   6          6.63          9.80         2.58 o                         
  14   6   6         13.88         14.20         2.57 o                         
 -19   7   6          1.82          3.72         2.47 o                         
 -18   7   6          5.42          9.40         2.64 o                         
 -17   7   6         31.55         30.97         5.83 o                         
 -16   7   6          1.78          1.69         2.43 o                         
 -15   7   6          7.95          3.57         2.88 o                         
 -14   7   6         18.67         16.05         2.94 o                         
 -13   7   6         62.08         56.43         6.24 o                         
 -12   7   6         47.85         42.45         3.63 o                         
 -11   7   6         12.33         13.87         5.14 o                         
 -10   7   6        126.83        117.79         3.95 o                         
  -9   7   6         39.51         41.94         3.18 o                         
  -8   7   6        187.61        202.55         6.77 o                         
  -7   7   6         68.27         53.51         3.59 o                         
  -6   7   6        138.96        125.63         3.73 o                         
  -5   7   6        525.79        500.46         8.47 o                         
  -4   7   6        180.17        190.95         5.17 o                         
  -3   7   6        189.44        167.05         6.38 o                         
  -2   7   6         20.35         26.48         3.81 o                         
  -1   7   6       1436.57       1396.06        35.49 o                         
   0   7   6         16.52         12.00         4.12 o                         
   1   7   6        170.54        199.78         8.83 o                         
   2   7   6          1.39          4.89         3.45 o                         
   3   7   6         85.28         80.67         3.75 o                         
   4   7   6         13.70         14.44         3.52 o                         
   5   7   6          8.65          8.96         2.83 o                         
   6   7   6         85.50         87.17         6.52 o                         
   7   7   6         37.02         27.78         2.98 o                         
   8   7   6         11.33          9.17         2.89 o                         
   9   7   6         11.24         12.60         2.63 o                         
  10   7   6         22.74         22.58         2.72 o                         
  11   7   6         41.25         49.53         4.91 o                         
  12   7   6         27.40         20.23         2.59 o                         
  13   7   6          4.67          6.72         2.59 o                         
 -17   8   6          4.49          1.67         2.49 o                         
 -16   8   6         17.06         12.73         2.91 o                         
 -15   8   6          0.05          0.39         2.83 o                         
 -14   8   6         26.97         18.22         3.96 o                         
 -13   8   6          5.18         10.05         3.43 o                         
 -12   8   6          0.43          1.76         2.84 o                         
 -11   8   6          0.01          5.73         2.67 o                         
 -10   8   6         60.62         47.99         2.96 o                         
  -9   8   6         80.26         69.54         4.88 o                         
  -8   8   6        169.83        155.05         7.84 o                         
  -7   8   6        133.11        117.23         4.05 o                         
  -6   8   6          0.86          3.05         3.96 o                         
  -5   8   6        259.89        248.85         9.84 o                         
  -4   8   6        129.54        134.81         3.77 o                         
  -3   8   6        107.46        109.88         3.79 o                         
  -2   8   6          1.87          5.08         3.24 o                         
  -1   8   6        394.63        399.72        10.80 o                         
   0   8   6         16.06         19.24         4.43 o                         
   1   8   6        480.47        457.91         5.96 o                         
   2   8   6         35.87         24.99         4.69 o                         
   3   8   6          4.22          4.66         3.17 o                         
   4   8   6          0.81          2.69         3.19 o                         
   5   8   6        179.07        212.69        11.98 o                         
   6   8   6         10.42         11.33         2.81 o                         
   7   8   6          6.07          8.40         2.71 o                         
   8   8   6         39.24         41.41         5.86 o                         
   9   8   6          6.16          8.61         2.81 o                         
  10   8   6         31.22         25.83         3.65 o                         
  11   8   6          7.93          5.67         2.44 o                         
  12   8   6          0.10          0.31         2.47 o                         
 -15   9   6          0.55          2.96         2.46 o                         
 -14   9   6          2.93          8.81         2.58 o                         
 -13   9   6          4.08          9.72         2.82 o                         
 -12   9   6         63.03         48.48         4.30 o                         
 -11   9   6         56.28         42.96         2.97 o                         
 -10   9   6          0.06          8.93         2.80 o                         
  -9   9   6         20.61         19.04         3.08 o                         
  -8   9   6         38.75         33.26         3.76 o                         
  -7   9   6         41.60         39.82         3.31 o                         
  -6   9   6         11.89         12.32         3.23 o                         
  -5   9   6         16.12         18.44         3.50 o                         
  -4   9   6          7.42         15.24         5.39 o                         
  -3   9   6          8.54         15.57         6.69 o                         
  -2   9   6          5.91          1.85         3.13 o                         
  -1   9   6          6.05         12.82         3.16 o                         
   0   9   6          5.39          1.99         4.13 o                         
   1   9   6         27.35         18.08         4.24 o                         
   2   9   6         10.27         20.61         8.79 o                         
   3   9   6         38.56         44.15         4.54 o                         
   4   9   6          8.78          4.05         3.29 o                         
   5   9   6          0.55          4.27         2.88 o                         
   6   9   6         10.01         15.29         2.73 o                         
   7   9   6         16.69         13.90         2.82 o                         
   8   9   6         17.13         14.48         3.20 o                         
   9   9   6          2.79          1.06         2.74 o                         
  10   9   6          1.01         -0.92         2.39 o                         
 -12  10   6         11.78          5.73         2.81 o                         
 -11  10   6         11.35          7.43         2.74 o                         
 -10  10   6          5.98          9.74         3.16 o                         
  -9  10   6          0.77         -0.39         3.02 o                         
  -8  10   6          7.63         13.42         3.26 o                         
  -7  10   6          1.29          5.78         3.34 o                         
  -6  10   6          8.76          5.62         3.22 o                         
  -5  10   6          6.22          6.31         3.63 o                         
  -4  10   6         17.28         16.87         3.38 o                         
  -3  10   6         32.55         37.25         4.44 o                         
  -2  10   6         62.86         60.81         3.57 o                         
  -1  10   6          1.89          4.30         4.27 o                         
   0  10   6          0.04          1.69         4.37 o                         
   1  10   6         10.14          5.54         5.66 o                         
   2  10   6         20.33         24.75         5.04 o                         
   3  10   6         66.15         68.61         5.61 o                         
   4  10   6          7.93         16.43         4.97 o                         
   5  10   6          8.56          7.22         2.97 o                         
   6  10   6         25.49         22.07         2.69 o                         
   7  10   6         38.66         26.29         3.07 o                         
  -8  11   6         49.92         32.30         7.19 o                         
  -7  11   6          4.14          0.40         3.07 o                         
  -6  11   6         28.94         21.59         3.73 o                         
  -5  11   6         20.48         22.43         3.20 o                         
  -4  11   6         24.37         16.80         3.52 o                         
  -3  11   6          6.18         12.93         3.39 o                         
  -2  11   6          1.26          5.63         4.30 o                         
  -1  11   6          0.90          7.01         3.98 o                         
   0  11   6         33.78         27.05         5.40 o                         
   1  11   6          0.55          9.97         4.73 o                         
   2  11   6         27.72         31.01         4.44 o                         
   3  11   6         21.43         19.56         4.53 o                         
 -23   1   7          0.58          3.79         2.60 o                         
 -22   1   7         18.90         15.51         2.82 o                         
 -21   1   7         10.73         12.38         2.38 o                         
 -20   1   7          5.80          4.69         2.39 o                         
 -19   1   7         26.01         18.38         2.69 o                         
 -18   1   7          0.16          3.77         2.39 o                         
 -17   1   7         35.52         37.96         5.67 o                         
 -16   1   7        296.40        316.32        26.01 o                         
 -15   1   7        441.19        457.26        31.92 o                         
 -14   1   7        106.40        113.63         9.85 o                         
 -13   1   7         49.86         58.72         4.73 o                         
 -12   1   7        247.86        235.90        15.96 o                         
 -11   1   7          1.10          0.33         2.61 o                         
 -10   1   7        156.55        143.61         5.77 o                         
  -9   1   7       1683.54       1793.48        69.76 o                         
  -8   1   7        505.94        523.35        14.14 o                         
  -7   1   7        326.46        377.90        10.40 o                         
  -6   1   7       5582.50       5803.48       217.75 o                         
  -5   1   7       4272.37       4471.08       162.10 o                         
  -4   1   7        500.45        435.15        12.65 o                         
  -3   1   7        654.45        592.65         9.72 o                         
  -2   1   7        614.54        570.44        10.61 o                         
   0   1   7        917.49        875.07        16.86 o                         
   1   1   7        361.91        385.54         6.08 o                         
   2   1   7         69.76         67.59         3.65 o                         
   3   1   7       3084.62       3090.04        42.24 o                         
   4   1   7        392.84        370.69         8.04 o                         
   5   1   7        521.53        505.00         8.56 o                         
   6   1   7        288.54        248.72         4.30 o                         
   7   1   7        285.84        293.50         5.71 o                         
   8   1   7       1096.74       1069.03        26.27 o                         
   9   1   7         27.89         24.95         2.47 o                         
  10   1   7         56.09         52.75         2.48 o                         
  11   1   7        270.05        282.20        11.16 o                         
  12   1   7          2.08          1.54         2.36 o                         
  13   1   7          0.55          3.57         2.28 o                         
  14   1   7          0.21         -0.42         2.11 o                         
  15   1   7          0.30          2.63         2.17 o                         
  16   1   7          4.87          5.49         2.12 o                         
  17   1   7         12.04          5.60         2.16 o                         
 -23   2   7         25.90         13.81         2.35 o                         
 -22   2   7          0.02          1.92         2.26 o                         
 -21   2   7          8.77         15.65         2.62 o                         
 -20   2   7          0.31          5.13         2.26 o                         
 -19   2   7          2.69          7.11         2.22 o                         
 -18   2   7          0.56          0.95         2.30 o                         
 -17   2   7         33.39         34.83         3.03 o                         
 -16   2   7        204.32        226.73        21.01 o                         
 -15   2   7          0.78          4.90         2.46 o                         
 -14   2   7        585.92        617.49        43.79 o                         
 -13   2   7        219.97        218.20        13.95 o                         
 -12   2   7         86.58         79.39         4.37 o                         
 -11   2   7          5.57         10.20         2.64 o                         
 -10   2   7        628.03        598.38        22.31 o                         
  -9   2   7       1207.37       1198.00        43.67 o                         
  -8   2   7          0.12          1.31         3.53 o                         
  -7   2   7       1799.51       1704.18        43.92 o                         
  -6   2   7       1523.33       1693.13        44.60 o                         
  -5   2   7        229.55        247.02        11.37 o                         
  -4   2   7         63.73         28.41         4.66 o                         
  -3   2   7        757.85        685.69        37.26 o                         
  -2   2   7        188.79        228.04         9.69 o                         
  -1   2   7          1.26          7.51         4.57 o                         
   0   2   7        987.09       1141.15        10.30 o                         
   1   2   7        137.56        144.95         4.67 o                         
   2   2   7        300.43        194.71         4.53 o                         
   3   2   7        468.36        402.51         7.76 o                         
   4   2   7          0.65         -0.15         2.72 o                         
   5   2   7        624.39        668.43        15.14 o                         
   6   2   7        128.02        120.41         3.63 o                         
   7   2   7          7.00          6.49         2.57 o                         
   8   2   7        110.05         84.99         3.58 o                         
   9   2   7         31.13         28.42         2.45 o                         
  10   2   7         99.20         95.19         4.46 o                         
  11   2   7        188.57        184.23         8.11 o                         
  12   2   7         46.28         41.61         2.46 o                         
  13   2   7         22.29         16.77         2.29 o                         
  14   2   7         11.55         20.58         2.25 o                         
  15   2   7          4.33          8.17         2.20 o                         
  16   2   7         36.17         24.18         2.31 o                         
 -22   3   7          3.80          5.80         2.35 o                         
 -21   3   7          0.69          1.75         2.27 o                         
 -20   3   7         62.70         57.63         6.30 o                         
 -19   3   7          0.08         -0.90         2.17 o                         
 -18   3   7         55.99         73.11         8.75 o                         
 -17   3   7         77.89         87.98        11.59 o                         
 -16   3   7          6.28          6.07         2.43 o                         
 -15   3   7        596.98        621.75        50.18 o                         
 -14   3   7        179.28        181.34        14.54 o                         
 -13   3   7        120.09        112.65         8.54 o                         
 -12   3   7        456.08        454.46        32.51 o                         
 -11   3   7         21.70         24.06         5.66 o                         
 -10   3   7        403.53        417.52        20.31 o                         
  -9   3   7          5.30          2.16         3.81 o                         
  -8   3   7         19.04         23.25         3.84 o                         
  -7   3   7        197.31        137.10         5.93 o                         
  -6   3   7        100.05        168.10         4.97 o                         
  -5   3   7         48.05         42.01        10.84 o                         
  -4   3   7       3237.99       3013.71        81.91 o                         
  -3   3   7       1717.88       1726.73        15.52 o                         
  -2   3   7       1425.21       1451.23        28.15 o                         
  -1   3   7       2605.57       2455.87        56.42 o                         
   0   3   7        298.07        290.09         5.43 o                         
   1   3   7        274.51        249.58         5.64 o                         
   2   3   7        553.33        494.16         6.49 o                         
   3   3   7         29.69         33.88         3.41 o                         
   4   3   7         62.45         51.04         3.25 o                         
   5   3   7       1783.85       1773.75        50.99 o                         
   6   3   7        267.87        244.23        11.44 o                         
   7   3   7        592.39        561.69        28.36 o                         
   8   3   7        179.48        201.28        11.51 o                         
   9   3   7        502.13        478.58        28.04 o                         
  10   3   7          0.66          5.34         2.80 o                         
  11   3   7          4.61          2.36         2.69 o                         
  12   3   7        112.60        102.49         7.68 o                         
  13   3   7        134.75        132.03        10.86 o                         
  14   3   7         46.66         30.99         2.99 o                         
  15   3   7         19.94          9.66         2.76 o                         
  16   3   7          1.91          2.84         2.71 o                         
 -22   4   7          5.76          5.75         2.63 o                         
 -21   4   7         46.72         36.59         6.57 o                         
 -20   4   7         29.88         27.00         3.35 o                         
 -19   4   7          3.30          7.38         2.54 o                         
 -18   4   7         36.04         39.48         6.23 o                         
 -17   4   7          8.36         11.43         2.76 o                         
 -16   4   7         71.41         76.39         8.19 o                         
 -15   4   7        320.69        324.96        34.06 o                         
 -14   4   7         95.98         94.16         8.00 o                         
 -13   4   7        305.55        342.21        25.19 o                         
 -12   4   7         35.27         40.25         3.23 o                         
 -11   4   7        207.25        232.29        10.35 o                         
 -10   4   7         64.58         73.45         4.42 o                         
  -9   4   7        915.89        776.71        34.54 o                         
  -8   4   7          0.69          2.85         3.67 o                         
  -7   4   7        355.51        338.84         9.59 o                         
  -6   4   7        578.19        524.99        24.41 o                         
  -5   4   7        387.99        340.62        16.07 o                         
  -4   4   7       1416.79       1419.48        16.79 o                         
  -3   4   7       1224.56       1167.20         7.10 o                         
  -2   4   7       1682.83       1712.65        13.29 o                         
  -1   4   7       1402.13       1389.88        21.94 o                         
   0   4   7        314.64        323.92         6.02 o                         
   1   4   7        387.76        328.29         5.16 o                         
   2   4   7        707.67        685.70         5.70 o                         
   3   4   7         48.20         86.36        22.31 o                         
   4   4   7        465.25        441.38         8.16 o                         
   5   4   7        283.73        302.81         9.31 o                         
   6   4   7        190.78        220.48         9.34 o                         
   7   4   7        628.28        662.94        37.82 o                         
   8   4   7        213.83        243.16        19.14 o                         
   9   4   7        225.96        219.46        19.17 o                         
  10   4   7          5.05         10.10         2.74 o                         
  11   4   7         18.31         16.67         2.98 o                         
  12   4   7          2.58          5.39         2.62 o                         
  13   4   7         33.24         36.49         3.55 o                         
  14   4   7          4.58         11.55         3.08 o                         
  15   4   7         18.30         16.45         3.02 o                         
 -21   5   7          3.64          1.29         2.57 o                         
 -20   5   7         63.27         63.28        10.75 o                         
 -19   5   7         67.87         62.80         9.50 o                         
 -18   5   7         68.92         70.30        12.63 o                         
 -17   5   7        225.41        248.15        35.64 o                         
 -16   5   7        122.87        115.59        16.47 o                         
 -15   5   7         12.35         18.88         2.72 o                         
 -14   5   7         32.62         41.46         4.08 o                         
 -13   5   7        112.15        102.69         6.04 o                         
 -12   5   7        208.98        217.38        11.76 o                         
 -11   5   7         12.21         13.86         3.86 o                         
 -10   5   7        882.93        901.30        49.69 o                         
  -9   5   7        528.75        531.63        24.95 o                         
  -8   5   7        252.84        264.69         7.04 o                         
  -7   5   7          4.62         10.71         3.58 o                         
  -6   5   7        522.12        452.03        10.28 o                         
  -5   5   7        637.17        641.69        12.20 o                         
  -4   5   7       1461.00       1440.72        23.45 o                         
  -3   5   7       2799.23       2687.77        19.86 o                         
  -2   5   7       1087.67       1098.21        10.30 o                         
  -1   5   7        778.91        752.59        10.96 o                         
   0   5   7         45.36         44.43         4.55 o                         
   1   5   7        460.99        450.19         6.81 o                         
   2   5   7        405.61        418.96         6.66 o                         
   3   5   7         49.46         72.68         3.75 o                         
   4   5   7       1671.61       1752.65        84.63 o                         
   5   5   7          1.48          8.47         3.66 o                         
   6   5   7        141.52        125.66         3.39 o                         
   7   5   7         38.70         34.30         4.31 o                         
   8   5   7         42.23         40.12         3.35 o                         
   9   5   7        339.13        337.19        30.60 o                         
  10   5   7        264.14        282.53        28.12 o                         
  11   5   7        104.95        105.15        10.46 o                         
  12   5   7         75.37         74.30         8.99 o                         
  13   5   7         24.35         25.48         2.77 o                         
  14   5   7         33.66         29.26         2.79 o                         
  15   5   7          0.68         -0.89         2.53 o                         
 -20   6   7         42.47         43.72         8.63 o                         
 -19   6   7         24.69         20.76         4.94 o                         
 -18   6   7         15.48         13.47         2.51 o                         
 -17   6   7        147.72        144.42        21.67 o                         
 -16   6   7          2.50          0.11         2.60 o                         
 -15   6   7        134.45        151.42        19.67 o                         
 -14   6   7        215.81        232.36        20.87 o                         
 -13   6   7        101.65        111.01         6.65 o                         
 -12   6   7        104.32        114.74         4.15 o                         
 -11   6   7         78.76         81.24         3.68 o                         
 -10   6   7        200.54        182.08         7.80 o                         
  -9   6   7         23.88         25.88         3.40 o                         
  -8   6   7        396.18        385.28         7.14 o                         
  -7   6   7        935.00        935.48        24.90 o                         
  -6   6   7       1973.79       1982.35         7.61 o                         
  -5   6   7        671.70        725.23         5.79 o                         
  -4   6   7        295.59        313.52         4.71 o                         
  -3   6   7        165.55        142.23         4.11 o                         
  -2   6   7        508.41        496.40         8.06 o                         
  -1   6   7       1200.74       1147.44        30.18 o                         
   0   6   7        313.14        295.26        14.77 o                         
   1   6   7       1325.54       1355.34        45.91 o                         
   2   6   7        102.23         98.05         3.94 o                         
   3   6   7        226.97        225.88         5.57 o                         
   4   6   7         71.25         66.44         3.40 o                         
   5   6   7        159.10        145.19         7.67 o                         
   6   6   7         48.44         62.16         3.94 o                         
   7   6   7        338.02        372.67        32.79 o                         
   8   6   7         23.62         28.38         2.96 o                         
   9   6   7        151.14        158.01        19.34 o                         
  10   6   7        334.36        337.91        40.42 o                         
  11   6   7         60.43         56.89         5.48 o                         
  12   6   7        112.31         80.24         6.91 o                         
  13   6   7         63.53         62.67        10.27 o                         
  14   6   7          2.97          3.30         2.62 o                         
 -19   7   7          9.62          3.44         3.60 o                         
 -18   7   7         21.16         19.83         3.28 o                         
 -17   7   7         24.65         28.99         5.29 o                         
 -16   7   7         77.69         81.25        13.84 o                         
 -15   7   7          0.42          2.99         2.75 o                         
 -14   7   7         25.85         26.76         6.29 o                         
 -13   7   7         53.62         43.35         4.62 o                         
 -12   7   7        121.79        110.74         9.43 o                         
 -11   7   7        498.58        452.01        34.70 o                         
 -10   7   7        232.51        239.32        15.30 o                         
  -9   7   7        389.26        386.94        13.13 o                         
  -8   7   7         62.19         63.33         3.11 o                         
  -7   7   7        232.22        250.87         4.31 o                         
  -6   7   7        409.89        391.58         7.91 o                         
  -5   7   7         11.45          6.93         3.57 o                         
  -4   7   7       1199.98       1247.33        19.19 o                         
  -3   7   7        285.61        278.10         5.77 o                         
  -2   7   7        660.01        723.13        17.96 o                         
  -1   7   7        230.68        253.55         7.83 o                         
   0   7   7         22.16         19.95         4.48 o                         
   1   7   7         52.96         67.32         4.78 o                         
   2   7   7         92.60         94.62         5.00 o                         
   3   7   7         52.65         45.10         3.79 o                         
   4   7   7        816.40        881.00        33.28 o                         
   5   7   7         62.59         78.62         4.96 o                         
   6   7   7        216.23        220.85        18.45 o                         
   7   7   7        128.66        126.61        10.90 o                         
   8   7   7         76.01         82.94         5.68 o                         
   9   7   7        175.40        183.01        21.69 o                         
  10   7   7        283.44        291.58        32.91 o                         
  11   7   7         33.38         32.60         3.60 o                         
  12   7   7         31.54         29.51         4.02 o                         
 -17   8   7          2.05          5.94         3.23 o                         
 -16   8   7          0.72          1.96         3.00 o                         
 -15   8   7         83.72         63.31         8.48 o                         
 -14   8   7         45.96         39.96         4.22 o                         
 -13   8   7         77.75         71.15         9.69 o                         
 -12   8   7        142.13        139.45         9.38 o                         
 -11   8   7         50.45         37.89         3.01 o                         
 -10   8   7        248.95        219.11         6.73 o                         
  -9   8   7        314.52        313.52         7.58 o                         
  -8   8   7        242.78        218.34        12.63 o                         
  -7   8   7        468.73        519.44        18.40 o                         
  -6   8   7        133.42        147.37         4.30 o                         
  -5   8   7        650.80        673.60        10.11 o                         
  -4   8   7         15.94         16.54         3.31 o                         
  -3   8   7        111.26        100.77         4.63 o                         
  -2   8   7          9.32         16.27         3.34 o                         
  -1   8   7         13.86         18.47         3.63 o                         
   0   8   7         21.55         20.85         4.65 o                         
   1   8   7        247.43        293.33         9.28 o                         
   2   8   7        193.52        225.44         8.18 o                         
   3   8   7        181.41        191.14        12.72 o                         
   4   8   7        100.03        105.41         5.24 o                         
   5   8   7         24.73         21.33         2.87 o                         
   6   8   7         84.06         77.94         7.86 o                         
   7   8   7        275.87        297.86        29.93 o                         
   8   8   7         83.66         85.34         8.26 o                         
   9   8   7        409.57        402.94        46.33 o                         
  10   8   7         21.72         25.94         6.12 o                         
  11   8   7         11.97          8.68         2.67 o                         
 -15   9   7          1.33          4.93         2.49 o                         
 -14   9   7         17.12         16.15         3.00 o                         
 -13   9   7         13.26          9.93         2.92 o                         
 -12   9   7        118.91         86.66         6.15 o                         
 -11   9   7         39.30         31.20         2.95 o                         
 -10   9   7        294.59        254.40         5.11 o                         
  -9   9   7        103.43        104.00         8.75 o                         
  -8   9   7        124.48        117.71         6.94 o                         
  -7   9   7        131.42        138.82         9.96 o                         
  -6   9   7         44.54         45.66         3.99 o                         
  -5   9   7         65.61         58.29         3.61 o                         
  -4   9   7        268.19        275.50         7.77 o                         
  -3   9   7          3.75          6.77         3.33 o                         
  -2   9   7        135.41        148.47         3.94 o                         
  -1   9   7         68.67         90.30         4.17 o                         
   0   9   7         27.99         32.83         4.72 o                         
   1   9   7        170.45        173.70         5.03 o                         
   2   9   7        172.76        186.05         5.40 o                         
   3   9   7        103.06         97.04        10.08 o                         
   4   9   7        167.74        211.69        12.20 o                         
   5   9   7        121.91        129.70         4.13 o                         
   6   9   7        115.34        108.27         8.96 o                         
   7   9   7         30.09         29.12         3.35 o                         
   8   9   7         51.26         31.00         4.20 o                         
   9   9   7         13.39          6.75         2.48 o                         
 -12  10   7         17.92         15.42         3.36 o                         
 -11  10   7         17.75         11.79         2.94 o                         
 -10  10   7        110.39         78.47         6.19 o                         
  -9  10   7        175.69        131.71        10.10 o                         
  -8  10   7          3.84          7.64         3.40 o                         
  -7  10   7         95.58        108.82         5.63 o                         
  -6  10   7          1.24          4.60         3.39 o                         
  -5  10   7         10.69          7.46         4.54 o                         
  -4  10   7         89.48         93.01         5.34 o                         
  -3  10   7        108.43         93.51         3.66 o                         
  -2  10   7          0.66          1.27         3.26 o                         
  -1  10   7         21.76         25.27         4.29 o                         
   0  10   7        117.59        105.93         4.73 o                         
   1  10   7         62.07         70.54         4.63 o                         
   2  10   7        258.78        236.36        17.92 o                         
   3  10   7        374.71        395.36        15.97 o                         
   4  10   7         22.92         29.00         3.88 o                         
   5  10   7        125.26        104.01        13.68 o                         
   6  10   7          7.07          7.40         2.77 o                         
  -7  11   7          6.81          3.98         3.21 o                         
  -6  11   7         27.78         23.84         3.70 o                         
  -5  11   7          1.70          6.86         4.82 o                         
  -4  11   7         48.29         43.96         3.81 o                         
  -3  11   7         15.75         10.88         3.43 o                         
  -2  11   7         40.71         40.13         4.54 o                         
  -1  11   7        133.39        112.39         5.06 o                         
   0  11   7         38.36         27.83         5.43 o                         
   1  11   7         31.43         26.91         4.30 o                         
 -23   0   8          8.62          9.43         3.93 o                         
 -22   0   8          0.59          7.99         7.19 o                         
 -21   0   8        116.02        134.07        13.81 o                         
 -20   0   8          9.19         12.25         3.21 o                         
 -19   0   8          1.09          4.74         3.16 o                         
 -18   0   8         19.98         12.70         3.57 o                         
 -17   0   8        243.47        282.29        41.29 o                         
 -16   0   8         63.79         86.76        10.66 o                         
 -15   0   8       1979.59       2215.44       322.88 o                         
 -14   0   8        993.72        990.20       140.49 o                         
 -13   0   8       3316.47       3659.71       523.07 o                         
 -12   0   8       1816.93       1813.83       311.95 o                         
 -11   0   8       1363.24       1290.66       146.37 o                         
 -10   0   8        309.91        314.33        37.64 o                         
  -9   0   8       4497.20       4885.50       365.46 o                         
  -8   0   8        895.65        917.93        74.25 o                         
  -7   0   8          8.58         21.51         5.27 o                         
  -6   0   8         73.76        365.58        44.56 o                         
  -5   0   8       2679.29       2510.05       135.22 o                         
  -4   0   8       3252.12       2949.76        18.69 o                         
  -2   0   8        472.26        551.17        26.40 o                         
  -1   0   8       6869.77       7539.13        46.42 o                         
   0   0   8         43.89         77.84         3.87 o                         
   1   0   8        895.10        846.01        34.20 o                         
   2   0   8        268.21        194.09        20.37 o                         
   3   0   8       1546.08       1457.67        65.10 o                         
   4   0   8        194.69        188.22        20.98 o                         
   5   0   8        521.59        435.32        30.01 o                         
   6   0   8        631.67        549.66        45.15 o                         
   7   0   8          3.22         46.06        12.52 o                         
   8   0   8       1789.60       1674.03       106.06 o                         
   9   0   8       2289.67       2346.15       193.95 o                         
  10   0   8        325.36        318.66        29.17 o                         
  11   0   8       1288.05       1230.12       128.45 o                         
  12   0   8          7.58         20.06         3.31 o                         
  13   0   8         68.36         64.25         9.17 o                         
  14   0   8         69.94         69.87         3.95 o                         
  15   0   8         25.82         21.86         3.64 o                         
  16   0   8         13.33          9.28         3.61 o                         
 -23   1   8          2.03          2.97         2.68 o                         
 -22   1   8         28.41         31.65         4.70 o                         
 -21   1   8         19.46         24.76         3.24 o                         
 -20   1   8         24.26         28.25         2.61 o                         
 -19   1   8          7.18          8.48         2.42 o                         
 -18   1   8          1.25          6.31         2.49 o                         
 -17   1   8          3.58          0.84         2.41 o                         
 -16   1   8        426.00        479.32        44.94 o                         
 -15   1   8        242.47        272.53        19.83 o                         
 -14   1   8       2286.84       2479.42       181.81 o                         
 -13   1   8        877.99        960.68        64.62 o                         
 -12   1   8        823.29        860.11        52.86 o                         
 -11   1   8        163.88        149.52         7.92 o                         
 -10   1   8        481.91        494.04        18.51 o                         
  -9   1   8         57.32         95.36         3.60 o                         
  -8   1   8       3464.87       3479.90       113.50 o                         
  -7   1   8        828.12       1054.03       107.94 o                         
  -6   1   8       3604.38       3235.48       134.50 o                         
  -5   1   8        612.19        626.40        54.80 o                         
  -4   1   8        650.37        612.73        10.39 o                         
  -3   1   8        367.23        315.66         6.15 o                         
  -2   1   8       3649.79       3612.80        59.49 o                         
  -1   1   8       2912.59       2731.78        59.21 o                         
   0   1   8       9540.67       9109.31        32.10 o                         
   1   1   8         19.44        236.00        58.33 o                         
   2   1   8       1300.31       1178.04        15.15 o                         
   3   1   8        163.88        110.84         4.59 o                         
   4   1   8        426.97        397.10         8.35 o                         
   5   1   8        983.62        890.74        17.56 o                         
   6   1   8        941.50       1010.77        25.20 o                         
   7   1   8         32.07        154.01        24.48 o                         
   8   1   8        332.29        336.83         9.86 o                         
   9   1   8        253.45        266.20         9.13 o                         
  10   1   8        504.69        478.91        17.05 o                         
  11   1   8        377.78        366.83        16.09 o                         
  12   1   8        550.74        537.64        26.33 o                         
  13   1   8         38.63         35.78         2.42 o                         
  14   1   8        122.87        121.03         6.04 o                         
  15   1   8         13.88         14.99         2.31 o                         
  16   1   8         28.24         18.99         2.24 o                         
 -23   2   8         16.68         13.30         2.36 o                         
 -22   2   8          0.80          3.56         2.31 o                         
 -21   2   8         30.52         32.78         2.58 o                         
 -20   2   8         21.55         16.90         2.48 o                         
 -19   2   8        189.38        215.11        20.48 o                         
 -18   2   8        335.55        345.91        33.62 o                         
 -17   2   8        545.75        601.92        63.21 o                         
 -16   2   8        136.93        163.75        13.23 o                         
 -15   2   8        133.29        135.32         8.24 o                         
 -14   2   8        150.85        145.55         7.98 o                         
 -13   2   8        527.02        570.87        37.38 o                         
 -12   2   8         49.78         73.27        12.94 o                         
 -11   2   8       1533.54       1606.87        79.54 o                         
 -10   2   8        808.43        820.94        53.05 o                         
  -9   2   8        571.04        501.90        25.43 o                         
  -8   2   8        221.77        197.08        17.89 o                         
  -7   2   8       1292.32       1167.58        48.17 o                         
  -6   2   8        347.64        326.29        10.63 o                         
  -5   2   8        698.40        590.99        50.71 o                         
  -4   2   8       2401.61       2492.24        85.37 o                         
  -3   2   8       2568.15       2506.98       101.89 o                         
  -2   2   8       2553.02       2509.18        50.01 o                         
  -1   2   8        982.24        856.30        14.84 o                         
   0   2   8        657.17        674.73         9.90 o                         
   1   2   8       1980.31       2030.55        37.82 o                         
   2   2   8          5.90          2.17         4.07 o                         
   3   2   8       3509.90       3357.83       132.21 o                         
   4   2   8        230.44        290.18        19.70 o                         
   5   2   8       1645.36       1667.42        58.39 o                         
   6   2   8        341.66        332.84        16.23 o                         
   7   2   8        407.86        399.09        16.82 o                         
   8   2   8          0.66          2.77         2.48 o                         
   9   2   8          2.35          5.15         2.46 o                         
  10   2   8          8.10         11.60         3.58 o                         
  11   2   8        415.53        432.31        18.10 o                         
  12   2   8         66.65         73.31         3.96 o                         
  13   2   8        226.07        194.09         9.02 o                         
  14   2   8         20.48         16.26         2.48 o                         
  15   2   8         54.53         42.62         2.49 o                         
 -22   3   8         89.22         80.54        10.70 o                         
 -21   3   8         33.03         30.48         6.45 o                         
 -20   3   8         45.74         55.37         7.84 o                         
 -19   3   8         28.27         26.05         3.07 o                         
 -18   3   8        165.34        157.60        12.87 o                         
 -17   3   8          2.72          4.97         2.36 o                         
 -16   3   8        421.61        481.90        44.89 o                         
 -15   3   8         11.29         13.71         3.13 o                         
 -14   3   8        236.09        258.67        22.05 o                         
 -13   3   8        194.22        185.19        18.79 o                         
 -12   3   8        264.03        277.63        16.83 o                         
 -11   3   8        469.19        502.98        34.41 o                         
 -10   3   8        380.25        352.48        18.55 o                         
  -9   3   8        153.34        115.78         7.72 o                         
  -8   3   8       1544.24       1320.63        56.43 o                         
  -7   3   8        535.72        514.91        16.24 o                         
  -6   3   8        941.94        974.01        16.44 o                         
  -5   3   8       2212.19       2332.67        43.83 o                         
  -4   3   8        360.14        271.74         6.96 o                         
  -3   3   8        462.24        400.37         8.06 o                         
  -2   3   8        459.10        461.10        30.72 o                         
  -1   3   8         42.48         87.39        15.80 o                         
   0   3   8        402.86        456.45         8.55 o                         
   1   3   8       1710.34       1759.34        40.31 o                         
   2   3   8       2303.67       2153.36        49.93 o                         
   3   3   8        217.70        215.68         3.89 o                         
   4   3   8       1864.98       1872.06        72.75 o                         
   5   3   8         58.54         47.76         5.28 o                         
   6   3   8        926.76        970.41        53.69 o                         
   7   3   8        504.77        552.19        34.45 o                         
   8   3   8        366.27        434.23        32.74 o                         
   9   3   8          8.03         23.64         6.82 o                         
  10   3   8         63.90         61.51         6.07 o                         
  11   3   8         35.87         34.04         3.09 o                         
  12   3   8         27.66         27.31         2.92 o                         
  13   3   8         10.71          9.30         2.61 o                         
  14   3   8         59.21         56.66         3.09 o                         
  15   3   8          9.03          6.43         2.72 o                         
 -22   4   8          8.14          8.53         2.61 o                         
 -21   4   8         25.29         17.13         3.90 o                         
 -20   4   8         14.66          9.54         2.54 o                         
 -19   4   8        149.65        170.43        28.64 o                         
 -18   4   8          1.48          4.19         2.48 o                         
 -17   4   8        182.08        184.45        22.40 o                         
 -16   4   8         19.97         22.42         4.62 o                         
 -15   4   8         49.39         48.67         5.64 o                         
 -14   4   8        179.85        204.74        17.54 o                         
 -13   4   8        336.71        381.18        34.29 o                         
 -12   4   8        216.11        211.93        18.49 o                         
 -11   4   8        211.74        225.99        16.63 o                         
 -10   4   8        127.83        121.31         4.13 o                         
  -9   4   8         26.38         22.79         3.66 o                         
  -8   4   8        885.36        840.22        16.22 o                         
  -7   4   8       1809.29       1741.72        59.98 o                         
  -6   4   8         87.30         89.04        13.90 o                         
  -5   4   8       2079.08       2079.25        68.86 o                         
  -4   4   8        230.69        236.34         4.89 o                         
  -3   4   8         32.87         47.09         4.23 o                         
  -2   4   8        356.33        372.17        12.57 o                         
  -1   4   8       1391.12       1326.57        42.19 o                         
   0   4   8        559.24        547.33        12.84 o                         
   1   4   8        452.93        468.01        33.50 o                         
   2   4   8         17.52         16.27         4.34 o                         
   3   4   8        377.91        427.80        16.19 o                         
   4   4   8        724.36        744.64        30.67 o                         
   5   4   8       1578.50       1673.16        85.25 o                         
   6   4   8        645.65        669.09        38.67 o                         
   7   4   8        370.47        421.12        35.24 o                         
   8   4   8         51.00         56.92         5.74 o                         
   9   4   8         38.81         52.41         6.15 o                         
  10   4   8         40.77         36.26         4.90 o                         
  11   4   8          4.13         13.26         2.88 o                         
  12   4   8         73.12         73.03        10.36 o                         
  13   4   8        121.22        117.23        12.38 o                         
  14   4   8         25.37         24.66         4.70 o                         
 -21   5   8          0.42          0.68         2.50 o                         
 -20   5   8         22.60         18.58         2.70 o                         
 -19   5   8          3.19          9.32         2.65 o                         
 -18   5   8        101.35         96.56        13.18 o                         
 -17   5   8          2.28          8.52         2.76 o                         
 -16   5   8        141.97        155.71        17.92 o                         
 -15   5   8         49.20         49.70         4.78 o                         
 -14   5   8         39.32         53.59         5.73 o                         
 -13   5   8        206.49        224.41        21.60 o                         
 -12   5   8          1.54          3.96         5.04 o                         
 -11   5   8         45.28         53.73         9.17 o                         
 -10   5   8        436.46        391.45        14.79 o                         
  -9   5   8          0.72          0.57         3.43 o                         
  -8   5   8        429.74        422.49        10.73 o                         
  -7   5   8         71.12         63.16         4.32 o                         
  -6   5   8        129.89        138.91         5.81 o                         
  -5   5   8          8.85        175.55        48.44 o                         
  -4   5   8       2691.60       2683.90        12.21 o                         
  -3   5   8        167.75        280.02        56.40 o                         
  -2   5   8       2623.66       2685.64        16.47 o                         
  -1   5   8          0.28          5.53         4.20 o                         
   0   5   8          2.09          7.00         4.54 o                         
   1   5   8        370.38        386.78        20.91 o                         
   2   5   8        190.66        201.90        10.57 o                         
   3   5   8        732.83        790.69        41.92 o                         
   4   5   8        805.21        774.12        53.06 o                         
   5   5   8         23.51         21.79         3.27 o                         
   6   5   8         31.00         24.66         2.94 o                         
   7   5   8         61.44         53.86         4.20 o                         
   8   5   8         55.57         75.06         7.28 o                         
   9   5   8          1.27          8.29         3.40 o                         
  10   5   8        265.97        296.66        31.39 o                         
  11   5   8          0.76          4.50         3.32 o                         
  12   5   8         45.63         45.56         6.22 o                         
  13   5   8         94.59         70.51         8.03 o                         
  14   5   8         11.87          9.59         2.77 o                         
 -20   6   8          0.10         -0.69         2.41 o                         
 -19   6   8         15.79         21.89         3.59 o                         
 -18   6   8          0.01          5.73         2.57 o                         
 -17   6   8          6.12          6.40         2.55 o                         
 -16   6   8          8.69          6.45         2.43 o                         
 -15   6   8         33.19         34.77         4.51 o                         
 -14   6   8         46.92         34.82         3.13 o                         
 -13   6   8         48.56         55.54         3.65 o                         
 -12   6   8          0.73          2.30         3.75 o                         
 -11   6   8          0.37          2.95         3.85 o                         
 -10   6   8          4.66          6.92         3.35 o                         
  -9   6   8         76.86         68.01         3.53 o                         
  -8   6   8        301.38        315.10         5.54 o                         
  -7   6   8        670.37        647.34         6.84 o                         
  -6   6   8         96.51        102.68         3.91 o                         
  -5   6   8       1188.39       1248.55        19.53 o                         
  -4   6   8        692.42        733.57        14.82 o                         
  -3   6   8       1225.89       1241.55        20.00 o                         
  -2   6   8        163.20        224.68        18.08 o                         
  -1   6   8          2.92          4.97         3.77 o                         
   0   6   8        531.68        549.71        12.00 o                         
   1   6   8          4.31         10.21         5.09 o                         
   2   6   8         32.08         30.29         4.21 o                         
   3   6   8        152.27        166.17         9.30 o                         
   4   6   8          2.46          4.84         3.40 o                         
   5   6   8          3.55         12.76         3.46 o                         
   6   6   8        159.07        176.40        14.54 o                         
   7   6   8         54.05         59.75         3.05 o                         
   8   6   8        139.52        141.92        10.05 o                         
   9   6   8         68.61         64.31         6.01 o                         
  10   6   8          0.07          0.66         2.77 o                         
  11   6   8         66.39         67.31         6.43 o                         
  12   6   8          1.74          5.24         3.65 o                         
  13   6   8         10.52          7.19         2.90 o                         
 -18   7   8          3.45          3.70         2.51 o                         
 -17   7   8          0.00          0.30         2.58 o                         
 -16   7   8          0.16         -1.30         2.54 o                         
 -15   7   8          3.02          1.69         2.76 o                         
 -14   7   8          3.58          7.37         2.98 o                         
 -13   7   8          0.76          3.48         3.25 o                         
 -12   7   8        105.39         99.87         6.70 o                         
 -11   7   8          8.09          6.12         4.53 o                         
 -10   7   8          4.15          8.93         3.37 o                         
  -9   7   8         23.52         17.07         2.93 o                         
  -8   7   8         54.62         71.67         3.35 o                         
  -7   7   8        176.77        199.74        12.08 o                         
  -6   7   8       1202.72       1257.56        22.80 o                         
  -5   7   8         12.11         11.92         4.73 o                         
  -4   7   8         79.05         66.61         3.74 o                         
  -3   7   8        127.96        142.94         7.47 o                         
  -2   7   8        361.68        380.49        11.14 o                         
  -1   7   8         32.64         77.50        25.61 o                         
   0   7   8          4.08          9.43         5.48 o                         
   1   7   8          2.85         -2.39         4.74 o                         
   2   7   8        144.15        171.80        15.14 o                         
   3   7   8          5.96          4.69         3.62 o                         
   4   7   8         62.38         49.90         3.70 o                         
   5   7   8        136.42        122.13        12.97 o                         
   6   7   8        137.42        132.48        18.58 o                         
   7   7   8         43.19         35.39         3.18 o                         
   8   7   8          1.46          8.39         3.78 o                         
   9   7   8         35.74         45.73         5.26 o                         
  10   7   8          3.58          5.08         4.15 o                         
  11   7   8          8.23         14.70         2.66 o                         
 -17   8   8          0.62          1.01         2.52 o                         
 -16   8   8          1.89          7.68         3.48 o                         
 -15   8   8         14.47          9.51         3.37 o                         
 -14   8   8         10.64          6.32         2.77 o                         
 -13   8   8          5.40          8.31         3.11 o                         
 -12   8   8          0.01          8.05         2.67 o                         
 -11   8   8         52.87         49.19         4.83 o                         
 -10   8   8         31.32         28.51         2.81 o                         
  -9   8   8        163.75        139.88         5.04 o                         
  -8   8   8        202.27        207.37         4.17 o                         
  -7   8   8         42.42         35.43         3.61 o                         
  -6   8   8        399.70        351.24         4.89 o                         
  -5   8   8         47.44         40.11         3.58 o                         
  -4   8   8        872.82        916.58        21.86 o                         
  -3   8   8         61.38         63.13         5.41 o                         
  -2   8   8        104.47         85.27         5.68 o                         
  -1   8   8          0.56         12.72         4.67 o                         
   0   8   8        137.50        152.66         6.76 o                         
   1   8   8         80.04         79.43        11.52 o                         
   2   8   8          2.01         10.69         6.22 o                         
   3   8   8         35.53         46.84         5.72 o                         
   4   8   8         15.35         19.22         3.61 o                         
   5   8   8         30.12         32.60         3.11 o                         
   6   8   8          3.78          4.90         2.97 o                         
   7   8   8          1.89          5.61         3.05 o                         
   8   8   8         28.95         36.16         6.45 o                         
   9   8   8          0.39         -0.51         2.67 o                         
  10   8   8          1.88          3.50         3.25 o                         
 -15   9   8          0.02          2.09         2.48 o                         
 -14   9   8          3.01          4.89         2.57 o                         
 -13   9   8         47.52         31.50         2.88 o                         
 -12   9   8         36.19         17.57         2.88 o                         
 -11   9   8         13.60         21.87         2.97 o                         
 -10   9   8          0.50          8.25         2.80 o                         
  -9   9   8         18.43         10.50         2.74 o                         
  -8   9   8         73.45         64.90         4.95 o                         
  -7   9   8         26.11         20.34         3.65 o                         
  -6   9   8          3.21          5.47         4.04 o                         
  -5   9   8         44.37         28.41         3.42 o                         
  -4   9   8         10.56         14.68         3.44 o                         
  -3   9   8        322.05        298.84         8.38 o                         
  -2   9   8         58.23         58.43         3.78 o                         
  -1   9   8         93.21         84.93         4.68 o                         
   0   9   8         75.61         76.25         5.20 o                         
   1   9   8        208.85        195.36         5.52 o                         
   2   9   8          5.27          7.45         4.36 o                         
   3   9   8         57.16         64.92         4.94 o                         
   4   9   8          7.49          9.42         3.18 o                         
   5   9   8          8.73          8.36         3.34 o                         
   6   9   8          1.21          2.55         2.82 o                         
   7   9   8         23.90         26.30         6.21 o                         
 -12  10   8          0.02          1.95         2.75 o                         
 -11  10   8          6.12          0.89         2.87 o                         
 -10  10   8          3.51          1.66         2.66 o                         
  -9  10   8          0.49          2.92         2.75 o                         
  -8  10   8         37.88         32.92         8.70 o                         
  -7  10   8          0.49          3.93         3.13 o                         
  -6  10   8         12.34         13.23         5.46 o                         
  -5  10   8         14.30          7.38         3.37 o                         
  -4  10   8         10.09         16.22         4.69 o                         
  -3  10   8          0.82          0.98         3.40 o                         
  -2  10   8         11.97         11.56         4.12 o                         
  -1  10   8          0.02          4.06         4.58 o                         
   0  10   8          0.03         -1.63         4.08 o                         
   1  10   8         13.90         20.75         4.33 o                         
   2  10   8          2.54          6.02         4.29 o                         
   3  10   8          5.80          4.77         4.46 o                         
   4  10   8         15.33         14.49         3.60 o                         
  -5  11   8          9.84          7.91         3.34 o                         
  -4  11   8          2.60          8.59         3.61 o                         
  -3  11   8         14.39          7.57         4.20 o                         
  -2  11   8          1.15          5.06         4.07 o                         
 -23   1   9          2.38          3.59         2.64 o                         
 -22   1   9          2.85          8.48         2.81 o                         
 -21   1   9          1.62          4.83         3.69 o                         
 -20   1   9          5.46          5.37         2.64 o                         
 -19   1   9         25.05         27.74         3.37 o                         
 -18   1   9          9.04         15.87         2.47 o                         
 -17   1   9          0.55          1.73         2.57 o                         
 -16   1   9         13.66         14.42         2.52 o                         
 -15   1   9          3.52         28.86         5.36 o                         
 -14   1   9         31.75         35.14         4.79 o                         
 -13   1   9        186.38        183.11        10.80 o                         
 -12   1   9        530.58        555.88        30.20 o                         
 -11   1   9        312.40        337.52        17.96 o                         
 -10   1   9          0.50         37.54         7.20 o                         
  -9   1   9        566.45        543.76        20.53 o                         
  -8   1   9        273.13        277.08        15.71 o                         
  -7   1   9         55.16         36.69         4.09 o                         
  -6   1   9       1036.55        936.18        37.04 o                         
  -5   1   9       1178.76       1196.58        30.17 o                         
  -4   1   9         33.94         48.72         3.83 o                         
  -3   1   9         10.01         85.80         6.06 o                         
  -2   1   9        234.28        249.85         9.74 o                         
  -1   1   9          8.18         11.32         3.44 o                         
   0   1   9          6.40         24.08         3.15 o                         
   1   1   9        613.31        705.25        13.79 o                         
   2   1   9        693.79        696.03        16.95 o                         
   3   1   9         54.87         63.78         3.36 o                         
   4   1   9        128.67        116.27         5.10 o                         
   5   1   9        112.16        125.55         5.10 o                         
   6   1   9         18.62         25.97         2.88 o                         
   7   1   9        777.64        762.79        30.52 o                         
   8   1   9        172.35        164.75         4.97 o                         
   9   1   9          0.65          3.48         2.41 o                         
  10   1   9        164.16        162.24         8.16 o                         
  11   1   9         62.81         59.59         3.92 o                         
  12   1   9        130.92        109.23         6.75 o                         
  13   1   9         76.67         67.23         4.15 o                         
  14   1   9          1.61          6.04         2.25 o                         
  15   1   9         14.31         11.17         2.30 o                         
 -23   2   9          3.89          2.79         2.35 o                         
 -22   2   9          2.64          2.18         2.28 o                         
 -21   2   9          2.20          2.75         2.56 o                         
 -20   2   9         10.29          7.07         2.36 o                         
 -19   2   9          0.91          6.28         2.47 o                         
 -18   2   9         50.73         59.79         7.19 o                         
 -17   2   9        255.40        274.44        23.32 o                         
 -16   2   9          2.50         12.27         2.68 o                         
 -15   2   9        290.98        318.16        22.08 o                         
 -14   2   9         23.92         38.61         3.50 o                         
 -13   2   9         58.66         55.14         3.13 o                         
 -12   2   9        779.62        837.56        51.12 o                         
 -11   2   9        448.46        522.55        23.29 o                         
 -10   2   9          1.09         66.99        10.34 o                         
  -9   2   9       1025.67       1013.19        47.46 o                         
  -8   2   9         98.54        110.71         4.71 o                         
  -7   2   9         16.96         26.40         3.91 o                         
  -6   2   9       1781.23       1836.76        82.59 o                         
  -5   2   9        161.40        190.23         9.12 o                         
  -4   2   9          2.61          4.70         3.76 o                         
  -3   2   9        488.21        427.17        11.30 o                         
  -2   2   9       2130.09       2282.62        39.57 o                         
  -1   2   9          5.22          8.17         3.37 o                         
   0   2   9        379.83        409.47         6.36 o                         
   1   2   9         45.05         78.68         7.02 o                         
   2   2   9       1232.66       1169.89        65.53 o                         
   3   2   9        597.02        603.98        33.92 o                         
   4   2   9        146.71        158.40        17.15 o                         
   5   2   9         54.00         58.52         3.62 o                         
   6   2   9         92.61        106.09         4.80 o                         
   7   2   9         23.58         32.99         3.47 o                         
   8   2   9        355.82        364.83        21.12 o                         
   9   2   9         24.95         37.09         5.74 o                         
  10   2   9         26.17         40.87         2.89 o                         
  11   2   9         65.13         54.79         4.70 o                         
  12   2   9          4.07          1.38         2.31 o                         
  13   2   9         23.88         21.72         2.49 o                         
  14   2   9          0.65          3.32         2.33 o                         
 -22   3   9         11.36          7.79         2.37 o                         
 -21   3   9          0.04          0.87         2.18 o                         
 -20   3   9         57.39         61.41         6.20 o                         
 -19   3   9          0.09          1.28         2.31 o                         
 -18   3   9         53.64         65.39         6.18 o                         
 -17   3   9         16.73         18.78         2.43 o                         
 -16   3   9          0.60          1.06         2.54 o                         
 -15   3   9         89.55        116.93        10.70 o                         
 -14   3   9         45.67         52.22         4.05 o                         
 -13   3   9          1.07          5.98         2.91 o                         
 -12   3   9        455.01        459.40        38.09 o                         
 -11   3   9          3.32         17.99         3.42 o                         
 -10   3   9        303.89        329.56        16.18 o                         
  -9   3   9         36.79         71.40         5.67 o                         
  -8   3   9        879.91        943.02        20.90 o                         
  -7   3   9          1.19          3.15         4.63 o                         
  -6   3   9        216.97        221.99         4.70 o                         
  -5   3   9        175.53        241.83         6.96 o                         
  -4   3   9        484.36        549.78         8.12 o                         
  -3   3   9       1016.62       1044.31        33.05 o                         
  -2   3   9       1167.56       1114.38        20.33 o                         
  -1   3   9        131.90        109.46         4.46 o                         
   0   3   9       3034.14       3283.19        60.53 o                         
   1   3   9       1135.91       1200.97        25.83 o                         
   2   3   9        175.87        225.44        14.57 o                         
   3   3   9        273.92        284.79        16.80 o                         
   4   3   9        546.70        529.02        32.63 o                         
   5   3   9         65.48         61.97         3.95 o                         
   6   3   9        268.85        274.96        17.54 o                         
   7   3   9         18.35         31.55         4.22 o                         
   8   3   9          1.23          4.69         2.71 o                         
   9   3   9        178.98        174.22        18.72 o                         
  10   3   9         17.36         21.93         4.62 o                         
  11   3   9         18.54         22.51         2.75 o                         
  12   3   9         60.42         58.28         7.78 o                         
  13   3   9          8.86         11.47         2.86 o                         
  14   3   9         35.31         22.99         3.66 o                         
 -22   4   9          5.94          4.60         2.51 o                         
 -21   4   9         19.62         19.29         2.77 o                         
 -20   4   9         15.08         16.05         2.93 o                         
 -19   4   9         21.19         16.40         2.69 o                         
 -18   4   9          1.98          4.27         2.62 o                         
 -17   4   9         47.53         47.54         5.29 o                         
 -16   4   9          0.82          5.73         2.56 o                         
 -15   4   9         27.66         41.12         5.27 o                         
 -14   4   9        164.82        156.27        12.44 o                         
 -13   4   9         31.16         62.27        11.02 o                         
 -12   4   9         23.10         26.07         3.23 o                         
 -11   4   9        263.78        255.19        19.04 o                         
 -10   4   9          4.08          4.88         3.86 o                         
  -9   4   9        730.77        687.20        36.76 o                         
  -8   4   9         30.86         23.71         3.82 o                         
  -7   4   9        167.87        181.69         8.37 o                         
  -6   4   9        136.01        129.90         6.15 o                         
  -5   4   9        308.84        356.43        14.52 o                         
  -4   4   9         74.40         80.66         4.96 o                         
  -3   4   9        991.75        997.19        36.63 o                         
  -2   4   9        283.25        355.30        13.19 o                         
  -1   4   9       1121.41       1097.56        22.88 o                         
   0   4   9          6.02         11.24         4.68 o                         
   1   4   9        978.88        987.37        68.28 o                         
   2   4   9          4.60          3.19         3.51 o                         
   3   4   9        829.60        830.54        50.13 o                         
   4   4   9         18.03         12.31         3.53 o                         
   5   4   9        627.98        742.81        41.86 o                         
   6   4   9         11.73         13.41         2.97 o                         
   7   4   9        104.49        106.89        11.88 o                         
   8   4   9        221.01        237.08        25.52 o                         
   9   4   9         31.75         28.83         2.86 o                         
  10   4   9         95.02         89.38         7.86 o                         
  11   4   9         43.74         50.70         6.13 o                         
  12   4   9         12.75         13.24         4.36 o                         
  13   4   9         43.22         39.81         5.23 o                         
 -21   5   9          0.22          1.27         2.34 o                         
 -20   5   9          9.56          8.92         3.20 o                         
 -19   5   9         54.56         41.51         7.31 o                         
 -18   5   9         48.36         56.35         8.12 o                         
 -17   5   9        124.98        138.99        19.98 o                         
 -16   5   9        109.90        114.13        14.11 o                         
 -15   5   9         22.69         31.10         4.39 o                         
 -14   5   9        142.12        127.33        11.61 o                         
 -13   5   9         29.91         33.11         4.47 o                         
 -12   5   9         99.95        127.16         7.24 o                         
 -11   5   9        133.70        114.67         8.55 o                         
 -10   5   9        440.96        483.68        23.15 o                         
  -9   5   9        152.12        150.09         3.80 o                         
  -8   5   9        251.48        264.67         8.43 o                         
  -7   5   9          0.18          2.85         3.83 o                         
  -6   5   9        165.92        169.35         4.44 o                         
  -5   5   9        102.60        122.26         7.12 o                         
  -4   5   9       1754.46       1802.00        47.05 o                         
  -3   5   9        500.69        521.30         9.72 o                         
  -2   5   9        355.70        392.80        11.86 o                         
  -1   5   9          0.43          1.89         4.46 o                         
   0   5   9        271.28        336.08        19.72 o                         
   1   5   9          8.01         24.13         5.42 o                         
   2   5   9       1959.03       2011.19       143.18 o                         
   3   5   9         25.47         16.57        10.72 o                         
   4   5   9        578.50        576.59        29.41 o                         
   5   5   9         66.03         81.93         4.49 o                         
   6   5   9        191.84        201.05        14.81 o                         
   7   5   9        164.90        141.36        12.44 o                         
   8   5   9        112.98        136.21        14.41 o                         
   9   5   9          0.51          5.17         2.79 o                         
  10   5   9         31.53         40.76         6.84 o                         
  11   5   9          1.10         -0.85         2.63 o                         
  12   5   9         49.96         46.02         6.31 o                         
  13   5   9          1.10          3.70         2.65 o                         
 -20   6   9         23.03         18.67         2.76 o                         
 -19   6   9         15.62         12.92         3.15 o                         
 -18   6   9          7.43          5.44         2.60 o                         
 -17   6   9         48.42         47.96         7.23 o                         
 -16   6   9         35.02         31.62         2.90 o                         
 -15   6   9        224.61        212.37         6.88 o                         
 -14   6   9         22.30         29.80         2.96 o                         
 -13   6   9        488.28        432.72        23.10 o                         
 -12   6   9         26.40         13.34         3.62 o                         
 -11   6   9         89.51         88.82         5.48 o                         
 -10   6   9          0.93          3.94         3.66 o                         
  -9   6   9        243.76        296.69        13.67 o                         
  -8   6   9         83.30         75.07         3.68 o                         
  -7   6   9       1849.90       1874.30        43.32 o                         
  -6   6   9        242.17        256.47         7.01 o                         
  -5   6   9         27.32         33.34         3.96 o                         
  -4   6   9        992.93       1042.76        30.14 o                         
  -3   6   9         97.06        103.37         4.44 o                         
  -2   6   9          4.05         20.77         4.18 o                         
  -1   6   9       1595.78       1826.35        79.35 o                         
   0   6   9         22.16         20.94         5.26 o                         
   1   6   9       1212.95       1347.22        97.23 o                         
   2   6   9         31.36         34.14         5.07 o                         
   3   6   9         13.14         25.65         4.15 o                         
   4   6   9         28.50         31.63         8.96 o                         
   5   6   9        256.64        284.94        20.45 o                         
   6   6   9         61.09         67.23         5.89 o                         
   7   6   9        550.16        577.08        54.73 o                         
   8   6   9          2.17          6.42         2.80 o                         
   9   6   9         55.59         57.21         6.78 o                         
  10   6   9         22.63         26.02         2.94 o                         
  11   6   9         53.13         52.83        12.21 o                         
  12   6   9          9.76          9.08         2.81 o                         
 -18   7   9         25.57         32.50         6.57 o                         
 -17   7   9          5.68          8.67         2.71 o                         
 -16   7   9         12.61         11.31         2.79 o                         
 -15   7   9          0.31          2.75         3.24 o                         
 -14   7   9        134.51        102.51         8.14 o                         
 -13   7   9         15.30         13.62         4.16 o                         
 -12   7   9        510.80        486.21         6.01 o                         
 -11   7   9        162.02        136.50         4.53 o                         
 -10   7   9        356.00        335.76         5.38 o                         
  -9   7   9          4.94         16.57         7.02 o                         
  -8   7   9        125.22        115.90         3.40 o                         
  -7   7   9         75.36         74.04         3.90 o                         
  -6   7   9        708.00        716.85         5.82 o                         
  -5   7   9        955.95        910.19        15.73 o                         
  -4   7   9        999.06       1100.70        54.32 o                         
  -3   7   9        105.57        134.73        17.61 o                         
  -2   7   9         15.32         56.51         4.15 o                         
  -1   7   9         17.63         24.61         4.13 o                         
   0   7   9          2.83         17.26         4.70 o                         
   1   7   9        533.32        552.87        35.41 o                         
   2   7   9        255.98        265.53        19.28 o                         
   3   7   9         28.25         43.37        11.40 o                         
   4   7   9        191.24        214.98        33.82 o                         
   5   7   9          0.46          3.77         3.18 o                         
   6   7   9        210.01        206.29        22.70 o                         
   7   7   9         44.87         44.40         4.48 o                         
   8   7   9        297.94        277.30        30.00 o                         
   9   7   9          7.11          9.51         2.91 o                         
  10   7   9         97.78         99.29        13.11 o                         
 -17   8   9          3.75          6.02         2.51 o                         
 -16   8   9          2.62          4.95         3.30 o                         
 -15   8   9         30.83         22.51         4.59 o                         
 -14   8   9         42.43         37.94         3.39 o                         
 -13   8   9        162.91        137.55        13.69 o                         
 -12   8   9         48.06         45.98         2.92 o                         
 -11   8   9         42.55         28.66         2.99 o                         
 -10   8   9         42.40         45.03         2.82 o                         
  -9   8   9        208.78        194.76         3.41 o                         
  -8   8   9         18.33         15.98         3.46 o                         
  -7   8   9        863.67        888.42        10.01 o                         
  -6   8   9         33.01         42.68         3.83 o                         
  -5   8   9        551.43        511.22        26.72 o                         
  -4   8   9          2.45          5.93         3.51 o                         
  -3   8   9        135.45        161.42        15.36 o                         
  -2   8   9          2.15          4.15         3.71 o                         
  -1   8   9         62.96        128.02        22.98 o                         
   0   8   9         86.26         96.66        16.70 o                         
   1   8   9         67.22         83.63        10.70 o                         
   2   8   9        102.58         91.33         8.21 o                         
   3   8   9         45.33         36.92         3.60 o                         
   4   8   9         76.94         68.55         8.28 o                         
   5   8   9        155.25        153.57        57.96 o                         
   6   8   9          7.63          7.55         6.64 o                         
   7   8   9        228.28        240.90        25.20 o                         
   8   8   9          1.84          1.10         2.61 o                         
 -14   9   9         15.72         13.22         3.69 o                         
 -13   9   9         12.43          5.14         3.61 o                         
 -12   9   9         83.56         69.42         4.74 o                         
 -11   9   9          0.50          5.03         2.86 o                         
 -10   9   9         43.26         42.28         4.06 o                         
  -9   9   9         54.75         52.66         4.26 o                         
  -8   9   9        169.30        142.82         7.62 o                         
  -7   9   9          9.10         10.73         4.18 o                         
  -6   9   9        418.31        372.32         5.17 o                         
  -5   9   9         44.77         42.54         3.72 o                         
  -4   9   9         70.64         82.56         3.85 o                         
  -3   9   9        149.82        138.54        11.11 o                         
  -2   9   9         98.71        112.40        13.35 o                         
  -1   9   9         79.40         65.26         4.87 o                         
   0   9   9        282.23        270.31        25.00 o                         
   1   9   9         13.95         16.93         5.26 o                         
   2   9   9         86.10         96.04        14.09 o                         
   3   9   9         41.01         32.42         3.97 o                         
   4   9   9        135.91        128.79        19.16 o                         
   5   9   9         39.47         41.76        10.93 o                         
   6   9   9         82.20         70.07        35.17 o                         
 -11  10   9         14.29         13.45         2.74 o                         
 -10  10   9          1.22          7.46         2.74 o                         
  -9  10   9         49.47         44.08         5.01 o                         
  -8  10   9         10.74          3.93         3.69 o                         
  -7  10   9         94.24         87.37        14.33 o                         
  -6  10   9         54.50         52.37         6.29 o                         
  -5  10   9        175.20        131.00         4.45 o                         
  -4  10   9         19.31         14.44         3.36 o                         
  -3  10   9         41.78         38.05         4.01 o                         
  -2  10   9          0.81          5.74         4.10 o                         
  -1  10   9         35.06         38.68         4.35 o                         
   0  10   9          0.31         -6.89         7.37 o                         
   1  10   9        207.53        173.19         6.47 o                         
   2  10   9         37.71         43.95         4.86 o                         
   3  10   9        145.92        112.33        12.94 o                         
 -23   0  10         29.67         11.45         5.59 o                         
 -22   0  10          0.58         12.13         7.27 o                         
 -21   0  10         63.52         62.11        13.66 o                         
 -20   0  10         25.08         32.99         9.78 o                         
 -19   0  10        694.05        733.31       191.15 o                         
 -18   0  10         99.80        167.17        49.71 o                         
 -17   0  10        502.15        526.64       158.71 o                         
 -16   0  10        175.04        220.71        64.37 o                         
 -15   0  10        200.48        225.26        55.24 o                         
 -14   0  10         18.47         29.04         4.22 o                         
 -13   0  10        471.08        529.42        83.42 o                         
 -12   0  10        931.13        938.02       138.74 o                         
 -11   0  10       1599.76       1652.47       212.03 o                         
 -10   0  10        278.04        360.48        51.22 o                         
  -9   0  10          4.16         15.96         9.00 o                         
  -8   0  10        488.96        471.73        50.63 o                         
  -7   0  10        714.99        788.94        63.15 o                         
  -6   0  10        590.82        846.51        12.09 o                         
  -4   0  10        317.03       1142.14       165.47 o                         
  -3   0  10       7567.17       7896.51       175.87 o                         
  -2   0  10         43.91         84.94         4.97 o                         
  -1   0  10          5.06         50.50         4.23 o                         
   0   0  10        103.55         95.18         3.64 o                         
   1   0  10        891.71        862.16        29.99 o                         
   2   0  10        348.17        454.79        18.69 o                         
   3   0  10        150.96        209.21        17.36 o                         
   4   0  10         53.02         75.28         8.98 o                         
   5   0  10         22.47         21.19         3.70 o                         
   6   0  10        410.34        397.86        31.85 o                         
   7   0  10       1477.01       1431.67       174.88 o                         
   8   0  10         68.12         72.63        13.23 o                         
   9   0  10       2275.11       2211.61       228.68 o                         
  10   0  10        220.92        241.77        27.84 o                         
  11   0  10        513.83        426.63        55.69 o                         
  12   0  10         27.63         30.38         3.92 o                         
  13   0  10        176.13        145.12        15.03 o                         
  14   0  10          9.06         10.69         3.69 o                         
 -23   1  10          4.01          8.32         2.62 o                         
 -22   1  10         33.72         32.52         4.13 o                         
 -21   1  10          7.03         19.56         2.82 o                         
 -20   1  10         82.95         90.79        10.36 o                         
 -19   1  10          8.23         28.33         4.82 o                         
 -18   1  10        334.38        359.61        43.64 o                         
 -17   1  10          5.95         46.79         9.50 o                         
 -16   1  10        442.75        488.01        59.13 o                         
 -15   1  10         88.94        111.73        15.70 o                         
 -14   1  10        356.08        430.33        40.35 o                         
 -13   1  10          1.58         13.93         3.03 o                         
 -12   1  10        159.73        186.12        20.19 o                         
 -11   1  10         51.35         63.86         7.68 o                         
 -10   1  10        301.19        284.29        18.29 o                         
  -9   1  10         49.56        139.71        12.36 o                         
  -8   1  10       2603.48       2513.57       136.71 o                         
  -7   1  10          0.18        161.59        13.00 o                         
  -6   1  10       3346.06       3357.38       117.14 o                         
  -5   1  10        466.19        537.67        20.45 o                         
  -4   1  10       2187.15       2161.89        41.04 o                         
  -3   1  10        789.58        993.95        24.18 o                         
  -2   1  10       2843.35       2807.67        50.51 o                         
  -1   1  10        175.27        337.94        12.62 o                         
   0   1  10       2032.38       1901.17        30.32 o                         
   1   1  10         59.42         69.79         3.40 o                         
   2   1  10        499.92        453.98        10.27 o                         
   3   1  10        474.24        444.28        14.08 o                         
   4   1  10        137.05        173.73         7.03 o                         
   5   1  10         48.25         66.99         5.52 o                         
   6   1  10        488.08        548.07        26.03 o                         
   7   1  10         83.18        109.82         6.88 o                         
   8   1  10       1071.31       1054.52        56.75 o                         
   9   1  10         61.90         82.22         7.68 o                         
  10   1  10        626.88        587.99        42.58 o                         
  11   1  10         73.62         65.94         5.01 o                         
  12   1  10        249.74        230.60        13.48 o                         
  13   1  10          2.05          6.27         2.30 o                         
  14   1  10         77.44         50.60         3.21 o                         
 -22   2  10          2.12          5.21         2.29 o                         
 -21   2  10         37.62         38.62         5.71 o                         
 -20   2  10          0.43          5.98         2.78 o                         
 -19   2  10         55.89         63.23         7.14 o                         
 -18   2  10         12.27         28.08         2.78 o                         
 -17   2  10        252.90        288.57        24.06 o                         
 -16   2  10         72.34         80.45         6.70 o                         
 -15   2  10        488.24        549.16        43.91 o                         
 -14   2  10          2.44          8.71         2.47 o                         
 -13   2  10        358.95        374.44        22.90 o                         
 -12   2  10         13.36        154.80        17.08 o                         
 -11   2  10       1582.44       1704.63       101.14 o                         
 -10   2  10         80.81        239.61        23.22 o                         
  -9   2  10       1726.37       1793.29        86.43 o                         
  -8   2  10         84.18        238.50        27.61 o                         
  -7   2  10       2022.43       2038.58       113.09 o                         
  -6   2  10          2.19         28.58         3.72 o                         
  -5   2  10        714.44        678.45        18.86 o                         
  -4   2  10        581.89        646.68        12.16 o                         
  -3   2  10        435.38        395.67         5.77 o                         
  -2   2  10        239.20        399.54        11.91 o                         
  -1   2  10       3053.17       3172.76        68.95 o                         
   0   2  10         10.23        157.33         7.23 o                         
   1   2  10       2823.35       2981.94       139.94 o                         
   2   2  10          8.30        140.84         6.19 o                         
   3   2  10       2487.45       2474.13       177.63 o                         
   4   2  10         13.78         43.40         6.84 o                         
   5   2  10         25.47         26.41         3.69 o                         
   6   2  10        145.30        183.35        12.37 o                         
   7   2  10         32.84         47.49         3.47 o                         
   8   2  10         15.67         36.10         6.30 o                         
   9   2  10        369.82        401.54        27.49 o                         
  10   2  10          1.05          7.34         3.02 o                         
  11   2  10        209.36        201.11        16.78 o                         
  12   2  10          1.26          7.03         2.56 o                         
  13   2  10         51.40         35.69         3.12 o                         
 -22   3  10         42.26         41.58         7.13 o                         
 -21   3  10          1.94          5.63         2.37 o                         
 -20   3  10         18.86         17.75         2.36 o                         
 -19   3  10         10.75          6.12         2.32 o                         
 -18   3  10         33.03         38.80         4.11 o                         
 -17   3  10          0.49          8.92         2.35 o                         
 -16   3  10        256.35        290.36        34.46 o                         
 -15   3  10         23.60         29.24         2.90 o                         
 -14   3  10        132.93        150.93        12.71 o                         
 -13   3  10         55.50         82.32        10.45 o                         
 -12   3  10        596.42        554.37        42.65 o                         
 -11   3  10        120.53        225.49        27.66 o                         
 -10   3  10       2706.12       2733.23       192.83 o                         
  -9   3  10         38.57        111.98        12.99 o                         
  -8   3  10       1338.71       1341.45        64.95 o                         
  -7   3  10         76.70        106.37         4.21 o                         
  -6   3  10        855.79        776.76        16.22 o                         
  -5   3  10        176.56        235.28        14.10 o                         
  -4   3  10        654.69        646.14        27.11 o                         
  -3   3  10         48.64         93.47         4.00 o                         
  -2   3  10        732.65        806.36         8.13 o                         
  -1   3  10        207.14        311.72         5.56 o                         
   0   3  10       1538.62       1666.00        43.97 o                         
   1   3  10        396.47        610.34        40.52 o                         
   2   3  10       2071.25       2052.69       128.64 o                         
   3   3  10          3.77         42.30         4.78 o                         
   4   3  10        501.59        561.57        54.28 o                         
   5   3  10          7.59         15.79         3.32 o                         
   6   3  10         99.14        141.18        11.73 o                         
   7   3  10         60.26        101.88        12.34 o                         
   8   3  10        175.89        164.00        18.19 o                         
   9   3  10         17.10         27.32         4.60 o                         
  10   3  10         84.99         81.04        11.11 o                         
  11   3  10          0.20          6.23         2.85 o                         
  12   3  10         12.78         12.66         2.89 o                         
  13   3  10          1.74          5.41         3.17 o                         
 -21   4  10         38.76         32.47         6.29 o                         
 -20   4  10         12.06         11.91         2.53 o                         
 -19   4  10         53.25         66.75        12.40 o                         
 -18   4  10          3.83          6.91         2.69 o                         
 -17   4  10          8.64         15.05         2.60 o                         
 -16   4  10        191.46        210.92        27.82 o                         
 -15   4  10        250.42        244.32        23.37 o                         
 -14   4  10          9.23         98.49        19.65 o                         
 -13   4  10        391.98        432.63        42.23 o                         
 -12   4  10        129.36        123.70         7.99 o                         
 -11   4  10        104.45        122.05        12.95 o                         
 -10   4  10        268.34        301.33        14.79 o                         
  -9   4  10       1134.76       1149.52        49.12 o                         
  -8   4  10        105.20        132.62         9.07 o                         
  -7   4  10        849.27        811.17         7.43 o                         
  -6   4  10        293.69        316.90         8.61 o                         
  -5   4  10        469.48        474.42        10.46 o                         
  -4   4  10         13.05         53.56         5.68 o                         
  -3   4  10        534.18        621.74        22.79 o                         
  -2   4  10        158.15        224.70        10.21 o                         
  -1   4  10        626.68        675.51         7.11 o                         
   0   4  10         14.57        113.84         5.06 o                         
   1   4  10        453.76        463.54        13.84 o                         
   2   4  10        304.93        256.18        18.82 o                         
   3   4  10         74.01        116.37         7.83 o                         
   4   4  10        438.78        493.42        47.23 o                         
   5   4  10       1635.49       1772.77       202.71 o                         
   6   4  10        108.07        118.03        12.36 o                         
   7   4  10        398.61        388.82        40.29 o                         
   8   4  10         71.85         74.48         9.45 o                         
   9   4  10          0.65          5.07         3.06 o                         
  10   4  10         17.79         21.40         4.82 o                         
  11   4  10          9.46         12.48         5.37 o                         
  12   4  10         21.49         19.71         4.24 o                         
 -21   5  10          1.99          2.66         2.53 o                         
 -20   5  10         10.17          8.58         3.74 o                         
 -19   5  10          3.67          0.76         2.56 o                         
 -18   5  10        115.04        116.34        15.83 o                         
 -17   5  10          0.88          4.74         2.72 o                         
 -16   5  10        120.29        131.95        17.61 o                         
 -15   5  10         25.70         43.81         7.16 o                         
 -14   5  10         77.13         73.30         6.67 o                         
 -13   5  10        110.70        124.08        12.32 o                         
 -12   5  10        125.49        108.60         9.68 o                         
 -11   5  10         17.20         44.13         5.16 o                         
 -10   5  10        196.22        179.63        16.85 o                         
  -9   5  10         75.77        118.78         5.92 o                         
  -8   5  10        111.68        143.77         7.18 o                         
  -7   5  10        122.96        131.25         4.78 o                         
  -6   5  10         76.77         93.79         4.21 o                         
  -5   5  10         48.77         48.38         4.12 o                         
  -4   5  10        164.41        153.83         8.13 o                         
  -3   5  10        298.11        327.15        18.47 o                         
  -2   5  10          6.57         23.15         3.62 o                         
  -1   5  10        258.10        252.07        10.59 o                         
   0   5  10        847.24        921.62        17.63 o                         
   1   5  10        114.34        148.39        16.87 o                         
   2   5  10        687.97        732.33        46.97 o                         
   3   5  10         56.91         54.59         5.45 o                         
   4   5  10        204.14        213.06        19.31 o                         
   5   5  10         30.99         24.13         5.16 o                         
   6   5  10        366.09        376.28        33.40 o                         
   7   5  10         48.03         56.49         6.06 o                         
   8   5  10        115.07        123.59        15.11 o                         
   9   5  10         12.76         16.72         3.48 o                         
  10   5  10          6.42         11.30         2.75 o                         
  11   5  10          2.60          4.25         2.80 o                         
  12   5  10          3.27          2.56         2.77 o                         
 -19   6  10          6.57          9.84         2.50 o                         
 -18   6  10          9.84          9.80         2.47 o                         
 -17   6  10         57.38         52.24         8.74 o                         
 -16   6  10          0.02          5.90         2.54 o                         
 -15   6  10         81.53         79.03         3.71 o                         
 -14   6  10          0.77          3.56         2.77 o                         
 -13   6  10         23.09         28.99         3.35 o                         
 -12   6  10          7.88         13.33         3.54 o                         
 -11   6  10         48.05         48.44         4.29 o                         
 -10   6  10         21.95         34.49         3.81 o                         
  -9   6  10         37.44         34.36         3.63 o                         
  -8   6  10          8.44         27.12         3.27 o                         
  -7   6  10         22.21         22.01         3.62 o                         
  -6   6  10          3.19          7.58         3.84 o                         
  -5   6  10          0.76          3.59         3.52 o                         
  -4   6  10         36.94         43.64         3.89 o                         
  -3   6  10         71.77         94.35         4.42 o                         
  -2   6  10         33.72         22.50         4.75 o                         
  -1   6  10        412.84        426.45        32.29 o                         
   0   6  10          4.69          8.90         4.01 o                         
   1   6  10        129.87        111.18         6.89 o                         
   2   6  10          2.64         15.11         6.50 o                         
   3   6  10        118.64        118.35        11.48 o                         
   4   6  10         63.20         70.11         9.77 o                         
   5   6  10         92.53        109.50        16.38 o                         
   6   6  10         41.74         58.90         6.39 o                         
   7   6  10        123.20        122.46        14.70 o                         
   8   6  10          0.05          9.65         2.79 o                         
   9   6  10          7.40          8.91         2.83 o                         
  10   6  10          6.47          3.08         2.74 o                         
 -18   7  10          0.05         -0.10         2.48 o                         
 -17   7  10          5.30          4.79         2.72 o                         
 -16   7  10          0.38          5.93         3.15 o                         
 -15   7  10          0.84          5.14         2.76 o                         
 -14   7  10         36.72         26.98         3.56 o                         
 -13   7  10         27.17         28.79         3.72 o                         
 -12   7  10         50.21         44.55         3.47 o                         
 -11   7  10          1.53          3.39         3.33 o                         
 -10   7  10          0.19         10.58         2.86 o                         
  -9   7  10        191.20        174.12         6.39 o                         
  -8   7  10         27.00         50.77         3.60 o                         
  -7   7  10         31.65         46.81         6.32 o                         
  -6   7  10        115.51        112.27         4.76 o                         
  -5   7  10         15.20         17.62         4.04 o                         
  -4   7  10          8.38         10.63         3.89 o                         
  -3   7  10          4.87         11.91         4.17 o                         
  -2   7  10        162.25        171.50        14.57 o                         
  -1   7  10        464.41        493.54        55.20 o                         
   0   7  10         14.28         34.27         5.86 o                         
   1   7  10         41.71         35.64         5.81 o                         
   2   7  10          0.87          3.75         4.30 o                         
   3   7  10         83.23         88.36        15.12 o                         
   4   7  10         23.49         25.43        12.50 o                         
   5   7  10         17.42         17.29         3.33 o                         
   6   7  10          2.92          5.05         4.54 o                         
   7   7  10         32.76         26.95         2.93 o                         
   8   7  10         10.05         22.98         2.97 o                         
   9   7  10         25.21         28.05         4.32 o                         
 -16   8  10          0.70          7.56         2.79 o                         
 -15   8  10          0.25          4.10         2.74 o                         
 -14   8  10          6.78          8.14         3.17 o                         
 -13   8  10          0.53          5.87         2.72 o                         
 -12   8  10         17.01         14.54         2.86 o                         
 -11   8  10         40.37         35.44         2.88 o                         
 -10   8  10         29.18         29.68         2.93 o                         
  -9   8  10         80.28         72.29         3.05 o                         
  -8   8  10         54.08         40.99         3.27 o                         
  -7   8  10          3.24          2.10         3.58 o                         
  -6   8  10        182.82        159.52         4.30 o                         
  -5   8  10          3.55          8.60         3.54 o                         
  -4   8  10          0.49          1.66         3.52 o                         
  -3   8  10         12.51         23.77         3.66 o                         
  -2   8  10         77.96         69.76         4.46 o                         
  -1   8  10         13.55         11.74         5.29 o                         
   0   8  10          3.42         16.05         6.55 o                         
   1   8  10         55.45         43.42         5.95 o                         
   2   8  10          0.01          6.22         3.49 o                         
   3   8  10          3.35          9.39         6.55 o                         
   4   8  10         11.56         11.79         6.15 o                         
   5   8  10         38.75         30.67         7.24 o                         
   6   8  10         64.12         74.68        14.86 o                         
   7   8  10          0.73          9.18         4.61 o                         
 -14   9  10         13.48          9.02         2.66 o                         
 -13   9  10         37.81         20.82         3.03 o                         
 -12   9  10          1.05          2.34         2.70 o                         
 -11   9  10         12.06         11.61         2.87 o                         
 -10   9  10          5.13          9.39         2.62 o                         
  -9   9  10         13.97          7.52         3.71 o                         
  -8   9  10         40.79         37.74         3.49 o                         
  -7   9  10          0.63          4.54         3.43 o                         
  -6   9  10          0.97          4.18         3.19 o                         
  -5   9  10          3.61          7.92         3.94 o                         
  -4   9  10         15.92         23.16         3.57 o                         
  -3   9  10         21.55         16.90         3.59 o                         
  -2   9  10          4.07         -0.20        11.69 o                         
  -1   9  10         11.54         18.00         4.58 o                         
   0   9  10          1.85          1.22         4.39 o                         
   1   9  10         21.86         21.38         3.76 o                         
   2   9  10          0.42         -1.91         3.29 o                         
   3   9  10          2.86          3.45         3.83 o                         
   4   9  10          3.65          6.87         4.32 o                         
   5   9  10         13.61         13.37         3.99 o                         
 -10  10  10         30.21         17.19         2.77 o                         
  -9  10  10          2.68         -0.25         2.68 o                         
  -8  10  10          1.31          2.90         3.50 o                         
  -7  10  10          2.03          6.60         3.91 o                         
  -6  10  10          2.33          2.40         3.23 o                         
  -5  10  10          0.10          3.59         3.43 o                         
  -4  10  10          5.48          5.57         3.51 o                         
  -3  10  10         19.57         16.99         3.62 o                         
  -2  10  10          0.41          2.38         3.96 o                         
  -1  10  10         11.29         17.99         4.35 o                         
   0  10  10          6.69          6.34         4.46 o                         
   1  10  10          6.24          8.39         4.48 o                         
 -23   1  11          2.24          0.30         4.05 o                         
 -22   1  11          0.52          5.48         2.81 o                         
 -21   1  11         35.77         30.86         6.69 o                         
 -20   1  11          4.18          9.26         2.66 o                         
 -19   1  11         89.80         89.80        13.94 o                         
 -18   1  11         21.12         15.13         2.91 o                         
 -17   1  11        547.60        578.64        50.48 o                         
 -16   1  11         21.89         20.85         4.06 o                         
 -15   1  11         77.29         82.36         5.55 o                         
 -14   1  11         21.38         22.71         3.32 o                         
 -13   1  11         71.67         85.46        10.10 o                         
 -12   1  11        109.67        100.54         7.90 o                         
 -11   1  11        821.61        934.54        86.84 o                         
 -10   1  11        459.68        489.46        32.40 o                         
  -9   1  11        548.49        584.33        30.69 o                         
  -8   1  11        625.07        623.95        35.54 o                         
  -7   1  11        140.68        151.15        14.28 o                         
  -6   1  11         86.44         82.87         4.35 o                         
  -5   1  11        406.02        421.18        13.62 o                         
  -4   1  11          1.73          6.63         3.65 o                         
  -3   1  11        163.21        153.73         4.04 o                         
  -2   1  11        780.16        865.57        19.31 o                         
  -1   1  11        214.00        282.30         7.95 o                         
   0   1  11        339.46        388.62        11.33 o                         
   1   1  11         17.45         78.29         3.44 o                         
   2   1  11         84.40         90.15         2.97 o                         
   3   1  11        359.00        353.22        12.18 o                         
   4   1  11         11.33         13.75         2.80 o                         
   5   1  11         53.30         61.66         3.08 o                         
   6   1  11         18.75         26.26         2.86 o                         
   7   1  11         26.17         54.31         4.44 o                         
   8   1  11          4.30          3.58         2.89 o                         
   9   1  11         84.53         91.80        10.34 o                         
  10   1  11          0.14          3.57         2.63 o                         
  11   1  11          3.10          8.85         2.46 o                         
  12   1  11         43.23         29.39         2.56 o                         
  13   1  11         20.33         15.55         2.62 o                         
 -22   2  11          3.54          5.11         2.38 o                         
 -21   2  11          0.98          2.01         2.46 o                         
 -20   2  11          1.50          3.71         2.33 o                         
 -19   2  11         55.28         55.64         5.55 o                         
 -18   2  11        277.67        280.77        23.19 o                         
 -17   2  11        102.12        117.19        11.67 o                         
 -16   2  11         66.37         81.57         7.16 o                         
 -15   2  11          3.66          2.96         2.62 o                         
 -14   2  11         77.78         85.17         5.73 o                         
 -13   2  11          8.11         32.29         3.03 o                         
 -12   2  11          3.89          8.91         3.28 o                         
 -11   2  11        287.11        343.80        25.46 o                         
 -10   2  11        154.19        192.34        12.38 o                         
  -9   2  11         99.77        109.82         5.81 o                         
  -8   2  11        624.18        652.48        26.81 o                         
  -7   2  11         19.77         45.53         3.52 o                         
  -6   2  11          3.20         56.25         4.49 o                         
  -5   2  11        461.72        497.67        13.82 o                         
  -4   2  11        779.97        853.22        14.42 o                         
  -3   2  11        379.78        368.26         9.52 o                         
  -2   2  11        422.38        436.04        15.85 o                         
  -1   2  11         93.73         96.09         5.01 o                         
   0   2  11        279.99        310.59         9.75 o                         
   1   2  11        925.47        938.17        55.67 o                         
   2   2  11         33.87         29.71         3.44 o                         
   3   2  11        364.08        362.47        22.94 o                         
   4   2  11          1.61         12.77         3.35 o                         
   5   2  11          0.25          7.29         3.80 o                         
   6   2  11        143.61        157.40        22.32 o                         
   7   2  11         84.73         86.84        16.79 o                         
   8   2  11          0.71         12.81         5.65 o                         
   9   2  11          7.17          9.55         2.50 o                         
  10   2  11         12.53         13.91         3.63 o                         
  11   2  11          0.17          0.95         3.00 o                         
  12   2  11          0.01          1.08         2.82 o                         
 -22   3  11          4.73          5.08         2.91 o                         
 -21   3  11          0.16          3.14         2.26 o                         
 -20   3  11         49.35         50.27         3.82 o                         
 -19   3  11          0.04          3.47         2.59 o                         
 -18   3  11         50.15         64.23         6.86 o                         
 -17   3  11          0.62          5.76         2.57 o                         
 -16   3  11         17.57         31.05         4.88 o                         
 -15   3  11          1.02          6.81         2.78 o                         
 -14   3  11         78.09        106.11        12.21 o                         
 -13   3  11          3.29          6.67         2.96 o                         
 -12   3  11        143.24        187.65        17.12 o                         
 -11   3  11         15.98          8.36         3.15 o                         
 -10   3  11        353.70        382.27        24.42 o                         
  -9   3  11        545.40        527.48        29.20 o                         
  -8   3  11        271.52        293.77         7.67 o                         
  -7   3  11          0.74         24.24         3.82 o                         
  -6   3  11         36.61         60.04         4.13 o                         
  -5   3  11         85.18         94.07         3.75 o                         
  -4   3  11        390.03        353.41         5.72 o                         
  -3   3  11        256.78        287.89         3.80 o                         
  -2   3  11        121.96        146.00         3.91 o                         
  -1   3  11          2.26         51.26         3.76 o                         
   0   3  11        172.69        219.88        11.20 o                         
   1   3  11          0.53          6.07         3.69 o                         
   2   3  11        387.12        416.44        25.40 o                         
   3   3  11          3.29          1.26         3.51 o                         
   4   3  11        521.89        532.77        65.21 o                         
   5   3  11        191.85        177.55        25.09 o                         
   6   3  11        167.51        172.76        28.91 o                         
   7   3  11          1.70         10.37         3.67 o                         
   8   3  11          2.96         10.79         2.98 o                         
   9   3  11          0.01          0.59         2.77 o                         
  10   3  11          8.94         15.61         2.96 o                         
  11   3  11          0.06          6.21         3.04 o                         
  12   3  11         12.99          5.33         2.87 o                         
 -21   4  11          5.17          4.34         2.62 o                         
 -20   4  11         12.09         12.46         2.64 o                         
 -19   4  11         27.19         28.21         4.41 o                         
 -18   4  11          0.46          7.50         2.86 o                         
 -17   4  11         56.37         65.01         7.41 o                         
 -16   4  11         17.83         23.88         3.50 o                         
 -15   4  11        106.58        129.10        10.51 o                         
 -14   4  11         43.18         40.85         4.32 o                         
 -13   4  11        236.26        304.04        32.70 o                         
 -12   4  11         26.91         25.68         3.34 o                         
 -11   4  11        245.95        222.09        21.53 o                         
 -10   4  11         22.57         25.63         3.92 o                         
  -9   4  11        607.88        572.06        19.13 o                         
  -8   4  11        233.66        262.01         7.26 o                         
  -7   4  11        319.00        352.22         8.98 o                         
  -6   4  11        456.77        451.18        16.28 o                         
  -5   4  11         27.16         44.27         3.64 o                         
  -4   4  11        382.76        418.44        11.99 o                         
  -3   4  11        199.17        255.51         6.46 o                         
  -2   4  11        457.68        455.00         7.72 o                         
  -1   4  11         46.67         85.59         3.37 o                         
   0   4  11         27.65         27.65         3.19 o                         
   1   4  11        161.01        174.77         9.53 o                         
   2   4  11         60.15         63.69         6.90 o                         
   3   4  11        471.42        529.00        48.67 o                         
   4   4  11          3.13          7.34         3.19 o                         
   5   4  11        317.03        324.24        44.12 o                         
   6   4  11        107.51        108.41        18.80 o                         
   7   4  11        141.82        141.55        23.97 o                         
   8   4  11         41.55         39.18         5.39 o                         
   9   4  11         70.03         71.02        11.50 o                         
  10   4  11          0.32          2.69         4.38 o                         
  11   4  11          3.05          2.59         2.88 o                         
 -20   5  11          6.65         11.00         2.75 o                         
 -19   5  11         13.35         12.76         2.63 o                         
 -18   5  11         26.43         35.83         3.21 o                         
 -17   5  11         17.22         26.66         4.09 o                         
 -16   5  11        121.99        130.23        16.15 o                         
 -15   5  11          4.47          6.22         2.63 o                         
 -14   5  11        204.76        158.53        16.38 o                         
 -13   5  11          8.59         11.23         2.86 o                         
 -12   5  11        580.78        538.38        35.40 o                         
 -11   5  11          1.40          2.97         4.06 o                         
 -10   5  11        380.33        420.07         9.60 o                         
  -9   5  11         19.37         25.49         3.57 o                         
  -8   5  11        182.73        204.51         4.35 o                         
  -7   5  11        312.92        320.13        14.33 o                         
  -6   5  11        266.20        278.03         9.19 o                         
  -5   5  11          4.51          4.52         3.88 o                         
  -4   5  11         20.83         35.76         4.45 o                         
  -3   5  11         54.48         87.20         4.15 o                         
  -2   5  11         68.49         91.67         4.81 o                         
  -1   5  11         39.87         38.21         4.22 o                         
   0   5  11        459.88        533.80        37.82 o                         
   1   5  11         31.15         32.21         5.24 o                         
   2   5  11        877.65       1010.54       116.00 o                         
   3   5  11         19.18         18.22         3.35 o                         
   4   5  11        182.80        175.72        24.27 o                         
   5   5  11         10.57          6.35         3.30 o                         
   6   5  11         38.67         47.19         6.95 o                         
   7   5  11         52.37         45.48         9.05 o                         
   8   5  11        183.11        196.66        24.83 o                         
   9   5  11          7.66          8.50         3.35 o                         
  10   5  11         51.69         51.76         8.47 o                         
 -19   6  11          6.78         12.53         2.63 o                         
 -18   6  11          0.52          1.50         2.48 o                         
 -17   6  11         58.69         58.45         8.42 o                         
 -16   6  11         53.52         52.75         7.12 o                         
 -15   6  11        287.12        258.65        12.92 o                         
 -14   6  11          0.01         -1.38         3.00 o                         
 -13   6  11        128.55        134.61        11.53 o                         
 -12   6  11         43.61         31.36         3.50 o                         
 -11   6  11        255.27        228.06         9.44 o                         
 -10   6  11          0.54          0.82         3.21 o                         
  -9   6  11        467.21        516.66        11.90 o                         
  -8   6  11          4.28         40.66         2.99 o                         
  -7   6  11        110.76        143.23         4.50 o                         
  -6   6  11        242.56        267.30        10.64 o                         
  -5   6  11          8.11          9.31         3.82 o                         
  -4   6  11         58.49         72.33         7.25 o                         
  -3   6  11        256.33        306.83        23.58 o                         
  -2   6  11        578.85        641.52        36.63 o                         
  -1   6  11       1281.37       1450.81       149.05 o                         
   0   6  11         29.81         20.59         4.67 o                         
   1   6  11        625.32        625.17        85.91 o                         
   2   6  11         66.74         58.27         7.42 o                         
   3   6  11        335.70        385.51        46.98 o                         
   4   6  11          6.85          1.63         3.93 o                         
   5   6  11         69.94        110.15        19.09 o                         
   6   6  11         94.37         82.82         6.38 o                         
   7   6  11          3.01          7.00         3.69 o                         
   8   6  11          0.17          1.81         4.07 o                         
   9   6  11         81.31         67.59        11.50 o                         
 -18   7  11         31.51         23.08         4.60 o                         
 -17   7  11          0.04          4.80         2.48 o                         
 -16   7  11         33.04         28.56         3.57 o                         
 -15   7  11          0.46         -1.48         3.50 o                         
 -14   7  11         83.04         78.29         3.66 o                         
 -13   7  11          3.59          2.71         3.17 o                         
 -12   7  11        327.48        276.67         8.08 o                         
 -11   7  11          7.78          7.84         3.19 o                         
 -10   7  11        120.66        124.37         4.76 o                         
  -9   7  11          6.87         10.83         2.81 o                         
  -8   7  11         11.19         56.12         6.30 o                         
  -7   7  11         18.67         20.74         4.01 o                         
  -6   7  11        291.34        362.82        17.23 o                         
  -5   7  11          0.70          3.14         3.56 o                         
  -4   7  11       1326.75       1470.03        97.80 o                         
  -3   7  11        128.08        115.12        12.32 o                         
  -2   7  11        694.89        753.27        81.33 o                         
  -1   7  11          2.98         10.22         4.33 o                         
   0   7  11        196.63        227.49        30.28 o                         
   1   7  11          0.38          1.21         4.06 o                         
   2   7  11        141.00        165.81        35.97 o                         
   3   7  11         30.25         31.49         4.43 o                         
   4   7  11        158.40        162.70        22.22 o                         
   5   7  11          1.03          3.83         4.21 o                         
   6   7  11         40.65         36.82         7.83 o                         
   7   7  11         26.29         26.13         5.56 o                         
   8   7  11         60.17         59.04        11.11 o                         
 -16   8  11          0.21          0.44         2.78 o                         
 -15   8  11         56.29         44.75         5.95 o                         
 -14   8  11          0.02          5.68         3.60 o                         
 -13   8  11         12.07          8.84         2.64 o                         
 -12   8  11          0.44         -0.41         2.60 o                         
 -11   8  11         65.57         57.13         3.09 o                         
 -10   8  11          0.12          8.85         2.77 o                         
  -9   8  11        198.88        217.09         3.75 o                         
  -8   8  11          0.01          4.00         2.98 o                         
  -7   8  11        189.97        202.32         6.17 o                         
  -6   8  11         55.95         65.46         4.88 o                         
  -5   8  11        302.26        300.42        15.57 o                         
  -4   8  11         39.19         45.96         5.21 o                         
  -3   8  11        484.58        486.03        53.54 o                         
  -2   8  11         29.18         33.72         3.99 o                         
  -1   8  11        257.25        319.68        73.66 o                         
   0   8  11         32.88         28.15         4.62 o                         
   1   8  11         23.92         26.43         4.14 o                         
   2   8  11          0.28          5.27         4.26 o                         
   3   8  11         17.80         26.54         4.26 o                         
   4   8  11         52.78         44.74         6.57 o                         
   5   8  11        160.70        144.99        17.23 o                         
   6   8  11          4.56          5.34         3.14 o                         
 -13   9  11          2.73          2.61         2.64 o                         
 -12   9  11         14.53         13.93         3.60 o                         
 -11   9  11          1.36          3.16         2.95 o                         
 -10   9  11        126.42         87.55         4.27 o                         
  -9   9  11          0.09          3.41         2.86 o                         
  -8   9  11        384.21        292.18        20.23 o                         
  -7   9  11          2.91          4.28         3.47 o                         
  -6   9  11         71.59         63.91         3.68 o                         
  -5   9  11          1.86          1.02         3.46 o                         
  -4   9  11         45.12         52.67         7.87 o                         
  -3   9  11          1.56          1.53         3.76 o                         
  -2   9  11         78.96         90.63        18.39 o                         
  -1   9  11          0.60          1.23         4.49 o                         
   0   9  11         36.40         28.62         4.01 o                         
   1   9  11          6.21          9.29         3.38 o                         
   2   9  11         85.31         78.68        23.05 o                         
   3   9  11          2.26          0.40         5.47 o                         
  -8  10  11          1.04          8.10         2.80 o                         
  -7  10  11         64.47         37.12         3.62 o                         
  -6  10  11          5.20          7.77         3.83 o                         
  -5  10  11         66.42         41.51         3.83 o                         
  -4  10  11          9.95         10.01         3.61 o                         
  -3  10  11         50.78         33.28         4.60 o                         
  -2  10  11          0.02          0.26         4.31 o                         
 -22   0  12          2.76          1.73         4.94 o                         
 -21   0  12        181.62        139.39        26.82 o                         
 -20   0  12          2.30          8.00         3.77 o                         
 -19   0  12        213.75        215.54        53.06 o                         
 -18   0  12          0.06         -0.70         3.78 o                         
 -17   0  12        154.50        212.09        52.18 o                         
 -16   0  12         64.41         67.71        16.67 o                         
 -15   0  12         90.02         98.51        17.53 o                         
 -14   0  12         88.05         90.04        18.72 o                         
 -13   0  12        129.41        185.53        43.11 o                         
 -12   0  12        222.63        240.81        41.30 o                         
 -11   0  12        241.93        298.22        43.32 o                         
 -10   0  12        261.75        244.66        40.82 o                         
  -9   0  12        392.25        431.09        62.39 o                         
  -7   0  12       2124.70       2091.56        15.80 o                         
  -5   0  12       5735.50       5545.02        23.68 o                         
  -4   0  12        516.29        626.81        11.03 o                         
  -3   0  12       4084.42       4350.56        75.03 o                         
  -2   0  12        105.20        121.35         4.61 o                         
  -1   0  12        191.64        256.06         8.50 o                         
   0   0  12        335.83        356.18        10.10 o                         
   1   0  12        133.09        154.51        10.33 o                         
   2   0  12       1487.85       1448.71        44.50 o                         
   3   0  12        111.68        118.93         4.46 o                         
   4   0  12          1.17          7.75         4.64 o                         
   5   0  12        223.90        243.96        23.19 o                         
   6   0  12         99.62         85.30         9.25 o                         
   7   0  12        384.41        385.03        18.77 o                         
   8   0  12        110.48        105.91         5.13 o                         
   9   0  12        181.09        177.73         6.92 o                         
  10   0  12          0.23         10.48         4.36 o                         
  11   0  12        134.41         88.24         5.58 o                         
  12   0  12         15.69         10.27         4.34 o                         
 -22   1  12         52.55         38.72         6.82 o                         
 -21   1  12          1.36          0.47         4.07 o                         
 -20   1  12        175.31        150.71        22.16 o                         
 -19   1  12          2.09          8.62         5.38 o                         
 -18   1  12         99.23        105.51        12.26 o                         
 -17   1  12          6.76         22.71         2.88 o                         
 -16   1  12        138.89        162.51        20.52 o                         
 -15   1  12          4.04         31.72         4.16 o                         
 -14   1  12        294.40        353.98        38.71 o                         
 -13   1  12         33.78         36.83         5.96 o                         
 -12   1  12         61.64         81.48         8.07 o                         
 -11   1  12          0.16         10.79         3.29 o                         
 -10   1  12        608.71        568.51        29.87 o                         
  -9   1  12          0.39        125.53        17.38 o                         
  -8   1  12       2592.25       2618.71       159.82 o                         
  -7   1  12          6.07        132.38        15.56 o                         
  -6   1  12       1352.20       1313.18        62.07 o                         
  -5   1  12          4.40         81.62         7.33 o                         
  -4   1  12       2117.55       2228.25        62.13 o                         
  -2   1  12       2448.39       2516.62        70.29 o                         
  -1   1  12          3.09         42.97         2.96 o                         
   0   1  12        207.55        223.31         7.19 o                         
   1   1  12         19.33         26.36         3.10 o                         
   2   1  12         38.09         47.38         2.98 o                         
   3   1  12          6.43         28.72         3.10 o                         
   4   1  12        542.30        590.93        25.22 o                         
   5   1  12         10.38         18.10         4.47 o                         
   6   1  12        447.30        404.51        36.41 o                         
   7   1  12         37.82         36.41         6.72 o                         
   8   1  12        246.06        224.03        27.64 o                         
   9   1  12          2.07         14.95         4.27 o                         
  10   1  12        248.26        194.29        20.43 o                         
  11   1  12          0.01          1.26         3.12 o                         
  12   1  12         39.87         20.71         2.97 o                         
 -22   2  12          0.21         -1.81         2.49 o                         
 -21   2  12         73.06         67.32         6.16 o                         
 -20   2  12         12.67         11.08         2.65 o                         
 -19   2  12        210.31        227.14        23.57 o                         
 -18   2  12          5.24         18.08         5.32 o                         
 -17   2  12         26.55         38.46         2.58 o                         
 -16   2  12          0.01         25.00         2.77 o                         
 -15   2  12         81.41         95.11        10.23 o                         
 -14   2  12         12.65         38.28         4.48 o                         
 -13   2  12        430.13        428.20        39.04 o                         
 -12   2  12        108.51        150.34         7.53 o                         
 -11   2  12        761.45        723.38        60.66 o                         
 -10   2  12        145.41        175.18        10.82 o                         
  -9   2  12       1112.81       1209.89        61.74 o                         
  -8   2  12         11.57         19.56         3.84 o                         
  -7   2  12       1447.27       1526.91        46.91 o                         
  -6   2  12        116.83        175.13         7.29 o                         
  -5   2  12       1131.21       1131.52        36.72 o                         
  -4   2  12        113.58        199.57        16.05 o                         
  -3   2  12          9.35          6.67         3.01 o                         
  -2   2  12         38.11        108.85         6.87 o                         
  -1   2  12        938.01        982.17        34.57 o                         
   0   2  12        120.50        145.84         5.46 o                         
   1   2  12       1129.43       1257.92        86.53 o                         
   2   2  12         65.89        102.09        13.02 o                         
   3   2  12        430.84        464.00        41.52 o                         
   4   2  12        187.67        188.86        25.23 o                         
   5   2  12        571.65        513.06        71.36 o                         
   6   2  12         22.27         22.70         5.31 o                         
   7   2  12        411.22        415.78        70.47 o                         
   8   2  12          0.02          5.63         7.19 o                         
   9   2  12        230.13        212.43        35.70 o                         
  10   2  12          4.13          7.65         3.18 o                         
  11   2  12         58.00         36.42        11.02 o                         
 -22   3  12         13.64         15.30         2.87 o                         
 -21   3  12          4.61          5.68         2.60 o                         
 -20   3  12         21.87         22.13         2.79 o                         
 -19   3  12          7.81          8.82         3.42 o                         
 -18   3  12        111.50        105.15        13.94 o                         
 -17   3  12         28.63         52.06         9.46 o                         
 -16   3  12        107.38        111.42         8.68 o                         
 -15   3  12          0.67         24.60         3.06 o                         
 -14   3  12        125.47        139.07        12.20 o                         
 -13   3  12          0.01         28.92         4.91 o                         
 -12   3  12        664.09        676.40        50.46 o                         
 -11   3  12        114.88        170.88        18.51 o                         
 -10   3  12        722.32        680.94        34.76 o                         
  -9   3  12         36.22         44.02         3.65 o                         
  -8   3  12        241.27        270.62        10.99 o                         
  -7   3  12        144.27        143.60        10.04 o                         
  -6   3  12        804.50        869.78        37.47 o                         
  -5   3  12        356.35        431.28         9.95 o                         
  -4   3  12        179.66        197.93         3.28 o                         
  -3   3  12         11.09         39.24         3.21 o                         
  -2   3  12        207.85        221.13         6.38 o                         
  -1   3  12        145.90        175.75         9.87 o                         
   0   3  12       1178.27       1206.77        66.77 o                         
   1   3  12        107.81        137.92        10.25 o                         
   2   3  12        539.20        576.92        49.53 o                         
   3   3  12         69.75         86.26         8.38 o                         
   4   3  12        496.43        496.66        61.22 o                         
   5   3  12         33.68         33.52         5.23 o                         
   6   3  12        621.14        649.14       113.61 o                         
   7   3  12         24.90         36.87         9.82 o                         
   8   3  12        124.39        113.65        20.61 o                         
   9   3  12          0.01          5.10         3.41 o                         
  10   3  12          7.62         10.73         3.39 o                         
  11   3  12          0.00          1.60         3.05 o                         
 -21   4  12          8.44          9.68         2.75 o                         
 -20   4  12         13.14         13.74         2.87 o                         
 -19   4  12          0.30          0.91         2.81 o                         
 -18   4  12          4.05          8.41         2.70 o                         
 -17   4  12         42.37         41.12         3.25 o                         
 -16   4  12          8.27         25.83         4.19 o                         
 -15   4  12        226.21        211.93        19.34 o                         
 -14   4  12          0.26         40.86         3.83 o                         
 -13   4  12        645.50        657.37        62.50 o                         
 -12   4  12         47.60         46.93         4.03 o                         
 -11   4  12        256.79        268.25         5.03 o                         
 -10   4  12          8.49         27.35         6.43 o                         
  -9   4  12        174.28        176.92         4.23 o                         
  -8   4  12         39.98        126.69         8.01 o                         
  -7   4  12         53.92         52.50         4.09 o                         
  -6   4  12         66.45         76.57         3.72 o                         
  -5   4  12         13.59         14.23         2.98 o                         
  -4   4  12         69.37         90.64         4.36 o                         
  -3   4  12       1960.20       2134.82        47.51 o                         
  -2   4  12         24.31         51.72         3.38 o                         
  -1   4  12        503.58        535.03        28.14 o                         
   0   4  12         43.30         85.27         9.34 o                         
   1   4  12          5.90         14.52         3.47 o                         
   2   4  12          3.83         60.06         3.77 o                         
   3   4  12        770.02        780.85        87.92 o                         
   4   4  12          9.97         20.56         6.27 o                         
   5   4  12        518.47        497.09        66.93 o                         
   6   4  12          5.72          5.31         4.53 o                         
   7   4  12         49.24         48.37         7.64 o                         
   8   4  12         35.21         32.47         8.93 o                         
   9   4  12          5.90         11.76         3.50 o                         
  10   4  12          0.11          3.68         3.52 o                         
 -20   5  12          0.19          2.46         2.61 o                         
 -19   5  12          2.72          3.13         2.68 o                         
 -18   5  12          8.69          9.18         2.87 o                         
 -17   5  12          0.03          0.63         2.68 o                         
 -16   5  12         72.02         82.50        10.20 o                         
 -15   5  12          0.27          4.36         2.62 o                         
 -14   5  12        167.61        138.21        13.19 o                         
 -13   5  12          8.63         28.32         3.76 o                         
 -12   5  12        351.48        292.37        17.47 o                         
 -11   5  12         57.38         67.34         3.88 o                         
 -10   5  12        138.00        148.53         4.02 o                         
  -9   5  12         55.24         78.75         4.98 o                         
  -8   5  12         94.12        117.91        11.24 o                         
  -7   5  12        229.05        243.91         7.73 o                         
  -6   5  12          1.14         10.26         3.37 o                         
  -5   5  12        110.57        116.56         5.28 o                         
  -4   5  12         81.94         96.35         6.49 o                         
  -3   5  12        163.69        197.31         8.22 o                         
  -2   5  12        349.61        384.84         9.54 o                         
  -1   5  12          7.54         17.79         3.54 o                         
   0   5  12        221.72        285.84        23.24 o                         
   1   5  12         16.30         51.02         3.89 o                         
   2   5  12        367.37        402.14        49.34 o                         
   3   5  12        273.28        284.29        36.28 o                         
   4   5  12         57.56         47.75         7.80 o                         
   5   5  12         23.59         34.00         5.70 o                         
   6   5  12         24.99         29.51         8.69 o                         
   7   5  12         18.70         14.79         3.80 o                         
   8   5  12         53.59         58.51        12.66 o                         
   9   5  12          0.50          2.83         3.21 o                         
 -19   6  12          1.18         -1.10         2.69 o                         
 -18   6  12          0.32          3.99         2.72 o                         
 -17   6  12         40.37         35.83         5.52 o                         
 -16   6  12         48.33         44.73         8.00 o                         
 -15   6  12         71.74         53.77         5.18 o                         
 -14   6  12         32.62         27.50         3.55 o                         
 -13   6  12          0.25          2.02         3.61 o                         
 -12   6  12         42.42         37.76         6.11 o                         
 -11   6  12         76.24         70.27         4.35 o                         
 -10   6  12         36.97         49.04         3.99 o                         
  -9   6  12        307.31        253.94         6.16 o                         
  -8   6  12         10.96         29.90         2.96 o                         
  -7   6  12          2.35         -0.99         3.10 o                         
  -6   6  12         15.16          7.69         3.78 o                         
  -5   6  12          1.32          1.94         3.77 o                         
  -4   6  12          9.51         17.83         3.69 o                         
  -3   6  12        383.47        431.11        22.52 o                         
  -2   6  12          5.92         22.02         3.70 o                         
  -1   6  12        510.20        523.31        58.27 o                         
   0   6  12         40.36         60.00         6.00 o                         
   1   6  12          0.40          1.45         4.69 o                         
   2   6  12         24.25         29.20         3.26 o                         
   3   6  12          2.41          4.15         3.12 o                         
   4   6  12         25.93         27.45         4.53 o                         
   5   6  12         41.48         35.43         6.06 o                         
   6   6  12          0.42          0.93         3.13 o                         
   7   6  12          8.30          3.08         3.55 o                         
   8   6  12          8.71          8.20         4.44 o                         
 -17   7  12          7.69          9.02         2.65 o                         
 -16   7  12         13.38         10.96         3.04 o                         
 -15   7  12         36.25         26.86         2.92 o                         
 -14   7  12         18.08         22.12         3.42 o                         
 -13   7  12          9.67         12.10         3.34 o                         
 -12   7  12          1.41          3.69         3.36 o                         
 -11   7  12         99.55         73.13         3.42 o                         
 -10   7  12         18.68         23.00         3.65 o                         
  -9   7  12         63.80         56.27         3.21 o                         
  -8   7  12          0.59          5.87         2.84 o                         
  -7   7  12         11.20         14.08         3.03 o                         
  -6   7  12          3.53          5.28         3.69 o                         
  -5   7  12         30.93         24.56         3.90 o                         
  -4   7  12        190.83        171.49        19.89 o                         
  -3   7  12          0.50          2.42         3.28 o                         
  -2   7  12        257.82        268.47        20.18 o                         
  -1   7  12         78.74         80.44         6.91 o                         
   0   7  12         12.46         30.17         6.14 o                         
   1   7  12         40.27         33.29         8.27 o                         
   2   7  12         22.69         27.53         3.87 o                         
   3   7  12         40.95         42.26         5.60 o                         
   4   7  12         10.54         13.64         3.63 o                         
   5   7  12         13.56          8.48         3.12 o                         
   6   7  12          2.23          3.88         3.17 o                         
 -15   8  12          1.79          5.58         2.99 o                         
 -14   8  12          0.15          2.06         2.74 o                         
 -13   8  12          8.01          9.13         2.77 o                         
 -12   8  12         10.11         10.45         2.82 o                         
 -11   8  12         37.93         31.87         2.93 o                         
 -10   8  12          0.08         -0.36         2.72 o                         
  -9   8  12         42.82         29.64         2.88 o                         
  -8   8  12          5.74          9.13         2.92 o                         
  -7   8  12          0.67         11.21         3.52 o                         
  -6   8  12          4.53          8.88         3.65 o                         
  -5   8  12        124.57        115.96        18.04 o                         
  -4   8  12        162.93        150.73        16.00 o                         
  -3   8  12         16.22          9.39         4.06 o                         
  -2   8  12         11.88         13.93         3.84 o                         
  -1   8  12          3.56          1.31         3.61 o                         
   0   8  12         16.05         16.65         4.03 o                         
   1   8  12        103.16         95.92        24.26 o                         
   2   8  12          1.61          1.15         4.19 o                         
   3   8  12          2.15          7.08         6.16 o                         
   4   8  12         34.33         25.86         3.28 o                         
 -12   9  12          8.07          1.44         2.81 o                         
 -11   9  12          3.84          7.33         3.28 o                         
 -10   9  12          2.30          5.41         2.80 o                         
  -9   9  12          4.78          8.69         3.74 o                         
  -8   9  12          5.57          8.66         4.08 o                         
  -7   9  12         18.21         12.56         3.25 o                         
  -6   9  12          0.28         -0.13         3.49 o                         
  -5   9  12          1.14          3.79         3.54 o                         
  -4   9  12          1.17          1.56         3.54 o                         
  -3   9  12          0.09          0.83         4.33 o                         
  -2   9  12          9.01          5.79         4.70 o                         
  -1   9  12         14.16         10.63         3.67 o                         
   0   9  12          0.05          6.29         3.56 o                         
   1   9  12          3.69          2.19         4.03 o                         
 -22   1  13          3.31          3.20         2.74 o                         
 -21   1  13          1.46          4.11         4.31 o                         
 -20   1  13          0.35          6.56         2.74 o                         
 -19   1  13          1.58          3.20         2.70 o                         
 -18   1  13          0.20          8.62         2.87 o                         
 -17   1  13          6.18          5.52         2.79 o                         
 -16   1  13         52.40         62.33         7.19 o                         
 -15   1  13        100.03         99.38        11.08 o                         
 -14   1  13          0.05          3.84         3.09 o                         
 -13   1  13          3.26          6.60         3.04 o                         
 -12   1  13        196.57        206.33        12.30 o                         
 -11   1  13        712.03        671.10        47.19 o                         
 -10   1  13          4.02         16.03         5.92 o                         
  -9   1  13          9.11          8.57         5.07 o                         
  -8   1  13        204.55        183.44        14.06 o                         
  -7   1  13        420.99        406.78        17.84 o                         
  -6   1  13        154.20        164.94         7.08 o                         
  -5   1  13        214.35        230.00         9.13 o                         
  -4   1  13         20.71         32.93         4.40 o                         
  -3   1  13         41.87         52.76         3.33 o                         
  -2   1  13        323.46        359.36        10.38 o                         
  -1   1  13         13.76         36.20         3.01 o                         
   0   1  13         21.43         34.12         5.41 o                         
   1   1  13         11.48          9.23         2.82 o                         
   2   1  13        216.65        217.05        13.87 o                         
   3   1  13          4.01          4.76         2.90 o                         
   4   1  13          0.46          5.59         3.17 o                         
   5   1  13         84.20         80.26         7.64 o                         
   6   1  13         35.60         28.03         3.38 o                         
   7   1  13          0.08          3.26         3.74 o                         
   8   1  13         94.20         66.23        11.37 o                         
   9   1  13          3.01          6.95         2.91 o                         
  10   1  13          0.55          5.36         2.79 o                         
 -22   2  13          0.54          3.53         2.63 o                         
 -21   2  13          2.26          4.88         2.97 o                         
 -20   2  13          6.65          8.13         2.67 o                         
 -19   2  13          0.80          3.57         2.89 o                         
 -18   2  13         20.26         28.31         3.50 o                         
 -17   2  13         10.26         13.83         3.65 o                         
 -16   2  13         19.59         18.25         3.43 o                         
 -15   2  13         17.59         25.76         5.67 o                         
 -14   2  13        140.10        126.84        22.07 o                         
 -13   2  13         49.36         56.77         4.04 o                         
 -12   2  13         31.66         34.16         5.34 o                         
 -11   2  13        101.69         99.70        12.91 o                         
 -10   2  13         48.45         38.63         3.65 o                         
  -9   2  13          2.12          5.51         3.95 o                         
  -8   2  13        185.06        171.97        10.68 o                         
  -7   2  13        437.27        454.15        19.29 o                         
  -6   2  13        141.81        162.27         5.21 o                         
  -5   2  13        146.03        170.09         7.74 o                         
  -4   2  13       1006.79       1053.02        32.02 o                         
  -3   2  13        183.48        173.02         4.46 o                         
  -2   2  13         17.77         18.91         2.97 o                         
  -1   2  13        554.03        563.87        26.13 o                         
   0   2  13          0.71          1.37         3.87 o                         
   1   2  13        200.18        214.89        22.99 o                         
   2   2  13         35.59         38.42         6.78 o                         
   3   2  13         61.30         63.53         8.00 o                         
   4   2  13          0.42          8.98         3.52 o                         
   5   2  13        129.69        113.87        19.28 o                         
   6   2  13          5.70          7.91         5.48 o                         
   7   2  13        148.86        122.89        20.57 o                         
   8   2  13         11.39         13.33         3.32 o                         
   9   2  13          0.74          9.55         3.47 o                         
  10   2  13          7.07          4.38         3.47 o                         
 -21   3  13          2.53          3.22         2.69 o                         
 -20   3  13          2.49          1.82         2.71 o                         
 -19   3  13         30.81         37.40         6.04 o                         
 -18   3  13          0.17          2.07         2.78 o                         
 -17   3  13          0.33          5.00         2.84 o                         
 -16   3  13         73.98         85.32        12.42 o                         
 -15   3  13         22.18         19.33         3.18 o                         
 -14   3  13        139.37        134.80        11.09 o                         
 -13   3  13          0.25          3.67         3.12 o                         
 -12   3  13         79.04         69.41         5.39 o                         
 -11   3  13         63.23         60.21         5.70 o                         
 -10   3  13        335.01        362.78        20.47 o                         
  -9   3  13          4.02         -0.08         3.70 o                         
  -8   3  13        631.95        702.57        36.08 o                         
  -7   3  13         24.85         18.50         3.32 o                         
  -6   3  13          1.68          3.72         3.09 o                         
  -5   3  13          8.05          8.83         2.61 o                         
  -4   3  13          9.73         45.03         4.23 o                         
  -3   3  13         52.78         82.35         3.14 o                         
  -2   3  13         52.98         79.67         9.86 o                         
  -1   3  13        224.52        223.27        44.17 o                         
   0   3  13         37.45         50.55         6.32 o                         
   1   3  13        161.32        188.76        14.85 o                         
   2   3  13        436.20        445.03        41.82 o                         
   3   3  13         15.13         11.81         3.61 o                         
   4   3  13        578.02        590.73        91.62 o                         
   5   3  13         93.51        109.55        20.38 o                         
   6   3  13         77.74         75.83        17.93 o                         
   7   3  13          8.67         11.25         3.26 o                         
   8   3  13         27.36         20.76         3.24 o                         
   9   3  13          0.03          2.27         3.41 o                         
 -20   4  13          6.63          7.27         2.75 o                         
 -19   4  13         16.60         17.60         2.79 o                         
 -18   4  13         18.08         18.43         2.90 o                         
 -17   4  13         26.33         25.82         2.86 o                         
 -16   4  13          0.51          2.96         2.72 o                         
 -15   4  13         95.57         97.90         9.47 o                         
 -14   4  13         56.12         60.49         5.43 o                         
 -13   4  13        228.76        243.95        21.57 o                         
 -12   4  13         24.34         19.57         3.33 o                         
 -11   4  13        137.16        135.74         4.83 o                         
 -10   4  13         46.45         35.04         3.60 o                         
  -9   4  13        199.74        197.20        16.75 o                         
  -8   4  13          1.19          5.11         3.47 o                         
  -7   4  13        379.60        400.91        11.92 o                         
  -6   4  13         16.15         21.92         2.94 o                         
  -5   4  13         26.83         59.11         3.84 o                         
  -4   4  13         14.52         15.17         3.04 o                         
  -3   4  13         59.99         75.48         3.76 o                         
  -2   4  13          9.80          5.74         3.55 o                         
  -1   4  13        191.38        204.19        15.69 o                         
   0   4  13          0.06          4.35         3.78 o                         
   1   4  13        173.61        177.70        20.70 o                         
   2   4  13          0.90          2.49         4.51 o                         
   3   4  13        195.57        220.50        26.93 o                         
   4   4  13          7.77          6.37         3.37 o                         
   5   4  13        210.38        215.73        40.34 o                         
   6   4  13          2.04         -0.39         4.44 o                         
   7   4  13         51.50         43.53        11.76 o                         
   8   4  13          0.94          1.15         3.45 o                         
   9   4  13          1.63          2.97         3.24 o                         
 -19   5  13          0.51          5.80         2.73 o                         
 -18   5  13         62.58         65.20        10.11 o                         
 -17   5  13          6.96          5.49         2.71 o                         
 -16   5  13         17.47         23.00         3.64 o                         
 -15   5  13          2.06          4.08         2.69 o                         
 -14   5  13        148.48        137.61        17.05 o                         
 -13   5  13         16.97         14.24         3.11 o                         
 -12   5  13        335.44        319.25         5.01 o                         
 -11   5  13          7.30          7.28         3.74 o                         
 -10   5  13         56.91         64.73         3.77 o                         
  -9   5  13         13.57          4.63         4.96 o                         
  -8   5  13          7.83         22.38         3.83 o                         
  -7   5  13         19.73         22.67         2.92 o                         
  -6   5  13        464.34        529.54        14.46 o                         
  -5   5  13          0.35          2.81         3.36 o                         
  -4   5  13        355.46        360.65        12.92 o                         
  -3   5  13          1.34          4.62         3.56 o                         
  -2   5  13        213.21        242.98        12.26 o                         
  -1   5  13          2.98          5.43         3.44 o                         
   0   5  13        354.07        428.88        42.30 o                         
   1   5  13         18.19         19.07         4.74 o                         
   2   5  13         55.68         67.22        10.39 o                         
   3   5  13          1.77          6.62         3.25 o                         
   4   5  13         33.38         40.47         6.01 o                         
   5   5  13          5.27          5.01         5.17 o                         
   6   5  13        116.21        116.89        23.08 o                         
   7   5  13         13.00          5.57         3.88 o                         
   8   5  13         86.37         69.20        20.20 o                         
 -18   6  13          0.01          0.88         2.64 o                         
 -17   6  13         92.95         93.33        14.22 o                         
 -16   6  13          1.09          4.31         2.57 o                         
 -15   6  13        140.62        116.16        13.84 o                         
 -14   6  13          6.87          7.07         2.98 o                         
 -13   6  13         63.09         61.90         3.67 o                         
 -12   6  13          0.43          2.37         3.29 o                         
 -11   6  13         29.98         25.84         3.55 o                         
 -10   6  13          0.40          7.73         4.21 o                         
  -9   6  13        148.82        143.24        11.60 o                         
  -8   6  13        165.44        171.53         8.58 o                         
  -7   6  13         27.66         46.78         4.90 o                         
  -6   6  13          5.66          8.81         3.17 o                         
  -5   6  13        247.30        284.92        11.89 o                         
  -4   6  13         18.09         19.13         3.67 o                         
  -3   6  13        674.66        733.29        45.19 o                         
  -2   6  13        121.53        118.27         5.12 o                         
  -1   6  13        185.51        207.44        20.12 o                         
   0   6  13          3.97          6.12         3.31 o                         
   1   6  13        129.01        134.30        17.46 o                         
   2   6  13         24.00         25.32         5.94 o                         
   3   6  13        143.07        158.03        17.36 o                         
   4   6  13         12.25         16.49         3.24 o                         
   5   6  13         21.67         25.65         8.11 o                         
   6   6  13         11.65          9.76         3.19 o                         
 -16   7  13         41.68         21.99         3.20 o                         
 -15   7  13          1.25          3.56         2.94 o                         
 -14   7  13        114.20         98.77         6.66 o                         
 -13   7  13          1.96          3.45         3.19 o                         
 -12   7  13        104.78        101.35        10.32 o                         
 -11   7  13          5.79          6.69         2.79 o                         
 -10   7  13          1.69          2.90         3.28 o                         
  -9   7  13          2.07          4.03         3.03 o                         
  -8   7  13         12.50         27.65         4.94 o                         
  -7   7  13         16.46         12.68         3.69 o                         
  -6   7  13        373.59        423.26        45.88 o                         
  -5   7  13         74.33         73.01         7.88 o                         
  -4   7  13        385.29        396.10        29.23 o                         
  -3   7  13          9.27         12.03         3.40 o                         
  -2   7  13        143.03        162.95        21.57 o                         
  -1   7  13          2.74          7.13         4.13 o                         
   0   7  13        342.36        332.62        72.27 o                         
   1   7  13         51.37         48.48         5.20 o                         
   2   7  13         75.81         72.69        11.26 o                         
   3   7  13         58.99         57.01         9.74 o                         
   4   7  13          3.55          7.37         3.25 o                         
   5   7  13          4.75          4.18         3.09 o                         
 -14   8  13          7.66         10.20         2.77 o                         
 -13   8  13         36.25         25.45         3.93 o                         
 -12   8  13          2.85          1.96         2.78 o                         
 -11   8  13         58.86         44.06         3.31 o                         
 -10   8  13          3.38          3.01         2.86 o                         
  -9   8  13         46.37         37.61         3.15 o                         
  -8   8  13         28.74         23.30         3.04 o                         
  -7   8  13         77.01         78.70         4.81 o                         
  -6   8  13          3.05          4.00         3.62 o                         
  -5   8  13        178.70        154.32        16.11 o                         
  -4   8  13         12.77          9.02         3.94 o                         
  -3   8  13        227.78        236.97        18.58 o                         
  -2   8  13         26.71         18.29         3.82 o                         
  -1   8  13        132.70        118.60        17.60 o                         
   0   8  13         33.48         22.31         8.47 o                         
   1   8  13         54.52         38.16         7.87 o                         
   2   8  13         14.95         17.39         6.28 o                         
 -10   9  13         96.00         56.68         3.90 o                         
  -9   9  13         11.00         17.47         5.48 o                         
  -8   9  13         61.59         37.36         3.91 o                         
  -7   9  13         23.42         18.92         3.60 o                         
  -6   9  13         39.53         25.78         3.82 o                         
  -5   9  13          6.29          2.60         3.71 o                         
  -4   9  13         42.30         36.46         3.95 o                         
  -3   9  13          0.24          6.55         3.83 o                         
  -2   9  13         74.00         56.51         6.90 o                         
 -22   0  14          0.03         10.21         3.62 o                         
 -21   0  14         11.20         14.55         4.20 o                         
 -20   0  14          8.61          7.35         3.96 o                         
 -19   0  14         52.11         56.36        13.59 o                         
 -18   0  14         17.30         21.29         7.71 o                         
 -17   0  14        135.76        140.04        28.50 o                         
 -16   0  14         35.57         41.28         7.82 o                         
 -15   0  14        388.15        385.73        70.22 o                         
 -14   0  14        243.01        279.98        57.69 o                         
 -13   0  14        646.60        713.78       127.60 o                         
 -12   0  14        446.21        504.52        87.20 o                         
 -11   0  14          1.56          5.24         4.04 o                         
 -10   0  14        170.57        159.00         8.32 o                         
  -9   0  14         46.58         60.86         7.54 o                         
  -8   0  14         90.76        123.03         8.07 o                         
  -7   0  14       3602.72       3571.53        20.26 o                         
  -6   0  14       1300.98       1196.46        13.57 o                         
  -5   0  14        747.81        716.57        10.89 o                         
  -4   0  14         57.76         73.74         7.27 o                         
  -3   0  14         77.95         90.03         6.40 o                         
  -2   0  14         47.49         62.93         4.49 o                         
  -1   0  14        744.68        877.44        34.27 o                         
   0   0  14        183.48        190.51        13.37 o                         
   1   0  14        424.11        476.26        35.11 o                         
   2   0  14         17.55         31.76         5.84 o                         
   3   0  14        420.73        377.20        17.69 o                         
   4   0  14          0.59          2.73         3.98 o                         
   5   0  14        249.57        239.73        17.44 o                         
   6   0  14          0.64          3.05         4.50 o                         
   7   0  14         79.96         74.38         7.90 o                         
   8   0  14         31.22         18.34         5.35 o                         
   9   0  14          5.93          6.44         4.49 o                         
 -22   1  14         23.49         27.57         5.89 o                         
 -21   1  14         18.10         14.31         2.80 o                         
 -20   1  14         10.03         11.06         4.13 o                         
 -19   1  14          6.85          7.17         2.74 o                         
 -18   1  14        112.27        103.94        11.39 o                         
 -17   1  14          0.64         -0.01         2.90 o                         
 -16   1  14        216.59        248.38        22.23 o                         
 -15   1  14         70.92         92.96         9.93 o                         
 -14   1  14        122.63        136.06        13.05 o                         
 -13   1  14        120.31        117.44        10.36 o                         
 -12   1  14        400.67        409.13        46.78 o                         
 -11   1  14          0.37         -3.38         3.38 o                         
 -10   1  14        422.57        427.27        34.56 o                         
  -9   1  14        103.11        106.15        15.01 o                         
  -8   1  14        278.20        273.27         5.78 o                         
  -7   1  14        374.75        379.80        29.50 o                         
  -6   1  14        604.95        614.25        45.03 o                         
  -5   1  14          0.33          1.12         3.96 o                         
  -4   1  14        959.11       1048.57        37.28 o                         
  -3   1  14         30.68         35.53         4.59 o                         
  -2   1  14        477.46        500.14        23.55 o                         
  -1   1  14        363.34        376.42        19.97 o                         
   0   1  14        156.68        162.79        10.80 o                         
   1   1  14         25.76         33.97         3.01 o                         
   2   1  14        617.52        644.11        32.89 o                         
   3   1  14          0.31          3.64         3.55 o                         
   4   1  14        412.11        371.83        47.83 o                         
   5   1  14          7.99          8.26         3.74 o                         
   6   1  14         59.92         49.60         7.45 o                         
   7   1  14          9.49          5.37         2.75 o                         
   8   1  14         50.60         30.78         6.34 o                         
   9   1  14         11.67          9.74         3.63 o                         
 -21   2  14         34.40         27.77         2.85 o                         
 -20   2  14          0.66          0.41         2.63 o                         
 -19   2  14         59.94         60.98         8.84 o                         
 -18   2  14          0.48          6.75         3.49 o                         
 -17   2  14         53.86         54.58         7.68 o                         
 -16   2  14          2.41          3.72         3.43 o                         
 -15   2  14         59.95         59.75         5.33 o                         
 -14   2  14         14.30         18.68         3.83 o                         
 -13   2  14        184.32        172.03        16.44 o                         
 -12   2  14          7.66         14.11         4.57 o                         
 -11   2  14        453.39        466.68        34.09 o                         
 -10   2  14         91.24         88.50         7.40 o                         
  -9   2  14        393.11        425.16        33.25 o                         
  -8   2  14        346.75        338.48        22.43 o                         
  -7   2  14         30.70         25.81         4.20 o                         
  -6   2  14         64.17         70.68         3.82 o                         
  -5   2  14        729.48        721.01        27.65 o                         
  -4   2  14          2.01          6.88         2.90 o                         
  -3   2  14        649.27        692.47        36.34 o                         
  -2   2  14          3.02          7.96         3.60 o                         
  -1   2  14         40.37         65.48         3.45 o                         
   0   2  14        400.18        400.77        46.74 o                         
   1   2  14        432.83        445.33        50.74 o                         
   2   2  14         87.78         85.66        10.78 o                         
   3   2  14        427.43        419.42        53.80 o                         
   4   2  14          4.75          9.96         3.45 o                         
   5   2  14        172.89        161.84        30.15 o                         
   6   2  14         35.10         31.24         5.69 o                         
   7   2  14         93.13         88.46        26.29 o                         
   8   2  14         28.17         21.50         6.22 o                         
   9   2  14         60.81         36.41         7.46 o                         
 -21   3  14          0.37          1.88         3.11 o                         
 -20   3  14         24.66         20.52         6.54 o                         
 -19   3  14          1.91         -0.52         3.08 o                         
 -18   3  14         16.85         17.90         3.18 o                         
 -17   3  14         44.24         49.14         8.02 o                         
 -16   3  14         70.64         61.32         7.32 o                         
 -15   3  14          5.06          8.78         3.26 o                         
 -14   3  14        110.84         96.17         5.95 o                         
 -13   3  14          0.33         -0.11         3.43 o                         
 -12   3  14         37.96         43.98         3.91 o                         
 -11   3  14        117.28        125.42         9.11 o                         
 -10   3  14        276.35        278.86        16.53 o                         
  -9   3  14         29.64         31.25         3.40 o                         
  -8   3  14        338.73        336.04        17.06 o                         
  -7   3  14          4.46          7.50         3.34 o                         
  -6   3  14        293.60        316.58         9.40 o                         
  -5   3  14         91.91        105.63         5.12 o                         
  -4   3  14        293.75        311.93         8.19 o                         
  -3   3  14          0.53          1.49         2.96 o                         
  -2   3  14         31.68         44.60         2.61 o                         
  -1   3  14          7.55         11.46         3.12 o                         
   0   3  14        242.54        256.31        27.58 o                         
   1   3  14        435.24        389.78        46.60 o                         
   2   3  14        236.83        220.72        35.79 o                         
   3   3  14         54.80         60.15         8.01 o                         
   4   3  14        164.80        169.81        27.82 o                         
   5   3  14         12.40         13.35         3.59 o                         
   6   3  14        193.96        177.68        33.82 o                         
   7   3  14         22.18         18.98         6.40 o                         
   8   3  14         74.45         52.78        16.28 o                         
 -20   4  14          5.33          6.22         2.79 o                         
 -19   4  14          0.15         -0.67         2.86 o                         
 -18   4  14         22.17         16.72         2.99 o                         
 -17   4  14         27.57         16.03         2.92 o                         
 -16   4  14         29.34         27.12         3.44 o                         
 -15   4  14         82.27         71.56         7.38 o                         
 -14   4  14         16.27         16.65         3.21 o                         
 -13   4  14         11.59         14.85         3.14 o                         
 -12   4  14          6.82          5.86         3.26 o                         
 -11   4  14        379.10        366.70        20.09 o                         
 -10   4  14         65.30         68.47         5.66 o                         
  -9   4  14        317.25        307.41        13.94 o                         
  -8   4  14        121.66        112.05         5.18 o                         
  -7   4  14         98.53        107.46         4.95 o                         
  -6   4  14         63.72         63.69         3.00 o                         
  -5   4  14        243.36        270.85         7.94 o                         
  -4   4  14          0.47         13.34         5.63 o                         
  -3   4  14         64.07         80.86         5.52 o                         
  -2   4  14        253.75        299.68        33.48 o                         
  -1   4  14         24.59         25.72         3.59 o                         
   0   4  14          1.76          6.76         3.03 o                         
   1   4  14        123.82        143.65        19.31 o                         
   2   4  14         29.66         28.52         4.95 o                         
   3   4  14        236.73        261.12        45.56 o                         
   4   4  14         91.03         79.39        18.80 o                         
   5   4  14         69.57         61.44        13.96 o                         
   6   4  14          6.99          7.18         3.20 o                         
   7   4  14         42.54         36.05        12.22 o                         
 -19   5  14         23.39         20.60         2.86 o                         
 -18   5  14         11.96         11.59         2.76 o                         
 -17   5  14         27.21         25.97         4.58 o                         
 -16   5  14          1.85          8.13         2.76 o                         
 -15   5  14          0.68          5.47         3.05 o                         
 -14   5  14        102.39        101.55        15.20 o                         
 -13   5  14         11.55         16.10         3.18 o                         
 -12   5  14        196.86        167.67         4.25 o                         
 -11   5  14         33.57         36.13         4.31 o                         
 -10   5  14         18.52         21.98         3.58 o                         
  -9   5  14          2.81          1.50         3.29 o                         
  -8   5  14        180.61        194.39        10.01 o                         
  -7   5  14         50.47         63.27         5.93 o                         
  -6   5  14        405.91        427.43        19.54 o                         
  -5   5  14         81.06        104.49         3.34 o                         
  -4   5  14          1.66         -1.73         2.99 o                         
  -3   5  14          9.55         16.53         3.39 o                         
  -2   5  14         18.76         29.52         4.04 o                         
  -1   5  14          0.18          6.64         3.43 o                         
   0   5  14        187.40        206.46        21.55 o                         
   1   5  14          0.10          4.57         3.74 o                         
   2   5  14         54.86         58.17        10.51 o                         
   3   5  14          0.45          0.27         3.24 o                         
   4   5  14         29.61         40.42         8.28 o                         
   5   5  14          0.89          2.11         4.02 o                         
   6   5  14         48.37         37.81         8.58 o                         
 -17   6  14         11.93          8.31         2.87 o                         
 -16   6  14         16.62         14.42         2.76 o                         
 -15   6  14          8.18          6.47         2.75 o                         
 -14   6  14          9.96         12.14         2.95 o                         
 -13   6  14         90.23         64.93         4.39 o                         
 -12   6  14          0.07          5.23         5.43 o                         
 -11   6  14          9.84         13.50         3.27 o                         
 -10   6  14          7.17          8.39         2.96 o                         
  -9   6  14          0.45          3.53         3.89 o                         
  -8   6  14         49.81         59.23         3.27 o                         
  -7   6  14         67.32         55.40         3.88 o                         
  -6   6  14         27.26         36.43         2.91 o                         
  -5   6  14        122.87        125.84         8.58 o                         
  -4   6  14          8.56         10.82         3.29 o                         
  -3   6  14         62.10         68.81         5.93 o                         
  -2   6  14         11.42         10.07         3.13 o                         
  -1   6  14         83.74         83.56         7.79 o                         
   0   6  14          8.78         14.93         3.62 o                         
   1   6  14         53.00         52.09         4.61 o                         
   2   6  14         19.20         16.79         3.92 o                         
   3   6  14          1.00          4.27         3.33 o                         
   4   6  14          0.52          1.97         3.28 o                         
   5   6  14          2.12          7.36         3.10 o                         
 -15   7  14          5.18          4.41         2.88 o                         
 -14   7  14         10.06          6.63         3.24 o                         
 -13   7  14          0.68          3.40         3.21 o                         
 -12   7  14          3.92          2.83         2.76 o                         
 -11   7  14          1.31         -0.14         2.79 o                         
 -10   7  14          0.86          0.22         2.93 o                         
  -9   7  14         20.70         21.49         3.04 o                         
  -8   7  14          3.79          6.99         3.86 o                         
  -7   7  14          0.33         -2.98         2.98 o                         
  -6   7  14          8.95         12.02         3.46 o                         
  -5   7  14         19.85         18.17         3.52 o                         
  -4   7  14        100.24         93.99         5.78 o                         
  -3   7  14          0.42          1.33         4.15 o                         
  -2   7  14         40.22         40.70         5.86 o                         
  -1   7  14          9.21         13.67         3.74 o                         
   0   7  14         16.31         22.39         3.45 o                         
   1   7  14         29.57         19.35         3.37 o                         
   2   7  14          3.48          3.51         3.41 o                         
   3   7  14         40.85         31.00         3.67 o                         
 -13   8  14          1.03         -0.15         3.36 o                         
 -12   8  14         17.93         10.60         4.28 o                         
 -11   8  14          7.02          4.84         2.78 o                         
 -10   8  14         15.07          7.02         3.19 o                         
  -9   8  14          0.07         -2.13         3.01 o                         
  -8   8  14         28.47         16.20         3.07 o                         
  -7   8  14         10.76          4.84         3.03 o                         
  -6   8  14          3.35          1.26         3.59 o                         
  -5   8  14          2.53          5.61         3.35 o                         
  -4   8  14          3.89          4.84         3.25 o                         
  -3   8  14          1.39          0.51         3.92 o                         
  -2   8  14          0.01          6.20         9.78 o                         
  -1   8  14          0.58          5.20         4.25 o                         
   0   8  14          0.62          2.86         3.30 o                         
 -21   1  15          0.02          0.74         2.72 o                         
 -20   1  15          2.04          7.00         2.85 o                         
 -19   1  15          1.62          4.32         2.98 o                         
 -18   1  15          3.83          4.42         2.95 o                         
 -17   1  15          9.33         11.04         2.81 o                         
 -16   1  15         48.90         47.05         4.70 o                         
 -15   1  15          2.23          4.80         3.44 o                         
 -14   1  15         55.02         47.53         4.64 o                         
 -13   1  15          0.07          4.85         3.27 o                         
 -12   1  15          4.58          6.40         3.57 o                         
 -11   1  15         15.60         16.83         3.70 o                         
 -10   1  15          0.26         -0.20         4.37 o                         
  -9   1  15         17.15         21.09         8.20 o                         
  -8   1  15        132.49        120.63        10.79 o                         
  -7   1  15         29.23         24.92         4.51 o                         
  -6   1  15          9.45         14.37         4.45 o                         
  -5   1  15        108.55         90.18         7.20 o                         
  -4   1  15        456.81        526.36        30.73 o
[truncated: 52,732 more chars]
